# Supplementary material for: Crystal structure of the formal 20 electron zirconocene penta­fulvene complex Cp2Zr(η5,η1-adamantyl­idene­penta­fulvene):toluene:n-hexane = 1:0.125:0.125
Source: Acta Crystallogr E Crystallogr Commun. 2017 Nov 3;73(Pt 12):1823–6. doi: 10.1107/S2056989017015560 (PMC5730232; doi:10.1107/S2056989017015560)
Supplement: Supplementary file 1 [file e-73-01823-sup1.cif]

##############################################################################
#                                                                            #
# This CIF contains the data in a paper accepted for publication in          #
# Acta Crystallographica Section E. It conforms to the requirements of       #
# Notes for Authors for Acta Crystallographica Section E, and has been       #
# peer reviewed under the auspices of the IUCr Commission on Journals.       #
#                                                                            #
# Full details of the Crystallographic Information File format               #
# are given in the paper "The Crystallographic Information File (CIF):       #
# a New Standard Archive File for Crystallography" by S. R. Hall, F. H.      #
# Allen and I. D. Brown [Acta Cryst. (1991), A47, 655-685].                  #
#                                                                            #
# The current version of the core CIF dictionary is obtainable from          #
# ftp://ftp.iucr.org/pub/cif_core.dic.                                       #
#                                                                            #
# Software is freely available for graphical display of the structure(s)     #
# in this CIF. For information consult the CIF software page                 #
# http://www.iucr.org/resources/cif/software.                                #
#                                                                            #
# This file may be used for bona fide research purposes within the           #
# scientific community so long as proper attribution is given to the journal # 
# article from which it was obtained.                                        #
#                                                                            #
##############################################################################
data_I
_audit_creation_method     'SHELXL-2014/7'
_journal_date_recd_electronic     2017-09-12
_journal_date_accepted     2017-10-25
_journal_name_full     'Acta Crystallographica, Section E'
_journal_year     2017
_journal_volume     73
_journal_issue     12
_journal_page_first     1823
_journal_page_last     1826
_journal_paper_category     GM
_journal_paper_doi     10.1107/S2056989017015560
_journal_coeditor_code     WM5418
_publ_contact_author_name     'Beckhaus, R\"udiger'
_publ_contact_author_address
; Institut f\"ur Chemie,
Fakult\"at f\"ur Mathematik und Naturwissenschaften,
Carl von Ossietzky Universit\"at Oldenburg,
26129 Oldenburg,
Germany
;
_publ_contact_author_email     ruediger.beckhaus@uni-oldenburg.de
_publ_section_title
;
Crystal structure of the formal 20 electron zirconocene pentafulvene complex
Cp~2~Zr(\h^5^,\h^1^-adamantylidenepentafulvene):toluene:<i>n</i>-hexane =
1:0.125:0.125
;
_publ_section_title_footnote     .
loop_
    _publ_author_name
    _publ_author_footnote
    _publ_author_address
    'Fischer, Malte' .
;
Institut f\"ur Chemie,
Fakult\"at f\"ur Mathematik und Naturwissenschaften,
Carl von Ossietzky Universit\"at Oldenburg,
26129 Oldenburg,
Germany
;
    'Schmidtmann, Marc' .
;
Institut f\"ur Chemie,
Fakult\"at f\"ur Mathematik und Naturwissenschaften,
Carl von Ossietzky Universit\"at Oldenburg,
26129 Oldenburg,
Germany
;
    'Beckhaus, R\"udiger' .
;
Institut f\"ur Chemie,
Fakult\"at f\"ur Mathematik und Naturwissenschaften,
Carl von Ossietzky Universit\"at Oldenburg,
26129 Oldenburg,
Germany
;
_publ_section_synopsis
;
The molecular and crystal structure of a formal 20 electron zirconium(IV)
complex bearing two cyclopentadienyl and one sterically demanding pentafulvene
ligand is reported in which the pentafulvene is bound in an \h^5^:\h^1^
manner. The complex crystallizes together with toluene and <i>n</i>-hexane in
a ratio of 1:0.125:0.125.
;
_chemical_name_systematic
;\
(\h^5^,\h^1^-Adamantylidenepentafulvene)bis(\h^5^-cyclopentadienyl)\
zirconium(IV)--toluene--<i>n</i>-hexane (8/1/1)
;
_chemical_name_common     ?
_chemical_formula_moiety     '(C25 H28 Zr), 1/8(C7 H8), 1/8(C6 H14)'
_chemical_formula_sum     'C26.62 H30.75 Zr'
_chemical_formula_structural     'Zr(C5H5)2(C15H18) *0.125C7H8 *0.125C6H14'
_chemical_formula_iupac     '[Zr (C15 H18) (C5 H5)2], 0.125C7 H8, 0.125C6 H14'
_chemical_formula_weight     441.98
_chemical_melting_point     ?
_shelx_space_group_comment
;
The symmetry employed for this shelxl refinement is uniquely defined
by the following loop, which should always be used as a source of
symmetry information in preference to the above space-group names.
They are only intended as comments.
;
_space_group_crystal_system     triclinic
_space_group_name_H-M_alt     'P -1'
_space_group_name_Hall     '-P 1'
loop_
    _space_group_symop_operation_xyz
    'x, y, z'
    '-x, -y, -z'
_cell_length_a     13.6751(6)
_cell_length_b     16.0733(7)
_cell_length_c     19.5889(9)
_cell_angle_alpha     98.6919(18)
_cell_angle_beta     109.4236(16)
_cell_angle_gamma     90.5484(16)
_cell_volume     4005.8(3)
_cell_formula_units_Z     8
_cell_measurement_reflns_used     6013
_cell_measurement_theta_min     2.23
_cell_measurement_theta_max     31.91
_cell_measurement_temperature     105(2)
_exptl_crystal_description     plate
_exptl_crystal_colour     yellow
_exptl_crystal_size_max     0.280
_exptl_crystal_size_mid     0.240
_exptl_crystal_size_min     0.040
_exptl_crystal_density_diffrn     1.466
_exptl_crystal_density_meas     ?
_exptl_crystal_density_method     ?
_exptl_crystal_F_000     1844
_exptl_absorpt_coefficient_mu     0.558
_exptl_absorpt_correction_type     multi-scan
_exptl_absorpt_process_details
;
(<i>TWINABS</i>; Bruker, 2013)
;
_shelx_estimated_absorpt_T_min     0.859
_shelx_estimated_absorpt_T_max     0.978
_exptl_absorpt_correction_T_min     0.900
_exptl_absorpt_correction_T_max     1.000
_diffrn_ambient_temperature     105(2)
_diffrn_radiation_type     MoK\a
_diffrn_radiation_wavelength     0.71073
_diffrn_measurement_device_type     'Bruker APEXII CCD'
_diffrn_measurement_method     '\f and \w scans'
_diffrn_detector_area_resol_mean     ?
_diffrn_reflns_number     67120
_diffrn_reflns_av_R_equivalents     ?
_diffrn_reflns_theta_min     1.284
_diffrn_reflns_theta_max     32.032
_diffrn_reflns_theta_full     25.242
_diffrn_measured_fraction_theta_max     1.000
_diffrn_measured_fraction_theta_full     1.000
_diffrn_reflns_limit_h_min     -20
_diffrn_reflns_limit_h_max     20
_diffrn_reflns_limit_k_min     -23
_diffrn_reflns_limit_k_max     23
_diffrn_reflns_limit_l_min     -29
_diffrn_reflns_limit_l_max     29
_refine_special_details
;
Refined as a 2-component twin
;
_reflns_number_total     67120
_reflns_number_gt     48102
_reflns_threshold_expression     'I > 2\s(I)'
_refine_ls_structure_factor_coef     Fsqd
_refine_ls_matrix_type     full
_refine_ls_R_factor_all     0.0767
_refine_ls_R_factor_gt     0.0439
_refine_ls_wR_factor_gt     0.0957
_refine_ls_wR_factor_ref     0.1100
_refine_ls_goodness_of_fit_ref     1.013
_refine_ls_restrained_S_all     1.014
_refine_ls_number_reflns     67120
_refine_ls_number_parameters     1058
_refine_ls_number_restraints     72
_refine_ls_hydrogen_treatment     constr
_refine_ls_weighting_scheme     calc
_refine_ls_weighting_details
              'w=1/[\s^2^(Fo^2^)+(0.0400P)^2^+4.0000P] where P=(Fo^2^+2Fc^2^)/3'
_atom_sites_solution_hydrogens     difmap
_atom_sites_solution_primary     direct
_atom_sites_solution_secondary     difmap
_refine_ls_shift/su_max     0.002
_refine_ls_shift/su_mean     0.000
_refine_diff_density_max     1.042
_refine_diff_density_min     -0.913
_refine_ls_extinction_method     none
_refine_ls_extinction_coef     .
loop_
    _atom_type_symbol
    _atom_type_description
    _atom_type_scat_dispersion_real
    _atom_type_scat_dispersion_imag
    _atom_type_scat_source
    'C' 'C' 0.0033 0.0016
                         'International Tables Vol C Tables 4.2.6.8 and 6.1.1.4'
    'H' 'H' 0.0000 0.0000
                         'International Tables Vol C Tables 4.2.6.8 and 6.1.1.4'
    'Zr' 'Zr' -2.9673 0.5597
                         'International Tables Vol C Tables 4.2.6.8 and 6.1.1.4'
_computing_data_collection
;
APEX2 (Bruker, 2013)
;
_computing_cell_refinement
;
SAINT (Bruker, 2013)
;
_computing_data_reduction
;
SAINT (Bruker, 2013)
;
_computing_structure_solution
;
SHELXS2013 (Sheldrick, 2015<i>a</i>)
;
_computing_structure_refinement
;
SHELXL2014 (Sheldrick, 2015<i>b</i>)
;
_computing_molecular_graphics
;
DIAMOND (Brandenburg & Putz, 2006)
;
_computing_publication_material
;
publCIF (Westrip, 2010)
;
loop_
    _atom_site_type_symbol
    _atom_site_label
    _atom_site_fract_x
    _atom_site_fract_y
    _atom_site_fract_z
    _atom_site_U_iso_or_equiv
    _atom_site_adp_type
    _atom_site_calc_flag
    _atom_site_occupancy
    _atom_site_disorder_assembly
    _atom_site_disorder_group
    Zr Zr1 0.34828(2) 0.23916(2) 0.66261(2) 0.01264(6) Uani d 1 . .
    C C1 0.4036(2) 0.11710(19) 0.7380(2) 0.0277(7) Uani d 1 . .
    H H1 0.4576 0.1313 0.7840 0.033 Uiso calc 1 . .
    C C2 0.4159(2) 0.08779(19) 0.6707(2) 0.0295(8) Uani d 1 . .
    H H2 0.4799 0.0757 0.6634 0.035 Uiso calc 1 . .
    C C3 0.3174(2) 0.07918(17) 0.61545(19) 0.0239(6) Uani d 1 . .
    H H3 0.3034 0.0645 0.5641 0.029 Uiso calc 1 . .
    C C4 0.2435(2) 0.09648(18) 0.65087(19) 0.0236(6) Uani d 1 . .
    H H4 0.1702 0.0916 0.6276 0.028 Uiso calc 1 . .
    C C5 0.2957(2) 0.12171(19) 0.72507(19) 0.0260(7) Uani d 1 . .
    H H5 0.2645 0.1391 0.7612 0.031 Uiso calc 1 . .
    C C6 0.2160(2) 0.33703(19) 0.69904(18) 0.0222(6) Uani d 1 . .
    H H6 0.2347 0.3591 0.7498 0.027 Uiso calc 1 . .
    C C7 0.15621(19) 0.26119(18) 0.66255(18) 0.0211(6) Uani d 1 . .
    H H7 0.1248 0.2244 0.6841 0.025 Uiso calc 1 . .
    C C8 0.1513(2) 0.24974(19) 0.58924(18) 0.0232(6) Uani d 1 . .
    H H8 0.1178 0.2029 0.5527 0.028 Uiso calc 1 . .
    C C9 0.2046(2) 0.3198(2) 0.57885(19) 0.0258(6) Uani d 1 . .
    H H9 0.2131 0.3286 0.5342 0.031 Uiso calc 1 . .
    C C10 0.2429(2) 0.37398(18) 0.6462(2) 0.0251(7) Uani d 1 . .
    H H10 0.2805 0.4267 0.6550 0.030 Uiso calc 1 . .
    C C11 0.50795(18) 0.31699(16) 0.70541(16) 0.0149(5) Uani d 1 . .
    C C12 0.45190(19) 0.35608(17) 0.64371(16) 0.0162(5) Uani d 1 . .
    H H12 0.4286 0.4116 0.6464 0.019 Uiso calc 1 . .
    C C13 0.43710(19) 0.29892(18) 0.57876(16) 0.0175(5) Uani d 1 . .
    H H13 0.3993 0.3081 0.5305 0.021 Uiso calc 1 . .
    C C14 0.48798(19) 0.22570(18) 0.59757(16) 0.0175(5) Uani d 1 . .
    H H14 0.4904 0.1769 0.5642 0.021 Uiso calc 1 . .
    C C15 0.53463(18) 0.23734(17) 0.67431(16) 0.0158(5) Uani d 1 . .
    H H15 0.5770 0.1987 0.7013 0.019 Uiso calc 1 . .
    C C16 0.48953(19) 0.32835(18) 0.77477(16) 0.0175(5) Uani d 1 . .
    C C17 0.5652(2) 0.29025(19) 0.83666(16) 0.0202(6) Uani d 1 . .
    H H17 0.5805 0.2326 0.8171 0.024 Uiso calc 1 . .
    C C18 0.5207(2) 0.2850(2) 0.89840(18) 0.0282(7) Uani d 1 . .
    H H18A 0.4553 0.2488 0.8790 0.034 Uiso calc 1 . .
    H H18B 0.5707 0.2595 0.9377 0.034 Uiso calc 1 . .
    C C19 0.4996(2) 0.3735(2) 0.92980(19) 0.0327(8) Uani d 1 . .
    H H19 0.4703 0.3698 0.9698 0.039 Uiso calc 1 . .
    C C20 0.4203(2) 0.4103(2) 0.86754(18) 0.0304(7) Uani d 1 . .
    H H20A 0.3550 0.3740 0.8482 0.036 Uiso calc 1 . .
    H H20B 0.4044 0.4672 0.8868 0.036 Uiso calc 1 . .
    C C21 0.4643(2) 0.41597(19) 0.80549(17) 0.0225(6) Uani d 1 . .
    H H21 0.4128 0.4405 0.7654 0.027 Uiso calc 1 . .
    C C22 0.6668(2) 0.3476(2) 0.86836(18) 0.0243(6) Uani d 1 . .
    H H22A 0.7178 0.3233 0.9080 0.029 Uiso calc 1 . .
    H H22B 0.6971 0.3510 0.8294 0.029 Uiso calc 1 . .
    C C23 0.5999(3) 0.4300(2) 0.96032(19) 0.0333(8) Uani d 1 . .
    H H23A 0.6512 0.4062 1.0003 0.040 Uiso calc 1 . .
    H H23B 0.5857 0.4869 0.9808 0.040 Uiso calc 1 . .
    C C24 0.5656(2) 0.4735(2) 0.83771(19) 0.0281(7) Uani d 1 . .
    H H24A 0.5949 0.4790 0.7986 0.034 Uiso calc 1 . .
    H H24B 0.5504 0.5305 0.8574 0.034 Uiso calc 1 . .
    C C25 0.6443(2) 0.4363(2) 0.89874(19) 0.0286(7) Uani d 1 . .
    H H25 0.7101 0.4731 0.9187 0.034 Uiso calc 1 . .
    Zr Zr2 0.33274(2) 0.74120(2) 0.66375(2) 0.01197(5) Uani d 1 . .
    C C26 0.4932(2) 0.8472(3) 0.6977(2) 0.0361(9) Uani d 1 . .
    H H26 0.5029 0.8891 0.7395 0.043 Uiso calc 1 . .
    C C27 0.4365(2) 0.8540(2) 0.6258(2) 0.0276(7) Uani d 1 . .
    H H27 0.4031 0.9024 0.6094 0.033 Uiso calc 1 . .
    C C28 0.4371(2) 0.7770(2) 0.58141(18) 0.0273(7) Uani d 1 . .
    H H28 0.4010 0.7625 0.5302 0.033 Uiso calc 1 . .
    C C29 0.5009(3) 0.7261(2) 0.6268(2) 0.0380(10) Uani d 1 . .
    H H29 0.5188 0.6713 0.6111 0.046 Uiso calc 1 . .
    C C30 0.5334(2) 0.7678(3) 0.6977(2) 0.0423(10) Uani d 1 . .
    H H30 0.5760 0.7464 0.7396 0.051 Uiso calc 1 . .
    C C31 0.3605(3) 0.6196(2) 0.7418(2) 0.0377(8) Uani d 1 . .
    H H31 0.3838 0.6372 0.7934 0.045 Uiso calc 1 . .
    C C32 0.4224(3) 0.6016(2) 0.6991(3) 0.0407(10) Uani d 1 . .
    H H32 0.4961 0.6020 0.7167 0.049 Uiso calc 1 . .
    C C33 0.3600(4) 0.5831(2) 0.6271(3) 0.0476(12) Uani d 1 . .
    H H33 0.3828 0.5697 0.5861 0.057 Uiso calc 1 . .
    C C34 0.2572(3) 0.5873(2) 0.6246(3) 0.0499(12) Uani d 1 . .
    H H34 0.1973 0.5780 0.5817 0.060 Uiso calc 1 . .
    C C35 0.2586(3) 0.6076(2) 0.6958(3) 0.0417(11) Uani d 1 . .
    H H35 0.1992 0.6124 0.7106 0.050 Uiso calc 1 . .
    C C36 0.22181(19) 0.83159(16) 0.70249(15) 0.0148(5) Uani d 1 . .
    C C37 0.15190(18) 0.75914(17) 0.66475(16) 0.0166(5) Uani d 1 . .
    H H37 0.1218 0.7226 0.6872 0.020 Uiso calc 1 . .
    C C38 0.13525(19) 0.75110(19) 0.58924(16) 0.0194(6) Uani d 1 . .
    H H38 0.0946 0.7070 0.5524 0.023 Uiso calc 1 . .
    C C39 0.1891(2) 0.81971(18) 0.57744(16) 0.0195(5) Uani d 1 . .
    H H39 0.1915 0.8296 0.5314 0.023 Uiso calc 1 . .
    C C40 0.2386(2) 0.87093(17) 0.64555(15) 0.0162(5) Uani d 1 . .
    H H40 0.2770 0.9230 0.6529 0.019 Uiso calc 1 . .
    C C41 0.30012(19) 0.83558(17) 0.77373(16) 0.0165(5) Uani d 1 . .
    C C42 0.3601(2) 0.92080(19) 0.80907(17) 0.0222(6) Uani d 1 . .
    H H42 0.3795 0.9464 0.7715 0.027 Uiso calc 1 . .
    C C43 0.4583(2) 0.9108(2) 0.87292(18) 0.0302(7) Uani d 1 . .
    H H43A 0.4959 0.9665 0.8950 0.036 Uiso calc 1 . .
    H H43B 0.5048 0.8737 0.8547 0.036 Uiso calc 1 . .
    C C44 0.4288(2) 0.8724(2) 0.93092(18) 0.0316(7) Uani d 1 . .
    H H44 0.4932 0.8655 0.9723 0.038 Uiso calc 1 . .
    C C45 0.3719(2) 0.7856(2) 0.89559(18) 0.0280(7) Uani d 1 . .
    H H45A 0.4182 0.7482 0.8775 0.034 Uiso calc 1 . .
    H H45B 0.3532 0.7596 0.9326 0.034 Uiso calc 1 . .
    C C46 0.2733(2) 0.79519(19) 0.83160(16) 0.0195(6) Uani d 1 . .
    H H46 0.2361 0.7387 0.8090 0.023 Uiso calc 1 . .
    C C47 0.2898(2) 0.97955(19) 0.83913(18) 0.0265(7) Uani d 1 . .
    H H47A 0.3271 1.0354 0.8615 0.032 Uiso calc 1 . .
    H H47B 0.2263 0.9877 0.7985 0.032 Uiso calc 1 . .
    C C48 0.3582(3) 0.9296(2) 0.96019(19) 0.0323(8) Uani d 1 . .
    H H48A 0.3393 0.9044 0.9976 0.039 Uiso calc 1 . .
    H H48B 0.3951 0.9853 0.9837 0.039 Uiso calc 1 . .
    C C49 0.2023(2) 0.85360(19) 0.86180(17) 0.0226(6) Uani d 1 . .
    H H49A 0.1377 0.8602 0.8214 0.027 Uiso calc 1 . .
    H H49B 0.1831 0.8281 0.8989 0.027 Uiso calc 1 . .
    C C50 0.2600(2) 0.9406(2) 0.89689(18) 0.0266(7) Uani d 1 . .
    H H50 0.2139 0.9784 0.9159 0.032 Uiso calc 1 . .
    Zr Zr3 0.17259(2) 0.02164(2) 0.35641(2) 0.01183(5) Uani d 1 . .
    C C51 0.2177(3) 0.15654(19) 0.3091(2) 0.0295(7) Uani d 1 . .
    H H51 0.2407 0.1475 0.2680 0.035 Uiso calc 1 . .
    C C52 0.2799(2) 0.16506(18) 0.3813(2) 0.0263(7) Uani d 1 . .
    H H52 0.3535 0.1650 0.3987 0.032 Uiso calc 1 . .
    C C53 0.2165(2) 0.17380(18) 0.42502(18) 0.0233(6) Uani d 1 . .
    H H53 0.2390 0.1769 0.4768 0.028 Uiso calc 1 . .
    C C54 0.1140(2) 0.17722(18) 0.3784(2) 0.0243(7) Uani d 1 . .
    H H54 0.0552 0.1871 0.3934 0.029 Uiso calc 1 . .
    C C55 0.1135(2) 0.16350(19) 0.3063(2) 0.0286(7) Uani d 1 . .
    H H55 0.0541 0.1596 0.2632 0.034 Uiso calc 1 . .
    C C56 -0.0062(2) -0.0617(2) 0.3120(2) 0.0342(9) Uani d 1 . .
    H H56 -0.0303 -0.0868 0.2617 0.041 Uiso calc 1 . .
    C C57 -0.0243(2) 0.02045(19) 0.34153(19) 0.0242(7) Uani d 1 . .
    H H57 -0.0646 0.0602 0.3148 0.029 Uiso calc 1 . .
    C C58 0.0274(2) 0.0321(2) 0.41629(19) 0.0266(7) Uani d 1 . .
    H H58 0.0281 0.0816 0.4498 0.032 Uiso calc 1 . .
    C C59 0.0777(3) -0.0391(2) 0.4347(2) 0.0337(8) Uani d 1 . .
    H H59 0.1209 -0.0462 0.4825 0.040 Uiso calc 1 . .
    C C60 0.0545(2) -0.09897(19) 0.3716(2) 0.0370(10) Uani d 1 . .
    H H60 0.0758 -0.1551 0.3691 0.044 Uiso calc 1 . .
    C C61 0.2692(2) -0.06680(17) 0.30162(17) 0.0183(6) Uani d 1 . .
    C C62 0.2524(2) -0.11713(18) 0.35200(17) 0.0202(6) Uani d 1 . .
    H H62 0.2097 -0.1680 0.3385 0.024 Uiso calc 1 . .
    C C63 0.3090(2) -0.0795(2) 0.42394(19) 0.0248(6) Uani d 1 . .
    H H63 0.3086 -0.0989 0.4673 0.030 Uiso calc 1 . .
    C C64 0.3669(2) -0.0073(2) 0.42099(19) 0.0249(6) Uani d 1 . .
    H H64 0.4116 0.0303 0.4619 0.030 Uiso calc 1 . .
    C C65 0.3463(2) -0.00141(19) 0.34688(18) 0.0224(6) Uani d 1 . .
    H H65 0.3783 0.0394 0.3292 0.027 Uiso calc 1 . .
    C C66 0.1889(2) -0.05370(18) 0.23524(17) 0.0196(6) Uani d 1 . .
    C C67 0.2210(3) -0.0062(2) 0.18306(19) 0.0269(7) Uani d 1 . .
    H H67 0.2693 0.0435 0.2120 0.032 Uiso calc 1 . .
    C C68 0.1258(3) 0.0237(2) 0.1271(2) 0.0364(8) Uani d 1 . .
    H H68A 0.0898 0.0635 0.1530 0.044 Uiso calc 1 . .
    H H68B 0.1482 0.0538 0.0938 0.044 Uiso calc 1 . .
    C C69 0.0517(3) -0.0514(3) 0.0829(2) 0.0415(9) Uani d 1 . .
    H H69 -0.0107 -0.0314 0.0470 0.050 Uiso calc 1 . .
    C C70 0.0179(3) -0.0972(2) 0.1348(2) 0.0365(8) Uani d 1 . .
    H H70A -0.0307 -0.1460 0.1063 0.044 Uiso calc 1 . .
    H H70B -0.0188 -0.0587 0.1610 0.044 Uiso calc 1 . .
    C C71 0.1129(2) -0.1280(2) 0.19077(18) 0.0257(6) Uani d 1 . .
    H H71 0.0901 -0.1583 0.2244 0.031 Uiso calc 1 . .
    C C72 0.2770(3) -0.0669(2) 0.1411(2) 0.0370(9) Uani d 1 . .
    H H72A 0.3000 -0.0370 0.1079 0.044 Uiso calc 1 . .
    H H72B 0.3391 -0.0866 0.1764 0.044 Uiso calc 1 . .
    C C73 0.1075(4) -0.1122(3) 0.0413(2) 0.0483(11) Uani d 1 . .
    H H73A 0.0593 -0.1610 0.0119 0.058 Uiso calc 1 . .
    H H73B 0.1296 -0.0828 0.0074 0.058 Uiso calc 1 . .
    C C74 0.1684(3) -0.1886(2) 0.1486(2) 0.0331(8) Uani d 1 . .
    H H74A 0.2301 -0.2088 0.1838 0.040 Uiso calc 1 . .
    H H74B 0.1208 -0.2381 0.1205 0.040 Uiso calc 1 . .
    C C75 0.2020(3) -0.1429(2) 0.0962(2) 0.0401(9) Uani d 1 . .
    H H75 0.2381 -0.1823 0.0694 0.048 Uiso calc 1 . .
    Zr Zr4 0.16561(2) 0.52009(2) 0.35633(2) 0.01146(5) Uani d 1 . .
    C C76 0.2956(2) 0.41870(19) 0.3221(2) 0.0279(7) Uani d 1 . .
    H H76 0.2749 0.3925 0.2722 0.034 Uiso calc 1 . .
    C C77 0.2735(2) 0.38672(19) 0.3785(2) 0.0290(7) Uani d 1 . .
    H H77 0.2381 0.3340 0.3739 0.035 Uiso calc 1 . .
    C C78 0.3130(2) 0.4463(2) 0.44286(19) 0.0263(7) Uani d 1 . .
    H H78 0.3061 0.4424 0.4890 0.032 Uiso calc 1 . .
    C C79 0.3649(2) 0.51291(19) 0.42664(18) 0.0223(6) Uani d 1 . .
    H H79 0.4011 0.5610 0.4606 0.027 Uiso calc 1 . .
    C C80 0.3538(2) 0.49636(19) 0.35210(19) 0.0241(6) Uani d 1 . .
    H H80 0.3807 0.5311 0.3265 0.029 Uiso calc 1 . .
    C C81 0.2010(3) 0.65239(19) 0.30234(18) 0.0259(7) Uani d 1 . .
    H H81 0.2182 0.6415 0.2588 0.031 Uiso calc 1 . .
    C C82 0.2712(2) 0.66405(17) 0.37391(18) 0.0216(6) Uani d 1 . .
    H H82 0.3447 0.6655 0.3877 0.026 Uiso calc 1 . .
    C C83 0.2138(2) 0.67337(17) 0.42211(17) 0.0201(6) Uani d 1 . .
    H H83 0.2415 0.6782 0.4740 0.024 Uiso calc 1 . .
    C C84 0.1083(2) 0.67435(18) 0.37968(19) 0.0237(6) Uani d 1 . .
    H H84 0.0525 0.6834 0.3981 0.028 Uiso calc 1 . .
    C C85 0.0999(2) 0.65966(19) 0.30595(19) 0.0267(7) Uani d 1 . .
    H H85 0.0373 0.6553 0.2653 0.032 Uiso calc 1 . .
    C C86 0.00649(18) 0.44439(17) 0.29543(16) 0.0164(5) Uani d 1 . .
    C C87 -0.02264(19) 0.51655(18) 0.33577(16) 0.0178(5) Uani d 1 . .
    H H87 -0.0615 0.5607 0.3150 0.021 Uiso calc 1 . .
    C C88 0.0155(2) 0.5111(2) 0.41062(17) 0.0226(6) Uani d 1 . .
    H H88 0.0103 0.5523 0.4493 0.027 Uiso calc 1 . .
    C C89 0.0627(2) 0.4343(2) 0.41867(17) 0.0223(6) Uani d 1 . .
    H H89 0.0945 0.4144 0.4637 0.027 Uiso calc 1 . .
    C C90 0.0549(2) 0.39190(17) 0.34873(17) 0.0195(6) Uani d 1 . .
    H H90 0.0779 0.3373 0.3384 0.023 Uiso calc 1 . .
    C C91 0.0358(2) 0.44995(18) 0.23175(16) 0.0194(6) Uani d 1 . .
    C C92 0.0661(2) 0.36983(19) 0.19246(18) 0.0241(6) Uani d 1 . .
    H H92 0.1139 0.3387 0.2292 0.029 Uiso calc 1 . .
    C C93 0.1192(3) 0.3925(2) 0.1394(2) 0.0361(9) Uani d 1 . .
    H H93A 0.1837 0.4282 0.1672 0.043 Uiso calc 1 . .
    H H93B 0.1383 0.3404 0.1142 0.043 Uiso calc 1 . .
    C C94 0.0470(3) 0.4397(3) 0.0825(2) 0.0421(10) Uani d 1 . .
    H H94 0.0828 0.4544 0.0485 0.051 Uiso calc 1 . .
    C C95 0.0195(3) 0.5201(2) 0.12220(19) 0.0365(8) Uani d 1 . .
    H H95A -0.0272 0.5515 0.0859 0.044 Uiso calc 1 . .
    H H95B 0.0834 0.5565 0.1499 0.044 Uiso calc 1 . .
    C C96 -0.0342(2) 0.4987(2) 0.17498(18) 0.0259(6) Uani d 1 . .
    H H96 -0.0525 0.5518 0.2005 0.031 Uiso calc 1 . .
    C C97 -0.0340(2) 0.3136(2) 0.1473(2) 0.0322(8) Uani d 1 . .
    H H97A -0.0157 0.2611 0.1220 0.039 Uiso calc 1 . .
    H H97B -0.0695 0.2979 0.1806 0.039 Uiso calc 1 . .
    C C98 -0.0529(3) 0.3835(3) 0.0383(2) 0.0464(10) Uani d 1 . .
    H H98A -0.1002 0.4138 0.0014 0.056 Uiso calc 1 . .
    H H98B -0.0352 0.3313 0.0122 0.056 Uiso calc 1 . .
    C C99 -0.1345(3) 0.4425(2) 0.1305(2) 0.0351(8) Uani d 1 . .
    H H99A -0.1706 0.4285 0.1638 0.042 Uiso calc 1 . .
    H H99B -0.1819 0.4735 0.0941 0.042 Uiso calc 1 . .
    C C100 -0.1066(3) 0.3612(2) 0.0908(2) 0.0380(9) Uani d 1 . .
    H H100 -0.1714 0.3250 0.0624 0.046 Uiso calc 1 . .
    C C101 0.2208(8) 0.2642(6) -0.0633(9) 0.050(2) Uani d 0.5 A 1
    C C102 0.2427(5) 0.1823(5) -0.0513(6) 0.0411(18) Uani d 0.5 A 1
    H H102 0.2244 0.1372 -0.0915 0.049 Uiso calc 0.5 A 1
    C C103 0.2883(7) 0.1677(6) 0.0150(6) 0.057(2) Uani d 0.5 A 1
    H H103 0.2962 0.1109 0.0229 0.068 Uiso calc 0.5 A 1
    C C104 0.3251(10) 0.2308(9) 0.0735(9) 0.077(4) Uani d 0.5 A 1
    H H104 0.3608 0.2203 0.1218 0.092 Uiso calc 0.5 A 1
    C C105 0.3052(7) 0.3174(6) 0.0563(7) 0.062(3) Uani d 0.5 A 1
    H H105 0.3317 0.3638 0.0950 0.074 Uiso calc 0.5 A 1
    C C106 0.2523(10) 0.3332(6) -0.0101(9) 0.058(3) Uani d 0.5 A 1
    H H106 0.2376 0.3887 -0.0198 0.070 Uiso calc 0.5 A 1
    C C107 0.1697(15) 0.2892(17) -0.1291(12) 0.126(7) Uani d 0.5 A 1
    H H10F 0.1629 0.3503 -0.1213 0.189 Uiso calc 0.5 A 1
    H H10G 0.1005 0.2600 -0.1506 0.189 Uiso calc 0.5 A 1
    H H10H 0.2092 0.2754 -0.1624 0.189 Uiso calc 0.5 A 1
    C C108 0.2677(9) 0.2072(9) 0.1250(9) 0.107(5) Uani d 0.5 B 2
    H H10A 0.2311 0.2368 0.1559 0.160 Uiso calc 0.5 B 2
    H H10B 0.3106 0.1656 0.1509 0.160 Uiso calc 0.5 B 2
    H H10C 0.2169 0.1784 0.0790 0.160 Uiso calc 0.5 B 2
    C C109 0.3356(8) 0.2694(8) 0.1086(7) 0.065(3) Uani d 0.5 B 2
    H H10D 0.3155 0.3273 0.1208 0.078 Uiso calc 0.5 B 2
    H H10E 0.4089 0.2656 0.1390 0.078 Uiso calc 0.5 B 2
    C C110 0.3242(14) 0.2513(13) 0.0296(10) 0.115(6) Uani d 0.5 B 2
    H H11A 0.3894 0.2704 0.0234 0.138 Uiso calc 0.5 B 2
    H H11B 0.3132 0.1896 0.0126 0.138 Uiso calc 0.5 B 2
    C C111 0.2397(13) 0.2919(13) -0.0149(9) 0.092(5) Uani d 0.5 B 2
    H H11C 0.2572 0.3530 -0.0095 0.111 Uiso calc 0.5 B 2
    H H11D 0.1763 0.2840 -0.0022 0.111 Uiso calc 0.5 B 2
    C C112 0.2243(10) 0.2438(11) -0.0980(8) 0.083(4) Uani d 0.5 B 2
    H H11E 0.2881 0.2525 -0.1100 0.100 Uiso calc 0.5 B 2
    H H11F 0.2098 0.1825 -0.1019 0.100 Uiso calc 0.5 B 2
    C C113 0.1355(10) 0.2802(9) -0.1492(6) 0.046(2) Uani d 0.5 B 2
    H H11G 0.0781 0.2844 -0.1297 0.069 Uiso calc 0.5 B 2
    H H11H 0.1127 0.2437 -0.1972 0.069 Uiso calc 0.5 B 2
    H H11I 0.1572 0.3365 -0.1544 0.069 Uiso calc 0.5 B 2
loop_
    _atom_site_aniso_label
    _atom_site_aniso_U_11
    _atom_site_aniso_U_22
    _atom_site_aniso_U_33
    _atom_site_aniso_U_12
    _atom_site_aniso_U_13
    _atom_site_aniso_U_23
    Zr1 0.01101(10) 0.00916(11) 0.01929(14) 0.00180(8) 0.00651(10) 0.00375(10)
    C1 0.0270(14) 0.0175(15) 0.037(2) 0.0013(11) 0.0042(13) 0.0142(14)
    C2 0.0225(13) 0.0138(14) 0.061(2) 0.0082(10) 0.0222(15) 0.0144(15)
    C3 0.0317(15) 0.0100(12) 0.0349(18) 0.0012(10) 0.0178(13) 0.0030(11)
    C4 0.0185(12) 0.0142(13) 0.043(2) -0.0006(10) 0.0150(13) 0.0071(13)
    C5 0.0326(15) 0.0188(15) 0.0362(19) 0.0034(11) 0.0209(14) 0.0128(13)
    C6 0.0154(11) 0.0207(14) 0.0286(17) 0.0068(10) 0.0069(11) -0.0012(12)
    C7 0.0126(11) 0.0178(14) 0.0348(18) 0.0027(9) 0.0092(11) 0.0077(12)
    C8 0.0135(11) 0.0214(15) 0.0298(17) 0.0037(10) 0.0021(11) 0.0016(13)
    C9 0.0187(12) 0.0278(16) 0.0337(18) 0.0105(11) 0.0080(12) 0.0145(14)
    C10 0.0153(11) 0.0129(13) 0.048(2) 0.0046(9) 0.0106(13) 0.0084(13)
    C11 0.0108(10) 0.0124(12) 0.0214(14) 0.0000(8) 0.0056(10) 0.0024(10)
    C12 0.0142(11) 0.0112(12) 0.0247(15) -0.0008(8) 0.0082(10) 0.0039(10)
    C13 0.0156(11) 0.0185(13) 0.0178(14) -0.0023(9) 0.0046(10) 0.0033(11)
    C14 0.0150(11) 0.0169(13) 0.0223(15) -0.0014(9) 0.0097(10) 0.0010(11)
    C15 0.0107(10) 0.0146(12) 0.0239(15) 0.0010(8) 0.0081(10) 0.0036(11)
    C16 0.0154(11) 0.0191(13) 0.0181(14) 0.0041(9) 0.0063(10) 0.0016(11)
    C17 0.0198(12) 0.0227(15) 0.0173(14) 0.0052(10) 0.0050(11) 0.0032(11)
    C18 0.0286(15) 0.0373(19) 0.0205(16) 0.0072(13) 0.0085(13) 0.0095(14)
    C19 0.0316(16) 0.048(2) 0.0198(17) 0.0105(15) 0.0118(13) 0.0015(15)
    C20 0.0266(15) 0.0396(19) 0.0239(17) 0.0113(13) 0.0100(13) -0.0023(14)
    C21 0.0227(13) 0.0214(15) 0.0216(16) 0.0072(11) 0.0064(11) 0.0001(12)
    C22 0.0192(12) 0.0288(17) 0.0217(16) 0.0049(11) 0.0045(11) -0.0005(13)
    C23 0.0331(16) 0.039(2) 0.0194(17) 0.0084(14) 0.0029(13) -0.0061(15)
    C24 0.0315(15) 0.0203(15) 0.0277(18) 0.0040(12) 0.0071(13) -0.0034(13)
    C25 0.0254(14) 0.0284(18) 0.0258(18) 0.0015(12) 0.0045(13) -0.0049(14)
    Zr2 0.01016(10) 0.00995(11) 0.01683(13) 0.00053(8) 0.00541(9) 0.00342(10)
    C26 0.0283(15) 0.051(2) 0.0274(19) -0.0275(15) 0.0169(14) -0.0126(16)
    C27 0.0225(13) 0.0207(15) 0.048(2) 0.0009(11) 0.0193(14) 0.0150(14)
    C28 0.0214(13) 0.0385(19) 0.0226(16) -0.0117(12) 0.0111(12) -0.0015(14)
    C29 0.0312(16) 0.0276(17) 0.075(3) 0.0058(13) 0.040(2) 0.0155(18)
    C30 0.0115(12) 0.073(3) 0.050(2) -0.0005(15) 0.0089(14) 0.038(2)
    C31 0.069(3) 0.0175(15) 0.033(2) 0.0068(15) 0.0220(19) 0.0119(14)
    C32 0.0271(16) 0.0268(18) 0.079(3) 0.0139(13) 0.0219(19) 0.029(2)
    C33 0.101(4) 0.0120(15) 0.056(3) 0.0115(18) 0.059(3) 0.0083(16)
    C34 0.054(2) 0.0108(16) 0.061(3) -0.0111(15) -0.013(2) 0.0071(17)
    C35 0.0412(19) 0.0165(15) 0.091(4) 0.0084(13) 0.048(2) 0.0222(19)
    C36 0.0141(10) 0.0109(12) 0.0195(14) 0.0013(8) 0.0066(10) 0.0006(10)
    C37 0.0109(10) 0.0165(13) 0.0222(15) 0.0016(9) 0.0062(10) 0.0014(11)
    C38 0.0138(11) 0.0226(14) 0.0176(14) 0.0033(10) 0.0019(10) -0.0017(11)
    C39 0.0204(12) 0.0201(14) 0.0186(14) 0.0098(10) 0.0060(11) 0.0051(11)
    C40 0.0190(11) 0.0128(12) 0.0183(14) 0.0054(9) 0.0075(10) 0.0043(10)
    C41 0.0157(11) 0.0155(13) 0.0179(14) -0.0033(9) 0.0060(10) 0.0012(10)
    C42 0.0256(13) 0.0209(14) 0.0188(15) -0.0105(11) 0.0085(11) -0.0022(12)
    C43 0.0242(14) 0.042(2) 0.0197(16) -0.0152(13) 0.0050(12) -0.0020(14)
    C44 0.0265(15) 0.045(2) 0.0178(16) -0.0069(14) 0.0018(12) 0.0026(15)
    C45 0.0320(15) 0.0330(18) 0.0203(16) 0.0007(13) 0.0084(13) 0.0097(14)
    C46 0.0220(12) 0.0194(14) 0.0178(14) -0.0039(10) 0.0078(11) 0.0025(11)
    C47 0.0362(16) 0.0173(14) 0.0244(17) -0.0071(12) 0.0110(13) -0.0031(12)
    C48 0.0362(17) 0.039(2) 0.0190(17) -0.0152(14) 0.0099(14) -0.0044(15)
    C49 0.0242(13) 0.0226(15) 0.0220(16) -0.0065(11) 0.0120(12) -0.0029(12)
    C50 0.0316(15) 0.0217(16) 0.0257(17) -0.0086(12) 0.0141(13) -0.0077(13)
    Zr3 0.01074(10) 0.00897(11) 0.01757(13) 0.00172(8) 0.00685(9) 0.00275(9)
    C51 0.0496(19) 0.0124(14) 0.036(2) -0.0010(12) 0.0284(17) 0.0020(13)
    C52 0.0173(12) 0.0122(13) 0.050(2) -0.0018(10) 0.0132(13) 0.0039(14)
    C53 0.0305(14) 0.0122(13) 0.0247(17) -0.0042(11) 0.0081(13) -0.0013(12)
    C54 0.0213(13) 0.0104(13) 0.047(2) 0.0022(10) 0.0197(14) 0.0032(13)
    C55 0.0314(15) 0.0122(14) 0.0326(19) -0.0019(11) -0.0032(13) 0.0073(13)
    C56 0.0212(14) 0.042(2) 0.039(2) -0.0178(13) 0.0184(14) -0.0141(16)
    C57 0.0123(11) 0.0239(15) 0.042(2) 0.0035(10) 0.0122(12) 0.0133(14)
    C58 0.0259(14) 0.0272(16) 0.0342(19) -0.0019(12) 0.0219(14) 0.0007(14)
    C59 0.0302(16) 0.044(2) 0.040(2) 0.0052(14) 0.0217(15) 0.0230(17)
    C60 0.0292(15) 0.0121(14) 0.085(3) 0.0031(11) 0.0368(19) 0.0135(17)
    C61 0.0165(11) 0.0135(12) 0.0295(16) 0.0053(9) 0.0148(11) 0.0010(11)
    C62 0.0189(12) 0.0144(13) 0.0314(17) 0.0070(10) 0.0122(12) 0.0072(12)
    C63 0.0219(13) 0.0240(15) 0.0307(18) 0.0106(11) 0.0085(12) 0.0112(13)
    C64 0.0150(12) 0.0263(16) 0.0308(18) 0.0064(10) 0.0038(12) 0.0058(13)
    C65 0.0132(11) 0.0202(14) 0.0377(19) 0.0033(10) 0.0133(12) 0.0058(13)
    C66 0.0243(13) 0.0161(13) 0.0221(15) 0.0063(10) 0.0135(12) 0.0014(11)
    C67 0.0404(17) 0.0208(15) 0.0267(17) 0.0073(12) 0.0206(14) 0.0041(13)
    C68 0.057(2) 0.035(2) 0.0243(18) 0.0160(16) 0.0213(17) 0.0064(15)
    C69 0.056(2) 0.045(2) 0.0195(18) 0.0146(18) 0.0081(17) 0.0051(16)
    C70 0.0372(18) 0.040(2) 0.0255(19) 0.0024(15) 0.0056(15) -0.0041(16)
    C71 0.0312(15) 0.0217(15) 0.0236(16) -0.0004(12) 0.0111(13) -0.0027(12)
    C72 0.057(2) 0.0297(19) 0.040(2) 0.0103(16) 0.0371(19) 0.0060(16)
    C73 0.080(3) 0.041(2) 0.028(2) 0.008(2) 0.026(2) -0.0011(18)
    C74 0.048(2) 0.0225(17) 0.0300(19) 0.0049(14) 0.0192(16) -0.0050(14)
    C75 0.065(2) 0.032(2) 0.032(2) 0.0141(17) 0.0308(19) -0.0003(16)
    Zr4 0.01103(10) 0.00883(11) 0.01512(13) 0.00078(8) 0.00556(9) 0.00119(9)
    C76 0.0174(12) 0.0202(15) 0.042(2) 0.0051(10) 0.0097(13) -0.0080(14)
    C77 0.0152(12) 0.0145(14) 0.056(2) 0.0041(10) 0.0095(14) 0.0077(14)
    C78 0.0182(12) 0.0272(16) 0.0357(19) 0.0060(11) 0.0073(12) 0.0160(14)
    C79 0.0137(11) 0.0221(15) 0.0281(17) 0.0006(10) 0.0032(11) 0.0033(12)
    C80 0.0142(11) 0.0229(15) 0.0384(19) 0.0026(10) 0.0136(12) 0.0037(13)
    C81 0.0452(18) 0.0130(14) 0.0231(16) -0.0045(12) 0.0168(14) 0.0020(12)
    C82 0.0210(12) 0.0116(13) 0.0348(18) -0.0014(10) 0.0135(12) 0.0022(12)
    C83 0.0232(13) 0.0134(13) 0.0212(15) -0.0016(10) 0.0068(11) -0.0026(11)
    C84 0.0202(12) 0.0118(13) 0.0387(19) 0.0015(10) 0.0114(13) -0.0003(12)
    C85 0.0286(14) 0.0130(14) 0.0289(18) -0.0022(11) -0.0039(13) 0.0067(13)
    C86 0.0102(10) 0.0137(12) 0.0246(15) -0.0031(8) 0.0051(10) 0.0029(11)
    C87 0.0123(10) 0.0184(13) 0.0260(16) 0.0025(9) 0.0090(10) 0.0072(11)
    C88 0.0195(12) 0.0271(16) 0.0270(16) 0.0031(11) 0.0149(12) 0.0054(13)
    C89 0.0195(12) 0.0282(16) 0.0251(16) 0.0027(11) 0.0106(11) 0.0146(13)
    C90 0.0167(11) 0.0134(12) 0.0319(17) 0.0002(9) 0.0108(11) 0.0080(11)
    C91 0.0189(12) 0.0178(14) 0.0201(15) -0.0058(10) 0.0066(11) -0.0009(11)
    C92 0.0249(14) 0.0213(15) 0.0239(16) -0.0087(11) 0.0102(12) -0.0069(12)
    C93 0.0405(18) 0.040(2) 0.0284(19) -0.0181(15) 0.0214(16) -0.0151(16)
    C94 0.059(2) 0.046(2) 0.0190(18) -0.0270(18) 0.0164(17) -0.0082(16)
    C95 0.047(2) 0.037(2) 0.0199(17) -0.0193(16) 0.0041(15) 0.0050(15)
    C96 0.0285(14) 0.0235(16) 0.0192(16) -0.0075(12) -0.0004(12) 0.0035(12)
    C97 0.0335(16) 0.0238(17) 0.033(2) -0.0135(13) 0.0094(15) -0.0082(15)
    C98 0.060(2) 0.047(2) 0.0222(19) -0.0241(19) 0.0063(18) -0.0071(17)
    C99 0.0296(16) 0.036(2) 0.0288(19) -0.0106(14) -0.0046(14) 0.0076(15)
    C100 0.0388(18) 0.036(2) 0.0271(19) -0.0216(15) 0.0002(15) -0.0054(16)
    C101 0.041(4) 0.032(4) 0.093(7) 0.004(3) 0.044(5) 0.013(5)
    C102 0.028(3) 0.020(3) 0.074(5) 0.006(2) 0.019(3) 0.000(3)
    C103 0.050(5) 0.036(5) 0.071(6) 0.004(4) 0.010(4) -0.008(4)
    C104 0.066(7) 0.067(7) 0.067(7) 0.026(5) -0.006(6) -0.015(5)
    C105 0.048(5) 0.040(5) 0.095(7) -0.002(4) 0.034(5) -0.017(5)
    C106 0.055(5) 0.020(4) 0.107(8) -0.008(4) 0.042(5) 0.001(4)
    C107 0.090(13) 0.167(17) 0.145(12) -0.007(11) 0.045(9) 0.083(11)
    C108 0.072(8) 0.101(11) 0.146(13) -0.006(7) 0.015(8) 0.067(10)
    C109 0.038(5) 0.063(7) 0.088(8) -0.005(5) 0.009(5) 0.023(6)
    C110 0.114(11) 0.130(15) 0.104(9) 0.010(9) 0.028(8) 0.049(9)
    C111 0.079(9) 0.152(16) 0.058(7) 0.031(10) 0.035(6) 0.025(9)
    C112 0.052(6) 0.133(13) 0.083(8) 0.016(7) 0.045(6) 0.021(8)
    C113 0.057(6) 0.048(5) 0.034(5) -0.009(4) 0.019(4) 0.003(4)
_geom_special_details
;
 All esds (except the esd in the dihedral angle between two l.s. planes)
 are estimated using the full covariance matrix.  The cell esds are taken
 into account individually in the estimation of esds in distances, angles
 and torsion angles; correlations between esds in cell parameters are only
 used when they are defined by crystal symmetry.  An approximate (isotropic)
 treatment of cell esds is used for estimating esds involving l.s. planes.
;
loop_
    _geom_bond_atom_site_label_1
    _geom_bond_atom_site_label_2
    _geom_bond_site_symmetry_2
    _geom_bond_distance
    _geom_bond_publ_flag
    Zr1 C11 . 2.334(2) ?
    Zr1 C15 . 2.482(2) ?
    Zr1 C12 . 2.487(2) ?
    Zr1 C3 . 2.578(3) ?
    Zr1 C1 . 2.601(3) ?
    Zr1 C9 . 2.604(3) ?
    Zr1 C16 . 2.605(3) ?
    Zr1 C6 . 2.613(3) ?
    Zr1 C5 . 2.614(3) ?
    Zr1 C10 . 2.615(3) ?
    Zr1 C8 . 2.619(3) ?
    Zr1 C2 . 2.620(3) ?
    Zr1 C14 . 2.620(2) ?
    Zr1 C13 . 2.623(3) ?
    Zr1 C4 . 2.631(3) ?
    Zr1 C7 . 2.653(2) ?
    C1 C2 . 1.397(5) ?
    C1 C5 . 1.415(4) ?
    C1 H1 . 0.9500 ?
    C2 C3 . 1.409(5) ?
    C2 H2 . 0.9500 ?
    C3 C4 . 1.412(4) ?
    C3 H3 . 0.9500 ?
    C4 C5 . 1.383(5) ?
    C4 H4 . 0.9500 ?
    C5 H5 . 0.9500 ?
    C6 C10 . 1.411(4) ?
    C6 C7 . 1.412(4) ?
    C6 H6 . 0.9500 ?
    C7 C8 . 1.399(4) ?
    C7 H7 . 0.9500 ?
    C8 C9 . 1.412(4) ?
    C8 H8 . 0.9500 ?
    C9 C10 . 1.400(5) ?
    C9 H9 . 0.9500 ?
    C10 H10 . 0.9500 ?
    C11 C15 . 1.437(4) ?
    C11 C12 . 1.437(4) ?
    C11 C16 . 1.448(4) ?
    C12 C13 . 1.406(4) ?
    C12 H12 . 0.9500 ?
    C13 C14 . 1.408(4) ?
    C13 H13 . 0.9500 ?
    C14 C15 . 1.406(4) ?
    C14 H14 . 0.9500 ?
    C15 H15 . 0.9500 ?
    C16 C17 . 1.523(4) ?
    C16 C21 . 1.535(4) ?
    C17 C18 . 1.536(4) ?
    C17 C22 . 1.547(4) ?
    C17 H17 . 1.0000 ?
    C18 C19 . 1.531(5) ?
    C18 H18A . 0.9900 ?
    C18 H18B . 0.9900 ?
    C19 C23 . 1.527(5) ?
    C19 C20 . 1.538(5) ?
    C19 H19 . 1.0000 ?
    C20 C21 . 1.538(4) ?
    C20 H20A . 0.9900 ?
    C20 H20B . 0.9900 ?
    C21 C24 . 1.547(4) ?
    C21 H21 . 1.0000 ?
    C22 C25 . 1.534(4) ?
    C22 H22A . 0.9900 ?
    C22 H22B . 0.9900 ?
    C23 C25 . 1.534(5) ?
    C23 H23A . 0.9900 ?
    C23 H23B . 0.9900 ?
    C24 C25 . 1.523(5) ?
    C24 H24A . 0.9900 ?
    C24 H24B . 0.9900 ?
    C25 H25 . 1.0000 ?
    Zr2 C36 . 2.337(2) ?
    Zr2 C40 . 2.470(3) ?
    Zr2 C37 . 2.499(2) ?
    Zr2 C34 . 2.573(3) ?
    Zr2 C33 . 2.600(3) ?
    Zr2 C28 . 2.602(3) ?
    Zr2 C26 . 2.603(3) ?
    Zr2 C39 . 2.606(3) ?
    Zr2 C41 . 2.609(3) ?
    Zr2 C35 . 2.612(3) ?
    Zr2 C31 . 2.613(3) ?
    Zr2 C30 . 2.614(3) ?
    Zr2 C38 . 2.628(3) ?
    Zr2 C27 . 2.630(3) ?
    Zr2 C29 . 2.633(3) ?
    Zr2 C32 . 2.641(3) ?
    C26 C27 . 1.385(5) ?
    C26 C30 . 1.394(6) ?
    C26 H26 . 0.9500 ?
    C27 C28 . 1.402(5) ?
    C27 H27 . 0.9500 ?
    C28 C29 . 1.392(5) ?
    C28 H28 . 0.9500 ?
    C29 C30 . 1.371(6) ?
    C29 H29 . 0.9500 ?
    C30 H30 . 0.9500 ?
    C31 C35 . 1.377(6) ?
    C31 C32 . 1.379(5) ?
    C31 H31 . 0.9500 ?
    C32 C33 . 1.369(6) ?
    C32 H32 . 0.9500 ?
    C33 C34 . 1.393(6) ?
    C33 H33 . 0.9500 ?
    C34 C35 . 1.376(6) ?
    C34 H34 . 0.9500 ?
    C35 H35 . 0.9500 ?
    C36 C37 . 1.437(4) ?
    C36 C41 . 1.441(4) ?
    C36 C40 . 1.442(4) ?
    C37 C38 . 1.405(4) ?
    C37 H37 . 0.9500 ?
    C38 C39 . 1.410(4) ?
    C38 H38 . 0.9500 ?
    C39 C40 . 1.405(4) ?
    C39 H39 . 0.9500 ?
    C40 H40 . 0.9500 ?
    C41 C46 . 1.528(4) ?
    C41 C42 . 1.531(4) ?
    C42 C43 . 1.530(5) ?
    C42 C47 . 1.546(4) ?
    C42 H42 . 1.0000 ?
    C43 C44 . 1.532(5) ?
    C43 H43A . 0.9900 ?
    C43 H43B . 0.9900 ?
    C44 C48 . 1.528(5) ?
    C44 C45 . 1.535(5) ?
    C44 H44 . 1.0000 ?
    C45 C46 . 1.533(4) ?
    C45 H45A . 0.9900 ?
    C45 H45B . 0.9900 ?
    C46 C49 . 1.551(4) ?
    C46 H46 . 1.0000 ?
    C47 C50 . 1.535(4) ?
    C47 H47A . 0.9900 ?
    C47 H47B . 0.9900 ?
    C48 C50 . 1.528(5) ?
    C48 H48A . 0.9900 ?
    C48 H48B . 0.9900 ?
    C49 C50 . 1.541(4) ?
    C49 H49A . 0.9900 ?
    C49 H49B . 0.9900 ?
    C50 H50 . 1.0000 ?
    Zr3 C61 . 2.332(2) ?
    Zr3 C65 . 2.471(2) ?
    Zr3 C62 . 2.495(3) ?
    Zr3 C53 . 2.567(3) ?
    Zr3 C66 . 2.577(3) ?
    Zr3 C56 . 2.588(3) ?
    Zr3 C59 . 2.597(3) ?
    Zr3 C57 . 2.610(2) ?
    Zr3 C52 . 2.612(3) ?
    Zr3 C58 . 2.616(3) ?
    Zr3 C64 . 2.616(3) ?
    Zr3 C60 . 2.625(3) ?
    Zr3 C51 . 2.627(3) ?
    Zr3 C63 . 2.634(3) ?
    Zr3 C55 . 2.646(3) ?
    Zr3 C54 . 2.650(3) ?
    C51 C52 . 1.371(5) ?
    C51 C55 . 1.413(4) ?
    C51 H51 . 0.9500 ?
    C52 C53 . 1.401(4) ?
    C52 H52 . 0.9500 ?
    C53 C54 . 1.403(4) ?
    C53 H53 . 0.9500 ?
    C54 C55 . 1.395(5) ?
    C54 H54 . 0.9500 ?
    C55 H55 . 0.9500 ?
    C56 C60 . 1.410(6) ?
    C56 C57 . 1.418(5) ?
    C56 H56 . 0.9500 ?
    C57 C58 . 1.380(5) ?
    C57 H57 . 0.9500 ?
    C58 C59 . 1.373(5) ?
    C58 H58 . 0.9500 ?
    C59 C60 . 1.389(5) ?
    C59 H59 . 0.9500 ?
    C60 H60 . 0.9500 ?
    C61 C62 . 1.439(4) ?
    C61 C65 . 1.441(4) ?
    C61 C66 . 1.442(4) ?
    C62 C63 . 1.400(5) ?
    C62 H62 . 0.9500 ?
    C63 C64 . 1.417(4) ?
    C63 H63 . 0.9500 ?
    C64 C65 . 1.402(5) ?
    C64 H64 . 0.9500 ?
    C65 H65 . 0.9500 ?
    C66 C71 . 1.524(4) ?
    C66 C67 . 1.532(4) ?
    C67 C68 . 1.533(5) ?
    C67 C72 . 1.551(4) ?
    C67 H67 . 1.0000 ?
    C68 C69 . 1.520(5) ?
    C68 H68A . 0.9900 ?
    C68 H68B . 0.9900 ?
    C69 C70 . 1.524(5) ?
    C69 C73 . 1.546(5) ?
    C69 H69 . 1.0000 ?
    C70 C71 . 1.537(5) ?
    C70 H70A . 0.9900 ?
    C70 H70B . 0.9900 ?
    C71 C74 . 1.547(4) ?
    C71 H71 . 1.0000 ?
    C72 C75 . 1.538(5) ?
    C72 H72A . 0.9900 ?
    C72 H72B . 0.9900 ?
    C73 C75 . 1.522(6) ?
    C73 H73A . 0.9900 ?
    C73 H73B . 0.9900 ?
    C74 C75 . 1.528(5) ?
    C74 H74A . 0.9900 ?
    C74 H74B . 0.9900 ?
    C75 H75 . 1.0000 ?
    Zr4 C86 . 2.329(2) ?
    Zr4 C87 . 2.468(2) ?
    Zr4 C90 . 2.502(3) ?
    Zr4 C83 . 2.571(3) ?
    Zr4 C91 . 2.574(3) ?
    Zr4 C78 . 2.594(3) ?
    Zr4 C76 . 2.605(3) ?
    Zr4 C88 . 2.619(2) ?
    Zr4 C81 . 2.622(3) ?
    Zr4 C77 . 2.623(3) ?
    Zr4 C79 . 2.625(3) ?
    Zr4 C84 . 2.628(3) ?
    Zr4 C82 . 2.631(3) ?
    Zr4 C80 . 2.632(2) ?
    Zr4 C85 . 2.633(3) ?
    Zr4 C89 . 2.643(3) ?
    C76 C77 . 1.402(5) ?
    C76 C80 . 1.409(4) ?
    C76 H76 . 0.9500 ?
    C77 C78 . 1.404(5) ?
    C77 H77 . 0.9500 ?
    C78 C79 . 1.410(4) ?
    C78 H78 . 0.9500 ?
    C79 C80 . 1.400(4) ?
    C79 H79 . 0.9500 ?
    C80 H80 . 0.9500 ?
    C81 C82 . 1.394(5) ?
    C81 C85 . 1.413(4) ?
    C81 H81 . 0.9500 ?
    C82 C83 . 1.407(4) ?
    C82 H82 . 0.9500 ?
    C83 C84 . 1.408(4) ?
    C83 H83 . 0.9500 ?
    C84 C85 . 1.393(5) ?
    C84 H84 . 0.9500 ?
    C85 H85 . 0.9500 ?
    C86 C90 . 1.434(4) ?
    C86 C87 . 1.439(4) ?
    C86 C91 . 1.446(4) ?
    C87 C88 . 1.400(4) ?
    C87 H87 . 0.9500 ?
    C88 C89 . 1.405(4) ?
    C88 H88 . 0.9500 ?
    C89 C90 . 1.404(4) ?
    C89 H89 . 0.9500 ?
    C90 H90 . 0.9500 ?
    C91 C96 . 1.529(4) ?
    C91 C92 . 1.531(4) ?
    C92 C93 . 1.534(4) ?
    C92 C97 . 1.549(4) ?
    C92 H92 . 1.0000 ?
    C93 C94 . 1.526(6) ?
    C93 H93A . 0.9900 ?
    C93 H93B . 0.9900 ?
    C94 C95 . 1.521(5) ?
    C94 C98 . 1.545(5) ?
    C94 H94 . 1.0000 ?
    C95 C96 . 1.527(4) ?
    C95 H95A . 0.9900 ?
    C95 H95B . 0.9900 ?
    C96 C99 . 1.548(4) ?
    C96 H96 . 1.0000 ?
    C97 C100 . 1.529(5) ?
    C97 H97A . 0.9900 ?
    C97 H97B . 0.9900 ?
    C98 C100 . 1.527(5) ?
    C98 H98A . 0.9900 ?
    C98 H98B . 0.9900 ?
    C99 C100 . 1.535(5) ?
    C99 H99A . 0.9900 ?
    C99 H99B . 0.9900 ?
    C100 H100 . 1.0000 ?
    C101 C106 . 1.357(18) ?
    C101 C107 . 1.37(2) ?
    C101 C102 . 1.390(12) ?
    C102 C103 . 1.298(14) ?
    C102 H102 . 0.9500 ?
    C103 C104 . 1.360(15) ?
    C103 H103 . 0.9500 ?
    C104 C105 . 1.488(19) ?
    C104 H104 . 0.9500 ?
    C105 C106 . 1.33(2) ?
    C105 H105 . 0.9500 ?
    C106 H106 . 0.9500 ?
    C107 H10F . 0.9800 ?
    C107 H10G . 0.9800 ?
    C107 H10H . 0.9800 ?
    C108 C109 . 1.498(15) ?
    C108 H10A . 0.9800 ?
    C108 H10B . 0.9800 ?
    C108 H10C . 0.9800 ?
    C109 C110 . 1.49(2) ?
    C109 H10D . 0.9900 ?
    C109 H10E . 0.9900 ?
    C110 C111 . 1.43(2) ?
    C110 H11A . 0.9900 ?
    C110 H11B . 0.9900 ?
    C111 C112 . 1.64(2) ?
    C111 H11C . 0.9900 ?
    C111 H11D . 0.9900 ?
    C112 C113 . 1.48(2) ?
    C112 H11E . 0.9900 ?
    C112 H11F . 0.9900 ?
    C113 H11G . 0.9800 ?
    C113 H11H . 0.9800 ?
    C113 H11I . 0.9800 ?
loop_
    _geom_angle_atom_site_label_1
    _geom_angle_atom_site_label_2
    _geom_angle_atom_site_label_3
    _geom_angle_site_symmetry_1
    _geom_angle_site_symmetry_3
    _geom_angle
    _geom_angle_publ_flag
    C11 Zr1 C15 . . 34.54(9) ?
    C11 Zr1 C12 . . 34.50(9) ?
    C15 Zr1 C12 . . 54.73(9) ?
    C11 Zr1 C3 . . 126.33(9) ?
    C15 Zr1 C3 . . 92.23(9) ?
    C12 Zr1 C3 . . 135.13(9) ?
    C11 Zr1 C1 . . 98.03(10) ?
    C15 Zr1 C1 . . 79.87(9) ?
    C12 Zr1 C1 . . 131.46(9) ?
    C3 Zr1 C1 . . 52.17(11) ?
    C11 Zr1 C9 . . 110.83(10) ?
    C15 Zr1 C9 . . 127.83(9) ?
    C12 Zr1 C9 . . 77.99(9) ?
    C3 Zr1 C9 . . 110.24(11) ?
    C1 Zr1 C9 . . 150.55(10) ?
    C11 Zr1 C16 . . 33.52(9) ?
    C15 Zr1 C16 . . 59.31(8) ?
    C12 Zr1 C16 . . 60.17(9) ?
    C3 Zr1 C16 . . 132.33(10) ?
    C1 Zr1 C16 . . 83.66(10) ?
    C9 Zr1 C16 . . 117.42(10) ?
    C11 Zr1 C6 . . 106.60(9) ?
    C15 Zr1 C6 . . 141.11(9) ?
    C12 Zr1 C6 . . 94.71(9) ?
    C3 Zr1 C6 . . 125.77(9) ?
    C1 Zr1 C6 . . 115.03(10) ?
    C9 Zr1 C6 . . 51.85(10) ?
    C16 Zr1 C6 . . 85.69(9) ?
    C11 Zr1 C5 . . 125.43(10) ?
    C15 Zr1 C5 . . 111.34(9) ?
    C12 Zr1 C5 . . 159.73(10) ?
    C3 Zr1 C5 . . 51.83(10) ?
    C1 Zr1 C5 . . 31.50(9) ?
    C9 Zr1 C5 . . 119.68(10) ?
    C16 Zr1 C5 . . 100.67(10) ?
    C6 Zr1 C5 . . 89.99(10) ?
    C11 Zr1 C10 . . 92.94(9) ?
    C15 Zr1 C10 . . 123.24(9) ?
    C12 Zr1 C10 . . 69.00(8) ?
    C3 Zr1 C10 . . 137.93(10) ?
    C1 Zr1 C10 . . 146.14(10) ?
    C9 Zr1 C10 . . 31.11(10) ?
    C16 Zr1 C10 . . 88.26(9) ?
    C6 Zr1 C10 . . 31.31(10) ?
    C5 Zr1 C10 . . 120.21(9) ?
    C11 Zr1 C8 . . 141.75(10) ?
    C15 Zr1 C8 . . 153.01(10) ?
    C12 Zr1 C8 . . 109.33(9) ?
    C3 Zr1 C8 . . 86.62(10) ?
    C1 Zr1 C8 . . 119.21(10) ?
    C9 Zr1 C8 . . 31.38(9) ?
    C16 Zr1 C8 . . 136.36(9) ?
    C6 Zr1 C8 . . 51.55(10) ?
    C5 Zr1 C8 . . 88.99(10) ?
    C10 Zr1 C8 . . 51.39(9) ?
    C11 Zr1 C2 . . 98.90(9) ?
    C15 Zr1 C2 . . 68.29(9) ?
    C12 Zr1 C2 . . 121.92(9) ?
    C3 Zr1 C2 . . 31.45(10) ?
    C1 Zr1 C2 . . 31.05(11) ?
    C9 Zr1 C2 . . 141.18(11) ?
    C16 Zr1 C2 . . 101.20(10) ?
    C6 Zr1 C2 . . 141.32(10) ?
    C5 Zr1 C2 . . 51.35(9) ?
    C10 Zr1 C2 . . 168.14(9) ?
    C8 Zr1 C2 . . 117.29(10) ?
    C11 Zr1 C14 . . 55.37(9) ?
    C15 Zr1 C14 . . 31.84(9) ?
    C12 Zr1 C14 . . 52.94(9) ?
    C3 Zr1 C14 . . 82.72(9) ?
    C1 Zr1 C14 . . 97.79(10) ?
    C9 Zr1 C14 . . 103.26(9) ?
    C16 Zr1 C14 . . 87.24(8) ?
    C6 Zr1 C14 . . 145.34(9) ?
    C5 Zr1 C14 . . 124.67(9) ?
    C10 Zr1 C14 . . 114.65(9) ?
    C8 Zr1 C14 . . 121.68(10) ?
    C2 Zr1 C14 . . 73.34(9) ?
    C11 Zr1 C13 . . 55.30(9) ?
    C15 Zr1 C13 . . 52.91(9) ?
    C12 Zr1 C13 . . 31.79(9) ?
    C3 Zr1 C13 . . 105.38(9) ?
    C1 Zr1 C13 . . 128.67(9) ?
    C9 Zr1 C13 . . 75.52(9) ?
    C16 Zr1 C13 . . 87.61(9) ?
    C6 Zr1 C13 . . 114.57(9) ?
    C5 Zr1 C13 . . 154.74(9) ?
    C10 Zr1 C13 . . 83.54(9) ?
    C8 Zr1 C13 . . 101.47(9) ?
    C2 Zr1 C13 . . 103.79(9) ?
    C14 Zr1 C13 . . 31.15(9) ?
    C11 Zr1 C4 . . 148.27(10) ?
    C15 Zr1 C4 . . 119.31(9) ?
    C12 Zr1 C4 . . 165.27(10) ?
    C3 Zr1 C4 . . 31.43(9) ?
    C1 Zr1 C4 . . 51.37(10) ?
    C9 Zr1 C4 . . 100.62(10) ?
    C16 Zr1 C4 . . 130.95(10) ?
    C6 Zr1 C4 . . 95.81(9) ?
    C5 Zr1 C4 . . 30.58(10) ?
    C10 Zr1 C4 . . 117.07(9) ?
    C8 Zr1 C4 . . 69.97(10) ?
    C2 Zr1 C4 . . 51.17(9) ?
    C14 Zr1 C4 . . 114.13(9) ?
    C13 Zr1 C4 . . 133.51(9) ?
    C11 Zr1 C7 . . 137.70(9) ?
    C15 Zr1 C7 . . 172.12(9) ?
    C12 Zr1 C7 . . 120.17(9) ?
    C3 Zr1 C7 . . 95.22(9) ?
    C1 Zr1 C7 . . 102.75(9) ?
    C9 Zr1 C7 . . 51.36(9) ?
    C16 Zr1 C7 . . 113.32(9) ?
    C6 Zr1 C7 . . 31.10(9) ?
    C5 Zr1 C7 . . 71.72(9) ?
    C10 Zr1 C7 . . 51.17(9) ?
    C8 Zr1 C7 . . 30.76(10) ?
    C2 Zr1 C7 . . 117.66(9) ?
    C14 Zr1 C7 . . 152.20(10) ?
    C13 Zr1 C7 . . 126.86(9) ?
    C4 Zr1 C7 . . 67.17(9) ?
    C2 C1 C5 . . 107.4(3) ?
    C2 C1 Zr1 . . 75.22(18) ?
    C5 C1 Zr1 . . 74.78(18) ?
    C2 C1 H1 . . 126.3 ?
    C5 C1 H1 . . 126.3 ?
    Zr1 C1 H1 . . 115.9 ?
    C1 C2 C3 . . 108.5(3) ?
    C1 C2 Zr1 . . 73.73(17) ?
    C3 C2 Zr1 . . 72.64(16) ?
    C1 C2 H2 . . 125.8 ?
    C3 C2 H2 . . 125.8 ?
    Zr1 C2 H2 . . 119.7 ?
    C2 C3 C4 . . 107.0(3) ?
    C2 C3 Zr1 . . 75.91(17) ?
    C4 C3 Zr1 . . 76.36(16) ?
    C2 C3 H3 . . 126.5 ?
    C4 C3 H3 . . 126.5 ?
    Zr1 C3 H3 . . 113.8 ?
    C5 C4 C3 . . 108.6(3) ?
    C5 C4 Zr1 . . 74.04(17) ?
    C3 C4 Zr1 . . 72.21(15) ?
    C5 C4 H4 . . 125.7 ?
    C3 C4 H4 . . 125.7 ?
    Zr1 C4 H4 . . 119.8 ?
    C4 C5 C1 . . 108.3(3) ?
    C4 C5 Zr1 . . 75.38(17) ?
    C1 C5 Zr1 . . 73.72(17) ?
    C4 C5 H5 . . 125.9 ?
    C1 C5 H5 . . 125.9 ?
    Zr1 C5 H5 . . 117.0 ?
    C10 C6 C7 . . 107.4(3) ?
    C10 C6 Zr1 . . 74.42(15) ?
    C7 C6 Zr1 . . 76.01(15) ?
    C10 C6 H6 . . 126.3 ?
    C7 C6 H6 . . 126.3 ?
    Zr1 C6 H6 . . 115.5 ?
    C8 C7 C6 . . 108.1(3) ?
    C8 C7 Zr1 . . 73.28(15) ?
    C6 C7 Zr1 . . 72.89(14) ?
    C8 C7 H7 . . 126.0 ?
    C6 C7 H7 . . 126.0 ?
    Zr1 C7 H7 . . 119.7 ?
    C7 C8 C9 . . 108.3(3) ?
    C7 C8 Zr1 . . 75.97(16) ?
    C9 C8 Zr1 . . 73.71(16) ?
    C7 C8 H8 . . 125.8 ?
    C9 C8 H8 . . 125.8 ?
    Zr1 C8 H8 . . 116.5 ?
    C10 C9 C8 . . 107.6(3) ?
    C10 C9 Zr1 . . 74.90(17) ?
    C8 C9 Zr1 . . 74.91(17) ?
    C10 C9 H9 . . 126.2 ?
    C8 C9 H9 . . 126.2 ?
    Zr1 C9 H9 . . 116.2 ?
    C9 C10 C6 . . 108.5(3) ?
    C9 C10 Zr1 . . 73.99(16) ?
    C6 C10 Zr1 . . 74.27(16) ?
    C9 C10 H10 . . 125.8 ?
    C6 C10 H10 . . 125.8 ?
    Zr1 C10 H10 . . 117.9 ?
    C15 C11 C12 . . 105.3(2) ?
    C15 C11 C16 . . 121.7(2) ?
    C12 C11 C16 . . 124.6(2) ?
    C15 C11 Zr1 . . 78.38(14) ?
    C12 C11 Zr1 . . 78.57(14) ?
    C16 C11 Zr1 . . 83.55(15) ?
    C13 C12 C11 . . 109.0(2) ?
    C13 C12 Zr1 . . 79.43(15) ?
    C11 C12 Zr1 . . 66.92(13) ?
    C13 C12 H12 . . 125.5 ?
    C11 C12 H12 . . 125.5 ?
    Zr1 C12 H12 . . 119.7 ?
    C12 C13 C14 . . 108.2(3) ?
    C12 C13 Zr1 . . 68.78(14) ?
    C14 C13 Zr1 . . 74.31(15) ?
    C12 C13 H13 . . 125.9 ?
    C14 C13 H13 . . 125.9 ?
    Zr1 C13 H13 . . 122.6 ?
    C15 C14 C13 . . 108.1(2) ?
    C15 C14 Zr1 . . 68.68(13) ?
    C13 C14 Zr1 . . 74.54(14) ?
    C15 C14 H14 . . 126.0 ?
    C13 C14 H14 . . 126.0 ?
    Zr1 C14 H14 . . 122.5 ?
    C14 C15 C11 . . 109.1(2) ?
    C14 C15 Zr1 . . 79.47(14) ?
    C11 C15 Zr1 . . 67.08(13) ?
    C14 C15 H15 . . 125.5 ?
    C11 C15 H15 . . 125.5 ?
    Zr1 C15 H15 . . 119.5 ?
    C11 C16 C17 . . 116.9(2) ?
    C11 C16 C21 . . 118.7(3) ?
    C17 C16 C21 . . 109.4(2) ?
    C11 C16 Zr1 . . 62.92(14) ?
    C17 C16 Zr1 . . 123.48(19) ?
    C21 C16 Zr1 . . 118.71(18) ?
    C16 C17 C18 . . 111.1(2) ?
    C16 C17 C22 . . 108.3(2) ?
    C18 C17 C22 . . 108.6(3) ?
    C16 C17 H17 . . 109.6 ?
    C18 C17 H17 . . 109.6 ?
    C22 C17 H17 . . 109.6 ?
    C19 C18 C17 . . 109.8(3) ?
    C19 C18 H18A . . 109.7 ?
    C17 C18 H18A . . 109.7 ?
    C19 C18 H18B . . 109.7 ?
    C17 C18 H18B . . 109.7 ?
    H18A C18 H18B . . 108.2 ?
    C23 C19 C18 . . 110.3(3) ?
    C23 C19 C20 . . 109.7(3) ?
    C18 C19 C20 . . 108.1(3) ?
    C23 C19 H19 . . 109.6 ?
    C18 C19 H19 . . 109.6 ?
    C20 C19 H19 . . 109.6 ?
    C21 C20 C19 . . 110.1(2) ?
    C21 C20 H20A . . 109.6 ?
    C19 C20 H20A . . 109.6 ?
    C21 C20 H20B . . 109.6 ?
    C19 C20 H20B . . 109.6 ?
    H20A C20 H20B . . 108.2 ?
    C16 C21 C20 . . 110.5(3) ?
    C16 C21 C24 . . 108.8(2) ?
    C20 C21 C24 . . 108.1(3) ?
    C16 C21 H21 . . 109.8 ?
    C20 C21 H21 . . 109.8 ?
    C24 C21 H21 . . 109.8 ?
    C25 C22 C17 . . 110.0(2) ?
    C25 C22 H22A . . 109.7 ?
    C17 C22 H22A . . 109.7 ?
    C25 C22 H22B . . 109.7 ?
    C17 C22 H22B . . 109.7 ?
    H22A C22 H22B . . 108.2 ?
    C19 C23 C25 . . 109.5(3) ?
    C19 C23 H23A . . 109.8 ?
    C25 C23 H23A . . 109.8 ?
    C19 C23 H23B . . 109.8 ?
    C25 C23 H23B . . 109.8 ?
    H23A C23 H23B . . 108.2 ?
    C25 C24 C21 . . 109.9(3) ?
    C25 C24 H24A . . 109.7 ?
    C21 C24 H24A . . 109.7 ?
    C25 C24 H24B . . 109.7 ?
    C21 C24 H24B . . 109.7 ?
    H24A C24 H24B . . 108.2 ?
    C24 C25 C23 . . 109.6(3) ?
    C24 C25 C22 . . 109.6(3) ?
    C23 C25 C22 . . 108.9(3) ?
    C24 C25 H25 . . 109.6 ?
    C23 C25 H25 . . 109.6 ?
    C22 C25 H25 . . 109.6 ?
    C36 Zr2 C40 . . 34.76(9) ?
    C36 Zr2 C37 . . 34.37(9) ?
    C40 Zr2 C37 . . 54.85(9) ?
    C36 Zr2 C34 . . 112.54(13) ?
    C40 Zr2 C34 . . 127.93(12) ?
    C37 Zr2 C34 . . 79.37(12) ?
    C36 Zr2 C33 . . 143.00(11) ?
    C40 Zr2 C33 . . 153.28(14) ?
    C37 Zr2 C33 . . 110.60(12) ?
    C34 Zr2 C33 . . 31.23(13) ?
    C36 Zr2 C28 . . 124.58(10) ?
    C40 Zr2 C28 . . 90.57(10) ?
    C37 Zr2 C28 . . 135.72(10) ?
    C34 Zr2 C28 . . 110.53(14) ?
    C33 Zr2 C28 . . 87.93(11) ?
    C36 Zr2 C26 . . 98.65(10) ?
    C40 Zr2 C26 . . 81.99(12) ?
    C37 Zr2 C26 . . 132.45(11) ?
    C34 Zr2 C26 . . 148.09(14) ?
    C33 Zr2 C26 . . 116.88(14) ?
    C28 Zr2 C26 . . 51.39(10) ?
    C36 Zr2 C39 . . 55.56(9) ?
    C40 Zr2 C39 . . 31.98(9) ?
    C37 Zr2 C39 . . 53.04(9) ?
    C34 Zr2 C39 . . 102.03(12) ?
    C33 Zr2 C39 . . 121.60(13) ?
    C28 Zr2 C39 . . 82.82(10) ?
    C26 Zr2 C39 . . 101.06(12) ?
    C36 Zr2 C41 . . 33.30(9) ?
    C40 Zr2 C41 . . 59.52(9) ?
    C37 Zr2 C41 . . 59.62(8) ?
    C34 Zr2 C41 . . 119.76(13) ?
    C33 Zr2 C41 . . 137.08(10) ?
    C28 Zr2 C41 . . 129.71(9) ?
    C26 Zr2 C41 . . 82.96(9) ?
    C39 Zr2 C41 . . 87.35(9) ?
    C36 Zr2 C35 . . 94.17(10) ?
    C40 Zr2 C35 . . 123.59(9) ?
    C37 Zr2 C35 . . 68.87(10) ?
    C34 Zr2 C35 . . 30.77(14) ?
    C33 Zr2 C35 . . 50.69(11) ?
    C28 Zr2 C35 . . 138.38(11) ?
    C26 Zr2 C35 . . 145.22(14) ?
    C39 Zr2 C35 . . 112.79(11) ?
    C41 Zr2 C35 . . 90.63(11) ?
    C36 Zr2 C31 . . 106.40(11) ?
    C40 Zr2 C31 . . 141.15(10) ?
    C37 Zr2 C31 . . 92.85(11) ?
    C34 Zr2 C31 . . 51.07(13) ?
    C33 Zr2 C31 . . 50.71(12) ?
    C28 Zr2 C31 . . 127.68(11) ?
    C26 Zr2 C31 . . 114.70(13) ?
    C39 Zr2 C31 . . 142.67(11) ?
    C41 Zr2 C31 . . 86.75(10) ?
    C35 Zr2 C31 . . 30.57(13) ?
    C36 Zr2 C30 . . 126.34(12) ?
    C40 Zr2 C30 . . 112.79(11) ?
    C37 Zr2 C30 . . 160.27(12) ?
    C34 Zr2 C30 . . 117.50(14) ?
    C33 Zr2 C30 . . 86.64(15) ?
    C28 Zr2 C30 . . 51.07(11) ?
    C26 Zr2 C30 . . 30.99(12) ?
    C39 Zr2 C30 . . 126.36(11) ?
    C41 Zr2 C30 . . 101.33(12) ?
    C35 Zr2 C30 . . 119.82(12) ?
    C31 Zr2 C30 . . 90.93(12) ?
    C36 Zr2 C38 . . 55.18(9) ?
    C40 Zr2 C38 . . 53.00(9) ?
    C37 Zr2 C38 . . 31.69(9) ?
    C34 Zr2 C38 . . 75.14(11) ?
    C33 Zr2 C38 . . 102.14(13) ?
    C28 Zr2 C38 . . 106.89(10) ?
    C26 Zr2 C38 . . 131.84(12) ?
    C39 Zr2 C38 . . 31.24(9) ?
    C41 Zr2 C38 . . 87.14(8) ?
    C35 Zr2 C38 . . 81.55(11) ?
    C31 Zr2 C38 . . 111.60(11) ?
    C30 Zr2 C38 . . 156.48(10) ?
    C36 Zr2 C27 . . 97.99(9) ?
    C40 Zr2 C27 . . 68.36(9) ?
    C37 Zr2 C27 . . 122.77(9) ?
    C34 Zr2 C27 . . 141.41(14) ?
    C33 Zr2 C27 . . 117.66(11) ?
    C28 Zr2 C27 . . 31.10(10) ?
    C26 Zr2 C27 . . 30.68(11) ?
    C39 Zr2 C27 . . 75.71(10) ?
    C41 Zr2 C27 . . 98.76(9) ?
    C35 Zr2 C27 . . 167.76(10) ?
    C31 Zr2 C27 . . 141.62(12) ?
    C30 Zr2 C27 . . 50.70(11) ?
    C38 Zr2 C27 . . 106.61(10) ?
    C36 Zr2 C29 . . 147.40(10) ?
    C40 Zr2 C29 . . 118.25(10) ?
    C37 Zr2 C29 . . 165.16(12) ?
    C34 Zr2 C29 . . 99.56(14) ?
    C33 Zr2 C29 . . 69.59(12) ?
    C28 Zr2 C29 . . 30.84(11) ?
    C26 Zr2 C29 . . 50.63(11) ?
    C39 Zr2 C29 . . 113.48(11) ?
    C41 Zr2 C29 . . 130.91(11) ?
    C35 Zr2 C29 . . 117.27(10) ?
    C31 Zr2 C29 . . 97.94(12) ?
    C30 Zr2 C29 . . 30.30(12) ?
    C38 Zr2 C29 . . 133.58(12) ?
    C27 Zr2 C29 . . 50.49(10) ?
    C36 Zr2 C32 . . 136.79(11) ?
    C40 Zr2 C32 . . 171.54(11) ?
    C37 Zr2 C32 . . 118.85(10) ?
    C34 Zr2 C32 . . 50.65(13) ?
    C33 Zr2 C32 . . 30.26(14) ?
    C28 Zr2 C32 . . 97.63(11) ?
    C26 Zr2 C32 . . 101.53(13) ?
    C39 Zr2 C32 . . 151.19(12) ?
    C41 Zr2 C32 . . 112.99(12) ?
    C35 Zr2 C32 . . 50.05(10) ?
    C31 Zr2 C32 . . 30.43(11) ?
    C30 Zr2 C32 . . 71.45(12) ?
    C38 Zr2 C32 . . 125.53(11) ?
    C27 Zr2 C32 . . 118.36(10) ?
    C29 Zr2 C32 . . 69.27(11) ?
    C27 C26 C30 . . 107.8(3) ?
    C27 C26 Zr2 . . 75.73(17) ?
    C30 C26 Zr2 . . 74.96(18) ?
    C27 C26 H26 . . 126.1 ?
    C30 C26 H26 . . 126.1 ?
    Zr2 C26 H26 . . 115.4 ?
    C26 C27 C28 . . 108.1(3) ?
    C26 C27 Zr2 . . 73.59(17) ?
    C28 C27 Zr2 . . 73.35(16) ?
    C26 C27 H27 . . 125.9 ?
    C28 C27 H27 . . 125.9 ?
    Zr2 C27 H27 . . 119.0 ?
    C29 C28 C27 . . 106.9(3) ?
    C29 C28 Zr2 . . 75.84(17) ?
    C27 C28 Zr2 . . 75.55(16) ?
    C29 C28 H28 . . 126.6 ?
    C27 C28 H28 . . 126.6 ?
    Zr2 C28 H28 . . 114.5 ?
    C30 C29 C28 . . 108.9(3) ?
    C30 C29 Zr2 . . 74.08(17) ?
    C28 C29 Zr2 . . 73.31(16) ?
    C30 C29 H29 . . 125.6 ?
    C28 C29 H29 . . 125.6 ?
    Zr2 C29 H29 . . 118.9 ?
    C29 C30 C26 . . 108.1(3) ?
    C29 C30 Zr2 . . 75.62(18) ?
    C26 C30 Zr2 . . 74.04(17) ?
    C29 C30 H30 . . 125.9 ?
    C26 C30 H30 . . 125.9 ?
    Zr2 C30 H30 . . 116.5 ?
    C35 C31 C32 . . 107.4(4) ?
    C35 C31 Zr2 . . 74.7(2) ?
    C32 C31 Zr2 . . 75.9(2) ?
    C35 C31 H31 . . 126.3 ?
    C32 C31 H31 . . 126.3 ?
    Zr2 C31 H31 . . 115.4 ?
    C33 C32 C31 . . 108.7(3) ?
    C33 C32 Zr2 . . 73.2(2) ?
    C31 C32 Zr2 . . 73.68(19) ?
    C33 C32 H32 . . 125.7 ?
    C31 C32 H32 . . 125.7 ?
    Zr2 C32 H32 . . 119.2 ?
    C32 C33 C34 . . 107.8(3) ?
    C32 C33 Zr2 . . 76.5(2) ?
    C34 C33 Zr2 . . 73.3(2) ?
    C32 C33 H33 . . 126.1 ?
    C34 C33 H33 . . 126.1 ?
    Zr2 C33 H33 . . 116.2 ?
    C35 C34 C33 . . 107.4(4) ?
    C35 C34 Zr2 . . 76.2(2) ?
    C33 C34 Zr2 . . 75.4(2) ?
    C35 C34 H34 . . 126.3 ?
    C33 C34 H34 . . 126.3 ?
    Zr2 C34 H34 . . 114.5 ?
    C34 C35 C31 . . 108.6(3) ?
    C34 C35 Zr2 . . 73.1(2) ?
    C31 C35 Zr2 . . 74.76(19) ?
    C34 C35 H35 . . 125.7 ?
    C31 C35 H35 . . 125.7 ?
    Zr2 C35 H35 . . 118.3 ?
    C37 C36 C41 . . 124.0(3) ?
    C37 C36 C40 . . 105.3(2) ?
    C41 C36 C40 . . 122.2(2) ?
    C37 C36 Zr2 . . 78.98(14) ?
    C41 C36 Zr2 . . 83.75(15) ?
    C40 C36 Zr2 . . 77.67(14) ?
    C38 C37 C36 . . 109.0(2) ?
    C38 C37 Zr2 . . 79.23(14) ?
    C36 C37 Zr2 . . 66.65(13) ?
    C38 C37 H37 . . 125.5 ?
    C36 C37 H37 . . 125.5 ?
    Zr2 C37 H37 . . 120.1 ?
    C37 C38 C39 . . 108.3(3) ?
    C37 C38 Zr2 . . 69.08(14) ?
    C39 C38 Zr2 . . 73.52(15) ?
    C37 C38 H38 . . 125.9 ?
    C39 C38 H38 . . 125.9 ?
    Zr2 C38 H38 . . 123.2 ?
    C40 C39 C38 . . 108.2(3) ?
    C40 C39 Zr2 . . 68.67(15) ?
    C38 C39 Zr2 . . 75.23(16) ?
    C40 C39 H39 . . 125.9 ?
    C38 C39 H39 . . 125.9 ?
    Zr2 C39 H39 . . 121.8 ?
    C39 C40 C36 . . 108.9(2) ?
    C39 C40 Zr2 . . 79.35(16) ?
    C36 C40 Zr2 . . 67.57(14) ?
    C39 C40 H40 . . 125.5 ?
    C36 C40 H40 . . 125.5 ?
    Zr2 C40 H40 . . 119.2 ?
    C36 C41 C46 . . 118.4(2) ?
    C36 C41 C42 . . 116.8(2) ?
    C46 C41 C42 . . 109.7(2) ?
    C36 C41 Zr2 . . 62.95(14) ?
    C46 C41 Zr2 . . 120.21(18) ?
    C42 C41 Zr2 . . 121.86(16) ?
    C43 C42 C41 . . 111.0(3) ?
    C43 C42 C47 . . 108.4(3) ?
    C41 C42 C47 . . 108.7(2) ?
    C43 C42 H42 . . 109.6 ?
    C41 C42 H42 . . 109.6 ?
    C47 C42 H42 . . 109.6 ?
    C42 C43 C44 . . 109.7(2) ?
    C42 C43 H43A . . 109.7 ?
    C44 C43 H43A . . 109.7 ?
    C42 C43 H43B . . 109.7 ?
    C44 C43 H43B . . 109.7 ?
    H43A C43 H43B . . 108.2 ?
    C48 C44 C43 . . 110.2(3) ?
    C48 C44 C45 . . 109.7(3) ?
    C43 C44 C45 . . 108.7(3) ?
    C48 C44 H44 . . 109.4 ?
    C43 C44 H44 . . 109.4 ?
    C45 C44 H44 . . 109.4 ?
    C46 C45 C44 . . 109.9(3) ?
    C46 C45 H45A . . 109.7 ?
    C44 C45 H45A . . 109.7 ?
    C46 C45 H45B . . 109.7 ?
    C44 C45 H45B . . 109.7 ?
    H45A C45 H45B . . 108.2 ?
    C41 C46 C45 . . 110.7(2) ?
    C41 C46 C49 . . 108.4(2) ?
    C45 C46 C49 . . 108.4(3) ?
    C41 C46 H46 . . 109.8 ?
    C45 C46 H46 . . 109.8 ?
    C49 C46 H46 . . 109.8 ?
    C50 C47 C42 . . 109.7(3) ?
    C50 C47 H47A . . 109.7 ?
    C42 C47 H47A . . 109.7 ?
    C50 C47 H47B . . 109.7 ?
    C42 C47 H47B . . 109.7 ?
    H47A C47 H47B . . 108.2 ?
    C50 C48 C44 . . 109.4(3) ?
    C50 C48 H48A . . 109.8 ?
    C44 C48 H48A . . 109.8 ?
    C50 C48 H48B . . 109.8 ?
    C44 C48 H48B . . 109.8 ?
    H48A C48 H48B . . 108.2 ?
    C50 C49 C46 . . 109.6(2) ?
    C50 C49 H49A . . 109.7 ?
    C46 C49 H49A . . 109.7 ?
    C50 C49 H49B . . 109.7 ?
    C46 C49 H49B . . 109.7 ?
    H49A C49 H49B . . 108.2 ?
    C48 C50 C47 . . 109.5(3) ?
    C48 C50 C49 . . 109.2(3) ?
    C47 C50 C49 . . 109.4(3) ?
    C48 C50 H50 . . 109.6 ?
    C47 C50 H50 . . 109.6 ?
    C49 C50 H50 . . 109.6 ?
    C61 Zr3 C65 . . 34.77(10) ?
    C61 Zr3 C62 . . 34.46(10) ?
    C65 Zr3 C62 . . 54.74(9) ?
    C61 Zr3 C53 . . 129.88(9) ?
    C65 Zr3 C53 . . 96.00(9) ?
    C62 Zr3 C53 . . 140.09(10) ?
    C61 Zr3 C66 . . 33.70(10) ?
    C65 Zr3 C66 . . 60.12(10) ?
    C62 Zr3 C66 . . 59.95(10) ?
    C53 Zr3 C66 . . 133.08(9) ?
    C61 Zr3 C56 . . 102.48(10) ?
    C65 Zr3 C56 . . 137.01(10) ?
    C62 Zr3 C56 . . 87.42(11) ?
    C53 Zr3 C56 . . 126.91(10) ?
    C66 Zr3 C56 . . 84.74(10) ?
    C61 Zr3 C59 . . 119.11(11) ?
    C65 Zr3 C59 . . 131.17(11) ?
    C62 Zr3 C59 . . 85.40(10) ?
    C53 Zr3 C59 . . 100.06(11) ?
    C66 Zr3 C59 . . 126.39(11) ?
    C56 Zr3 C59 . . 51.76(12) ?
    C61 Zr3 C57 . . 133.05(10) ?
    C65 Zr3 C57 . . 167.57(10) ?
    C62 Zr3 C57 . . 117.43(9) ?
    C53 Zr3 C57 . . 95.31(10) ?
    C66 Zr3 C57 . . 108.03(10) ?
    C56 Zr3 C57 . . 31.66(10) ?
    C59 Zr3 C57 . . 51.17(11) ?
    C61 Zr3 C52 . . 100.23(9) ?
    C65 Zr3 C52 . . 69.21(9) ?
    C62 Zr3 C52 . . 122.63(9) ?
    C53 Zr3 C52 . . 31.38(9) ?
    C66 Zr3 C52 . . 103.48(10) ?
    C56 Zr3 C52 . . 149.13(11) ?
    C59 Zr3 C52 . . 130.06(12) ?
    C57 Zr3 C52 . . 119.87(9) ?
    C61 Zr3 C58 . . 146.65(10) ?
    C65 Zr3 C58 . . 157.88(11) ?
    C62 Zr3 C58 . . 115.14(10) ?
    C53 Zr3 C58 . . 81.23(10) ?
    C66 Zr3 C58 . . 135.81(10) ?
    C56 Zr3 C58 . . 51.37(10) ?
    C59 Zr3 C58 . . 30.55(10) ?
    C57 Zr3 C58 . . 30.64(10) ?
    C52 Zr3 C58 . . 112.24(10) ?
    C61 Zr3 C64 . . 55.60(10) ?
    C65 Zr3 C64 . . 31.85(10) ?
    C62 Zr3 C64 . . 52.98(10) ?
    C53 Zr3 C64 . . 87.56(10) ?
    C66 Zr3 C64 . . 87.85(10) ?
    C56 Zr3 C64 . . 137.06(12) ?
    C59 Zr3 C64 . . 103.17(11) ?
    C57 Zr3 C64 . . 154.31(10) ?
    C52 Zr3 C64 . . 73.56(10) ?
    C58 Zr3 C64 . . 126.11(11) ?
    C61 Zr3 C60 . . 96.13(10) ?
    C65 Zr3 C60 . . 122.75(10) ?
    C62 Zr3 C60 . . 68.12(9) ?
    C53 Zr3 C60 . . 129.84(10) ?
    C66 Zr3 C60 . . 95.70(11) ?
    C56 Zr3 C60 . . 31.37(12) ?
    C59 Zr3 C60 . . 30.85(12) ?
    C57 Zr3 C60 . . 51.40(10) ?
    C52 Zr3 C60 . . 160.80(12) ?
    C58 Zr3 C60 . . 50.58(10) ?
    C64 Zr3 C60 . . 108.34(11) ?
    C61 Zr3 C51 . . 94.79(10) ?
    C65 Zr3 C51 . . 76.03(10) ?
    C62 Zr3 C51 . . 127.84(9) ?
    C53 Zr3 C51 . . 51.35(10) ?
    C66 Zr3 C51 . . 82.54(10) ?
    C56 Zr3 C51 . . 126.29(13) ?
    C59 Zr3 C51 . . 146.06(11) ?
    C57 Zr3 C51 . . 107.42(10) ?
    C52 Zr3 C51 . . 30.34(11) ?
    C58 Zr3 C51 . . 117.02(10) ?
    C64 Zr3 C51 . . 94.32(11) ?
    C60 Zr3 C51 . . 157.22(12) ?
    C61 Zr3 C63 . . 55.18(10) ?
    C65 Zr3 C63 . . 52.87(10) ?
    C62 Zr3 C63 . . 31.52(10) ?
    C53 Zr3 C63 . . 110.49(10) ?
    C66 Zr3 C63 . . 87.45(10) ?
    C56 Zr3 C63 . . 105.99(12) ?
    C59 Zr3 C63 . . 78.33(10) ?
    C57 Zr3 C63 . . 126.84(10) ?
    C52 Zr3 C63 . . 104.08(10) ?
    C58 Zr3 C63 . . 107.37(10) ?
    C64 Zr3 C63 . . 31.31(9) ?
    C60 Zr3 C63 . . 77.23(10) ?
    C51 Zr3 C63 . . 125.18(10) ?
    C61 Zr3 C55 . . 119.01(11) ?
    C65 Zr3 C55 . . 106.90(10) ?
    C62 Zr3 C55 . . 153.18(10) ?
    C53 Zr3 C55 . . 51.44(11) ?
    C66 Zr3 C55 . . 94.64(10) ?
    C56 Zr3 C55 . . 99.36(12) ?
    C59 Zr3 C55 . . 119.17(11) ?
    C57 Zr3 C55 . . 76.46(10) ?
    C52 Zr3 C55 . . 50.86(10) ?
    C58 Zr3 C55 . . 88.63(11) ?
    C64 Zr3 C55 . . 123.40(10) ?
    C60 Zr3 C55 . . 127.48(10) ?
    C51 Zr3 C55 . . 31.09(10) ?
    C63 Zr3 C55 . . 154.65(10) ?
    C61 Zr3 C54 . . 145.55(9) ?
    C65 Zr3 C54 . . 119.91(9) ?
    C62 Zr3 C54 . . 171.19(10) ?
    C53 Zr3 C54 . . 31.14(10) ?
    C66 Zr3 C54 . . 125.18(10) ?
    C56 Zr3 C54 . . 99.94(10) ?
    C59 Zr3 C54 . . 95.31(10) ?
    C57 Zr3 C54 . . 69.09(9) ?
    C52 Zr3 C54 . . 50.89(8) ?
    C58 Zr3 C54 . . 67.01(9) ?
    C64 Zr3 C54 . . 118.49(10) ?
    C60 Zr3 C54 . . 116.25(9) ?
    C51 Zr3 C54 . . 50.77(9) ?
    C63 Zr3 C54 . . 140.09(11) ?
    C55 Zr3 C54 . . 30.54(11) ?
    C52 C51 C55 . . 108.4(3) ?
    C52 C51 Zr3 . . 74.22(18) ?
    C55 C51 Zr3 . . 75.18(18) ?
    C52 C51 H51 . . 125.8 ?
    C55 C51 H51 . . 125.8 ?
    Zr3 C51 H51 . . 116.8 ?
    C51 C52 C53 . . 108.6(3) ?
    C51 C52 Zr3 . . 75.44(17) ?
    C53 C52 Zr3 . . 72.53(16) ?
    C51 C52 H52 . . 125.7 ?
    C53 C52 H52 . . 125.7 ?
    Zr3 C52 H52 . . 118.2 ?
    C52 C53 C54 . . 107.5(3) ?
    C52 C53 Zr3 . . 76.09(17) ?
    C54 C53 Zr3 . . 77.70(17) ?
    C52 C53 H53 . . 126.3 ?
    C54 C53 H53 . . 126.3 ?
    Zr3 C53 H53 . . 112.5 ?
    C55 C54 C53 . . 108.0(3) ?
    C55 C54 Zr3 . . 74.56(17) ?
    C53 C54 Zr3 . . 71.16(16) ?
    C55 C54 H54 . . 126.0 ?
    C53 C54 H54 . . 126.0 ?
    Zr3 C54 H54 . . 120.1 ?
    C54 C55 C51 . . 107.3(3) ?
    C54 C55 Zr3 . . 74.90(18) ?
    C51 C55 Zr3 . . 73.74(19) ?
    C54 C55 H55 . . 126.3 ?
    C51 C55 H55 . . 126.3 ?
    Zr3 C55 H55 . . 117.1 ?
    C60 C56 C57 . . 106.8(3) ?
    C60 C56 Zr3 . . 75.73(17) ?
    C57 C56 Zr3 . . 75.00(16) ?
    C60 C56 H56 . . 126.6 ?
    C57 C56 H56 . . 126.6 ?
    Zr3 C56 H56 . . 115.1 ?
    C58 C57 C56 . . 107.4(3) ?
    C58 C57 Zr3 . . 74.91(15) ?
    C56 C57 Zr3 . . 73.34(15) ?
    C58 C57 H57 . . 126.3 ?
    C56 C57 H57 . . 126.3 ?
    Zr3 C57 H57 . . 117.5 ?
    C59 C58 C57 . . 109.5(3) ?
    C59 C58 Zr3 . . 73.97(16) ?
    C57 C58 Zr3 . . 74.45(15) ?
    C59 C58 H58 . . 125.3 ?
    C57 C58 H58 . . 125.3 ?
    Zr3 C58 H58 . . 118.1 ?
    C58 C59 C60 . . 108.3(3) ?
    C58 C59 Zr3 . . 75.48(17) ?
    C60 C59 Zr3 . . 75.68(18) ?
    C58 C59 H59 . . 125.9 ?
    C60 C59 H59 . . 125.9 ?
    Zr3 C59 H59 . . 115.2 ?
    C59 C60 C56 . . 107.9(3) ?
    C59 C60 Zr3 . . 73.47(17) ?
    C56 C60 Zr3 . . 72.90(17) ?
    C59 C60 H60 . . 126.0 ?
    C56 C60 H60 . . 126.0 ?
    Zr3 C60 H60 . . 119.5 ?
    C62 C61 C65 . . 104.9(3) ?
    C62 C61 C66 . . 123.3(2) ?
    C65 C61 C66 . . 122.7(3) ?
    C62 C61 Zr3 . . 78.99(15) ?
    C65 C61 Zr3 . . 77.91(15) ?
    C66 C61 Zr3 . . 82.49(15) ?
    C63 C62 C61 . . 109.3(3) ?
    C63 C62 Zr3 . . 79.71(17) ?
    C61 C62 Zr3 . . 66.55(14) ?
    C63 C62 H62 . . 125.3 ?
    C61 C62 H62 . . 125.3 ?
    Zr3 C62 H62 . . 119.9 ?
    C62 C63 C64 . . 108.3(3) ?
    C62 C63 Zr3 . . 68.77(16) ?
    C64 C63 Zr3 . . 73.64(17) ?
    C62 C63 H63 . . 125.9 ?
    C64 C63 H63 . . 125.9 ?
    Zr3 C63 H63 . . 123.3 ?
    C65 C64 C63 . . 107.8(3) ?
    C65 C64 Zr3 . . 68.40(15) ?
    C63 C64 Zr3 . . 75.05(16) ?
    C65 C64 H64 . . 126.1 ?
    C63 C64 H64 . . 126.1 ?
    Zr3 C64 H64 . . 122.1 ?
    C64 C65 C61 . . 109.4(3) ?
    C64 C65 Zr3 . . 79.75(15) ?
    C61 C65 Zr3 . . 67.32(13) ?
    C64 C65 H65 . . 125.3 ?
    C61 C65 H65 . . 125.3 ?
    Zr3 C65 H65 . . 119.2 ?
    C61 C66 C71 . . 118.2(3) ?
    C61 C66 C67 . . 117.3(2) ?
    C71 C66 C67 . . 109.4(3) ?
    C61 C66 Zr3 . . 63.80(14) ?
    C71 C66 Zr3 . . 119.42(18) ?
    C67 C66 Zr3 . . 122.33(19) ?
    C66 C67 C68 . . 111.0(3) ?
    C66 C67 C72 . . 108.5(3) ?
    C68 C67 C72 . . 108.7(3) ?
    C66 C67 H67 . . 109.6 ?
    C68 C67 H67 . . 109.6 ?
    C72 C67 H67 . . 109.6 ?
    C69 C68 C67 . . 110.0(3) ?
    C69 C68 H68A . . 109.7 ?
    C67 C68 H68A . . 109.7 ?
    C69 C68 H68B . . 109.7 ?
    C67 C68 H68B . . 109.7 ?
    H68A C68 H68B . . 108.2 ?
    C68 C69 C70 . . 109.2(3) ?
    C68 C69 C73 . . 109.4(3) ?
    C70 C69 C73 . . 109.4(3) ?
    C68 C69 H69 . . 109.6 ?
    C70 C69 H69 . . 109.6 ?
    C73 C69 H69 . . 109.6 ?
    C69 C70 C71 . . 110.3(3) ?
    C69 C70 H70A . . 109.6 ?
    C71 C70 H70A . . 109.6 ?
    C69 C70 H70B . . 109.6 ?
    C71 C70 H70B . . 109.6 ?
    H70A C70 H70B . . 108.1 ?
    C66 C71 C70 . . 110.4(3) ?
    C66 C71 C74 . . 108.5(2) ?
    C70 C71 C74 . . 108.6(3) ?
    C66 C71 H71 . . 109.8 ?
    C70 C71 H71 . . 109.8 ?
    C74 C71 H71 . . 109.8 ?
    C75 C72 C67 . . 109.3(3) ?
    C75 C72 H72A . . 109.8 ?
    C67 C72 H72A . . 109.8 ?
    C75 C72 H72B . . 109.8 ?
    C67 C72 H72B . . 109.8 ?
    H72A C72 H72B . . 108.3 ?
    C75 C73 C69 . . 109.4(3) ?
    C75 C73 H73A . . 109.8 ?
    C69 C73 H73A . . 109.8 ?
    C75 C73 H73B . . 109.8 ?
    C69 C73 H73B . . 109.8 ?
    H73A C73 H73B . . 108.2 ?
    C75 C74 C71 . . 109.9(3) ?
    C75 C74 H74A . . 109.7 ?
    C71 C74 H74A . . 109.7 ?
    C75 C74 H74B . . 109.7 ?
    C71 C74 H74B . . 109.7 ?
    H74A C74 H74B . . 108.2 ?
    C73 C75 C74 . . 110.1(3) ?
    C73 C75 C72 . . 109.5(3) ?
    C74 C75 C72 . . 108.9(3) ?
    C73 C75 H75 . . 109.5 ?
    C74 C75 H75 . . 109.5 ?
    C72 C75 H75 . . 109.5 ?
    C86 Zr4 C87 . . 34.75(9) ?
    C86 Zr4 C90 . . 34.31(10) ?
    C87 Zr4 C90 . . 54.72(9) ?
    C86 Zr4 C83 . . 132.39(9) ?
    C87 Zr4 C83 . . 98.55(9) ?
    C90 Zr4 C83 . . 142.17(9) ?
    C86 Zr4 C91 . . 33.84(9) ?
    C87 Zr4 C91 . . 60.07(9) ?
    C90 Zr4 C91 . . 59.99(10) ?
    C83 Zr4 C91 . . 134.28(10) ?
    C86 Zr4 C78 . . 118.07(10) ?
    C87 Zr4 C78 . . 130.64(9) ?
    C90 Zr4 C78 . . 84.54(10) ?
    C83 Zr4 C78 . . 99.37(10) ?
    C91 Zr4 C78 . . 125.61(10) ?
    C86 Zr4 C76 . . 102.33(9) ?
    C87 Zr4 C76 . . 136.89(10) ?
    C90 Zr4 C76 . . 87.52(9) ?
    C83 Zr4 C76 . . 124.43(9) ?
    C91 Zr4 C76 . . 84.50(10) ?
    C78 Zr4 C76 . . 51.81(11) ?
    C86 Zr4 C88 . . 55.31(10) ?
    C87 Zr4 C88 . . 31.78(9) ?
    C90 Zr4 C88 . . 52.75(9) ?
    C83 Zr4 C88 . . 90.09(9) ?
    C91 Zr4 C88 . . 87.66(9) ?
    C78 Zr4 C88 . . 102.87(10) ?
    C76 Zr4 C88 . . 137.11(10) ?
    C86 Zr4 C81 . . 116.39(10) ?
    C87 Zr4 C81 . . 104.40(10) ?
    C90 Zr4 C81 . . 150.47(10) ?
    C83 Zr4 C81 . . 51.73(10) ?
    C91 Zr4 C81 . . 92.22(10) ?
    C78 Zr4 C81 . . 122.70(10) ?
    C76 Zr4 C81 . . 100.41(10) ?
    C88 Zr4 C81 . . 122.02(10) ?
    C86 Zr4 C77 . . 95.22(9) ?
    C87 Zr4 C77 . . 122.33(9) ?
    C90 Zr4 C77 . . 67.66(9) ?
    C83 Zr4 C77 . . 128.99(10) ?
    C91 Zr4 C77 . . 94.62(10) ?
    C78 Zr4 C77 . . 31.22(11) ?
    C76 Zr4 C77 . . 31.12(11) ?
    C88 Zr4 C77 . . 108.44(10) ?
    C81 Zr4 C77 . . 129.29(10) ?
    C86 Zr4 C79 . . 146.40(10) ?
    C87 Zr4 C79 . . 158.15(10) ?
    C90 Zr4 C79 . . 115.10(9) ?
    C83 Zr4 C79 . . 79.20(9) ?
    C91 Zr4 C79 . . 135.54(9) ?
    C78 Zr4 C79 . . 31.35(9) ?
    C76 Zr4 C79 . . 51.33(10) ?
    C88 Zr4 C79 . . 126.45(10) ?
    C81 Zr4 C79 . . 91.35(10) ?
    C77 Zr4 C79 . . 51.26(9) ?
    C86 Zr4 C84 . . 101.91(9) ?
    C87 Zr4 C84 . . 70.22(9) ?
    C90 Zr4 C84 . . 122.99(9) ?
    C83 Zr4 C84 . . 31.40(9) ?
    C91 Zr4 C84 . . 105.97(10) ?
    C78 Zr4 C84 . . 128.28(11) ?
    C76 Zr4 C84 . . 149.17(9) ?
    C88 Zr4 C84 . . 73.21(9) ?
    C81 Zr4 C84 . . 51.25(10) ?
    C77 Zr4 C84 . . 159.41(11) ?
    C79 Zr4 C84 . . 110.55(9) ?
    C86 Zr4 C82 . . 144.70(10) ?
    C87 Zr4 C82 . . 120.51(9) ?
    C90 Zr4 C82 . . 173.47(9) ?
    C83 Zr4 C82 . . 31.36(9) ?
    C91 Zr4 C82 . . 122.81(10) ?
    C78 Zr4 C82 . . 97.21(10) ?
    C76 Zr4 C82 . . 98.52(9) ?
    C88 Zr4 C82 . . 120.75(9) ?
    C81 Zr4 C82 . . 30.78(10) ?
    C77 Zr4 C82 . . 116.71(9) ?
    C79 Zr4 C82 . . 67.60(9) ?
    C84 Zr4 C82 . . 51.24(8) ?
    C86 Zr4 C80 . . 132.47(9) ?
    C87 Zr4 C80 . . 166.93(10) ?
    C90 Zr4 C80 . . 117.13(9) ?
    C83 Zr4 C80 . . 93.28(9) ?
    C91 Zr4 C80 . . 107.43(9) ?
    C78 Zr4 C80 . . 51.76(10) ?
    C76 Zr4 C80 . . 31.21(9) ?
    C88 Zr4 C80 . . 154.62(10) ?
    C81 Zr4 C80 . . 78.66(10) ?
    C77 Zr4 C80 . . 51.40(9) ?
    C79 Zr4 C80 . . 30.90(10) ?
    C84 Zr4 C80 . . 119.65(9) ?
    C82 Zr4 C80 . . 68.43(9) ?
    C86 Zr4 C85 . . 93.83(10) ?
    C87 Zr4 C85 . . 73.93(9) ?
    C90 Zr4 C85 . . 126.30(9) ?
    C83 Zr4 C85 . . 51.63(10) ?
    C91 Zr4 C85 . . 82.80(10) ?
    C78 Zr4 C85 . . 147.88(10) ?
    C76 Zr4 C85 . . 128.56(11) ?
    C88 Zr4 C85 . . 91.87(10) ?
    C81 Zr4 C85 . . 31.19(10) ?
    C77 Zr4 C85 . . 159.46(11) ?
    C79 Zr4 C85 . . 118.55(9) ?
    C84 Zr4 C85 . . 30.72(10) ?
    C82 Zr4 C85 . . 51.11(9) ?
    C80 Zr4 C85 . . 109.85(10) ?
    C86 Zr4 C89 . . 54.90(10) ?
    C87 Zr4 C89 . . 52.66(9) ?
    C90 Zr4 C89 . . 31.52(10) ?
    C83 Zr4 C89 . . 112.14(9) ?
    C91 Zr4 C89 . . 87.38(9) ?
    C78 Zr4 C89 . . 77.98(9) ?
    C76 Zr4 C89 . . 106.43(10) ?
    C88 Zr4 C89 . . 30.96(9) ?
    C81 Zr4 C89 . . 152.98(9) ?
    C77 Zr4 C89 . . 77.60(9) ?
    C79 Zr4 C89 . . 107.72(9) ?
    C84 Zr4 C89 . . 103.01(9) ?
    C82 Zr4 C89 . . 142.69(10) ?
    C80 Zr4 C89 . . 127.12(10) ?
    C85 Zr4 C89 . . 122.44(10) ?
    C77 C76 C80 . . 108.3(3) ?
    C77 C76 Zr4 . . 75.14(16) ?
    C80 C76 Zr4 . . 75.47(15) ?
    C77 C76 H76 . . 125.8 ?
    C80 C76 H76 . . 125.8 ?
    Zr4 C76 H76 . . 115.7 ?
    C76 C77 C78 . . 108.1(3) ?
    C76 C77 Zr4 . . 73.74(17) ?
    C78 C77 Zr4 . . 73.26(17) ?
    C76 C77 H77 . . 126.0 ?
    C78 C77 H77 . . 126.0 ?
    Zr4 C77 H77 . . 118.9 ?
    C77 C78 C79 . . 107.5(3) ?
    C77 C78 Zr4 . . 75.53(18) ?
    C79 C78 Zr4 . . 75.56(17) ?
    C77 C78 H78 . . 126.2 ?
    C79 C78 H78 . . 126.2 ?
    Zr4 C78 H78 . . 115.0 ?
    C80 C79 C78 . . 108.5(3) ?
    C80 C79 Zr4 . . 74.83(16) ?
    C78 C79 Zr4 . . 73.09(16) ?
    C80 C79 H79 . . 125.7 ?
    C78 C79 H79 . . 125.7 ?
    Zr4 C79 H79 . . 118.2 ?
    C79 C80 C76 . . 107.5(3) ?
    C79 C80 Zr4 . . 74.28(15) ?
    C76 C80 Zr4 . . 73.32(14) ?
    C79 C80 H80 . . 126.3 ?
    C76 C80 H80 . . 126.3 ?
    Zr4 C80 H80 . . 118.1 ?
    C82 C81 C85 . . 108.0(3) ?
    C82 C81 Zr4 . . 74.95(17) ?
    C85 C81 Zr4 . . 74.82(18) ?
    C82 C81 H81 . . 126.0 ?
    C85 C81 H81 . . 126.0 ?
    Zr4 C81 H81 . . 116.3 ?
    C81 C82 C83 . . 108.0(3) ?
    C81 C82 Zr4 . . 74.27(16) ?
    C83 C82 Zr4 . . 71.97(15) ?
    C81 C82 H82 . . 126.0 ?
    C83 C82 H82 . . 126.0 ?
    Zr4 C82 H82 . . 119.6 ?
    C82 C83 C84 . . 107.8(3) ?
    C82 C83 Zr4 . . 76.66(16) ?
    C84 C83 Zr4 . . 76.52(16) ?
    C82 C83 H83 . . 126.1 ?
    C84 C83 H83 . . 126.1 ?
    Zr4 C83 H83 . . 113.2 ?
    C85 C84 C83 . . 108.0(3) ?
    C85 C84 Zr4 . . 74.84(17) ?
    C83 C84 Zr4 . . 72.08(16) ?
    C85 C84 H84 . . 126.0 ?
    C83 C84 H84 . . 126.0 ?
    Zr4 C84 H84 . . 119.0 ?
    C84 C85 C81 . . 108.0(3) ?
    C84 C85 Zr4 . . 74.44(18) ?
    C81 C85 Zr4 . . 73.99(18) ?
    C84 C85 H85 . . 126.0 ?
    C81 C85 H85 . . 126.0 ?
    Zr4 C85 H85 . . 117.6 ?
    C90 C86 C87 . . 105.3(3) ?
    C90 C86 C91 . . 123.6(2) ?
    C87 C86 C91 . . 122.2(3) ?
    C90 C86 Zr4 . . 79.46(15) ?
    C87 C86 Zr4 . . 77.95(15) ?
    C91 C86 Zr4 . . 82.42(15) ?
    C88 C87 C86 . . 109.0(3) ?
    C88 C87 Zr4 . . 80.04(15) ?
    C86 C87 Zr4 . . 67.31(13) ?
    C88 C87 H87 . . 125.5 ?
    C86 C87 H87 . . 125.5 ?
    Zr4 C87 H87 . . 118.7 ?
    C87 C88 C89 . . 108.2(3) ?
    C87 C88 Zr4 . . 68.18(14) ?
    C89 C88 Zr4 . . 75.48(15) ?
    C87 C88 H88 . . 125.9 ?
    C89 C88 H88 . . 125.9 ?
    Zr4 C88 H88 . . 122.1 ?
    C90 C89 C88 . . 108.3(3) ?
    C90 C89 Zr4 . . 68.67(15) ?
    C88 C89 Zr4 . . 73.56(15) ?
    C90 C89 H89 . . 125.8 ?
    C88 C89 H89 . . 125.8 ?
    Zr4 C89 H89 . . 123.5 ?
    C89 C90 C86 . . 108.9(2) ?
    C89 C90 Zr4 . . 79.80(16) ?
    C86 C90 Zr4 . . 66.23(14) ?
    C89 C90 H90 . . 125.6 ?
    C86 C90 H90 . . 125.6 ?
    Zr4 C90 H90 . . 119.9 ?
    C86 C91 C96 . . 116.4(2) ?
    C86 C91 C92 . . 118.5(3) ?
    C96 C91 C92 . . 109.5(3) ?
    C86 C91 Zr4 . . 63.74(15) ?
    C96 C91 Zr4 . . 123.97(19) ?
    C92 C91 Zr4 . . 118.07(19) ?
    C91 C92 C93 . . 110.1(3) ?
    C91 C92 C97 . . 108.7(2) ?
    C93 C92 C97 . . 108.3(3) ?
    C91 C92 H92 . . 109.9 ?
    C93 C92 H92 . . 109.9 ?
    C97 C92 H92 . . 109.9 ?
    C94 C93 C92 . . 110.6(3) ?
    C94 C93 H93A . . 109.5 ?
    C92 C93 H93A . . 109.5 ?
    C94 C93 H93B . . 109.5 ?
    C92 C93 H93B . . 109.5 ?
    H93A C93 H93B . . 108.1 ?
    C95 C94 C93 . . 108.7(3) ?
    C95 C94 C98 . . 109.7(3) ?
    C93 C94 C98 . . 109.4(3) ?
    C95 C94 H94 . . 109.6 ?
    C93 C94 H94 . . 109.6 ?
    C98 C94 H94 . . 109.6 ?
    C94 C95 C96 . . 110.2(3) ?
    C94 C95 H95A . . 109.6 ?
    C96 C95 H95A . . 109.6 ?
    C94 C95 H95B . . 109.6 ?
    C96 C95 H95B . . 109.6 ?
    H95A C95 H95B . . 108.1 ?
    C95 C96 C91 . . 111.0(3) ?
    C95 C96 C99 . . 108.7(3) ?
    C91 C96 C99 . . 108.3(3) ?
    C95 C96 H96 . . 109.6 ?
    C91 C96 H96 . . 109.6 ?
    C99 C96 H96 . . 109.6 ?
    C100 C97 C92 . . 109.8(3) ?
    C100 C97 H97A . . 109.7 ?
    C92 C97 H97A . . 109.7 ?
    C100 C97 H97B . . 109.7 ?
    C92 C97 H97B . . 109.7 ?
    H97A C97 H97B . . 108.2 ?
    C100 C98 C94 . . 109.2(3) ?
    C100 C98 H98A . . 109.8 ?
    C94 C98 H98A . . 109.8 ?
    C100 C98 H98B . . 109.8 ?
    C94 C98 H98B . . 109.8 ?
    H98A C98 H98B . . 108.3 ?
    C100 C99 C96 . . 109.6(3) ?
    C100 C99 H99A . . 109.7 ?
    C96 C99 H99A . . 109.7 ?
    C100 C99 H99B . . 109.7 ?
    C96 C99 H99B . . 109.7 ?
    H99A C99 H99B . . 108.2 ?
    C98 C100 C97 . . 109.8(3) ?
    C98 C100 C99 . . 109.4(3) ?
    C97 C100 C99 . . 109.4(3) ?
    C98 C100 H100 . . 109.4 ?
    C97 C100 H100 . . 109.4 ?
    C99 C100 H100 . . 109.4 ?
    C106 C101 C107 . . 109.2(14) ?
    C106 C101 C102 . . 123.9(14) ?
    C107 C101 C102 . . 126.8(17) ?
    C103 C102 C101 . . 119.8(10) ?
    C103 C102 H102 . . 120.1 ?
    C101 C102 H102 . . 120.1 ?
    C102 C103 C104 . . 122.4(11) ?
    C102 C103 H103 . . 118.8 ?
    C104 C103 H103 . . 118.8 ?
    C103 C104 C105 . . 115.0(14) ?
    C103 C104 H104 . . 122.5 ?
    C105 C104 H104 . . 122.5 ?
    C106 C105 C104 . . 123.4(11) ?
    C106 C105 H105 . . 118.3 ?
    C104 C105 H105 . . 118.3 ?
    C105 C106 C101 . . 115.1(11) ?
    C105 C106 H106 . . 122.4 ?
    C101 C106 H106 . . 122.4 ?
    C101 C107 H10F . . 109.5 ?
    C101 C107 H10G . . 109.5 ?
    H10F C107 H10G . . 109.5 ?
    C101 C107 H10H . . 109.5 ?
    H10F C107 H10H . . 109.5 ?
    H10G C107 H10H . . 109.5 ?
    C109 C108 H10A . . 109.5 ?
    C109 C108 H10B . . 109.5 ?
    H10A C108 H10B . . 109.5 ?
    C109 C108 H10C . . 109.5 ?
    H10A C108 H10C . . 109.5 ?
    H10B C108 H10C . . 109.5 ?
    C110 C109 C108 . . 109.6(13) ?
    C110 C109 H10D . . 109.7 ?
    C108 C109 H10D . . 109.7 ?
    C110 C109 H10E . . 109.7 ?
    C108 C109 H10E . . 109.7 ?
    H10D C109 H10E . . 108.2 ?
    C111 C110 C109 . . 112.4(15) ?
    C111 C110 H11A . . 109.1 ?
    C109 C110 H11A . . 109.1 ?
    C111 C110 H11B . . 109.1 ?
    C109 C110 H11B . . 109.1 ?
    H11A C110 H11B . . 107.9 ?
    C110 C111 C112 . . 102.9(14) ?
    C110 C111 H11C . . 111.2 ?
    C112 C111 H11C . . 111.2 ?
    C110 C111 H11D . . 111.2 ?
    C112 C111 H11D . . 111.2 ?
    H11C C111 H11D . . 109.1 ?
    C113 C112 C111 . . 107.4(11) ?
    C113 C112 H11E . . 110.2 ?
    C111 C112 H11E . . 110.2 ?
    C113 C112 H11F . . 110.2 ?
    C111 C112 H11F . . 110.2 ?
    H11E C112 H11F . . 108.5 ?
    C112 C113 H11G . . 109.5 ?
    C112 C113 H11H . . 109.5 ?
    H11G C113 H11H . . 109.5 ?
    C112 C113 H11I . . 109.5 ?
    H11G C113 H11I . . 109.5 ?
    H11H C113 H11I . . 109.5 ?
loop_
    _geom_torsion_atom_site_label_1
    _geom_torsion_atom_site_label_2
    _geom_torsion_atom_site_label_3
    _geom_torsion_atom_site_label_4
    _geom_torsion_site_symmetry_1
    _geom_torsion_site_symmetry_2
    _geom_torsion_site_symmetry_3
    _geom_torsion_site_symmetry_4
    _geom_torsion
    _geom_torsion_publ_flag
    C5 C1 C2 C3 . . . . 3.6(3) ?
    Zr1 C1 C2 C3 . . . . -64.8(2) ?
    C5 C1 C2 Zr1 . . . . 68.4(2) ?
    C1 C2 C3 C4 . . . . -5.1(3) ?
    Zr1 C2 C3 C4 . . . . -70.7(2) ?
    C1 C2 C3 Zr1 . . . . 65.6(2) ?
    C2 C3 C4 C5 . . . . 4.7(3) ?
    Zr1 C3 C4 C5 . . . . -65.6(2) ?
    C2 C3 C4 Zr1 . . . . 70.4(2) ?
    C3 C4 C5 C1 . . . . -2.5(3) ?
    Zr1 C4 C5 C1 . . . . -67.0(2) ?
    C3 C4 C5 Zr1 . . . . 64.4(2) ?
    C2 C1 C5 C4 . . . . -0.7(3) ?
    Zr1 C1 C5 C4 . . . . 68.1(2) ?
    C2 C1 C5 Zr1 . . . . -68.7(2) ?
    C10 C6 C7 C8 . . . . 3.0(3) ?
    Zr1 C6 C7 C8 . . . . -65.35(19) ?
    C10 C6 C7 Zr1 . . . . 68.39(18) ?
    C6 C7 C8 C9 . . . . -2.1(3) ?
    Zr1 C7 C8 C9 . . . . -67.22(19) ?
    C6 C7 C8 Zr1 . . . . 65.09(19) ?
    C7 C8 C9 C10 . . . . 0.4(3) ?
    Zr1 C8 C9 C10 . . . . -68.36(19) ?
    C7 C8 C9 Zr1 . . . . 68.7(2) ?
    C8 C9 C10 C6 . . . . 1.5(3) ?
    Zr1 C9 C10 C6 . . . . -66.8(2) ?
    C8 C9 C10 Zr1 . . . . 68.37(19) ?
    C7 C6 C10 C9 . . . . -2.8(3) ?
    Zr1 C6 C10 C9 . . . . 66.66(19) ?
    C7 C6 C10 Zr1 . . . . -69.49(19) ?
    C15 C11 C12 C13 . . . . 5.4(3) ?
    C16 C11 C12 C13 . . . . -142.9(3) ?
    Zr1 C11 C12 C13 . . . . -69.05(17) ?
    C15 C11 C12 Zr1 . . . . 74.44(16) ?
    C16 C11 C12 Zr1 . . . . -73.8(2) ?
    C11 C12 C13 C14 . . . . -3.4(3) ?
    Zr1 C12 C13 C14 . . . . -64.32(18) ?
    C11 C12 C13 Zr1 . . . . 60.92(16) ?
    C12 C13 C14 C15 . . . . -0.1(3) ?
    Zr1 C13 C14 C15 . . . . -60.85(17) ?
    C12 C13 C14 Zr1 . . . . 60.76(17) ?
    C13 C14 C15 C11 . . . . 3.5(3) ?
    Zr1 C14 C15 C11 . . . . -61.09(16) ?
    C13 C14 C15 Zr1 . . . . 64.62(17) ?
    C12 C11 C15 C14 . . . . -5.5(3) ?
    C16 C11 C15 C14 . . . . 144.0(2) ?
    Zr1 C11 C15 C14 . . . . 69.13(18) ?
    C12 C11 C15 Zr1 . . . . -74.59(16) ?
    C16 C11 C15 Zr1 . . . . 74.8(2) ?
    C15 C11 C16 C17 . . . . 43.8(4) ?
    C12 C11 C16 C17 . . . . -172.9(2) ?
    Zr1 C11 C16 C17 . . . . 115.8(2) ?
    C15 C11 C16 C21 . . . . 178.4(2) ?
    C12 C11 C16 C21 . . . . -38.3(4) ?
    Zr1 C11 C16 C21 . . . . -109.6(2) ?
    C15 C11 C16 Zr1 . . . . -72.1(2) ?
    C12 C11 C16 Zr1 . . . . 71.3(2) ?
    C11 C16 C17 C18 . . . . -164.1(3) ?
    C21 C16 C17 C18 . . . . 57.3(3) ?
    Zr1 C16 C17 C18 . . . . -90.2(3) ?
    C11 C16 C17 C22 . . . . 76.6(3) ?
    C21 C16 C17 C22 . . . . -61.9(3) ?
    Zr1 C16 C17 C22 . . . . 150.59(18) ?
    C16 C17 C18 C19 . . . . -60.0(3) ?
    C22 C17 C18 C19 . . . . 59.0(3) ?
    C17 C18 C19 C23 . . . . -59.6(4) ?
    C17 C18 C19 C20 . . . . 60.3(3) ?
    C23 C19 C20 C21 . . . . 59.9(3) ?
    C18 C19 C20 C21 . . . . -60.4(4) ?
    C11 C16 C21 C20 . . . . 165.5(2) ?
    C17 C16 C21 C20 . . . . -56.9(3) ?
    Zr1 C16 C21 C20 . . . . 92.4(3) ?
    C11 C16 C21 C24 . . . . -76.0(3) ?
    C17 C16 C21 C24 . . . . 61.7(3) ?
    Zr1 C16 C21 C24 . . . . -149.0(2) ?
    C19 C20 C21 C16 . . . . 59.3(3) ?
    C19 C20 C21 C24 . . . . -59.7(3) ?
    C16 C17 C22 C25 . . . . 60.6(3) ?
    C18 C17 C22 C25 . . . . -60.2(3) ?
    C18 C19 C23 C25 . . . . 59.9(4) ?
    C20 C19 C23 C25 . . . . -59.1(3) ?
    C16 C21 C24 C25 . . . . -59.8(3) ?
    C20 C21 C24 C25 . . . . 60.3(3) ?
    C21 C24 C25 C23 . . . . -60.8(3) ?
    C21 C24 C25 C22 . . . . 58.6(3) ?
    C19 C23 C25 C24 . . . . 59.9(4) ?
    C19 C23 C25 C22 . . . . -60.0(4) ?
    C17 C22 C25 C24 . . . . -59.2(3) ?
    C17 C22 C25 C23 . . . . 60.7(3) ?
    C30 C26 C27 C28 . . . . 3.0(3) ?
    Zr2 C26 C27 C28 . . . . -65.75(19) ?
    C30 C26 C27 Zr2 . . . . 68.7(2) ?
    C26 C27 C28 C29 . . . . -4.1(3) ?
    Zr2 C27 C28 C29 . . . . -70.00(19) ?
    C26 C27 C28 Zr2 . . . . 65.91(19) ?
    C27 C28 C29 C30 . . . . 3.7(3) ?
    Zr2 C28 C29 C30 . . . . -66.1(2) ?
    C27 C28 C29 Zr2 . . . . 69.80(19) ?
    C28 C29 C30 C26 . . . . -1.9(3) ?
    Zr2 C29 C30 C26 . . . . -67.5(2) ?
    C28 C29 C30 Zr2 . . . . 65.6(2) ?
    C27 C26 C30 C29 . . . . -0.7(3) ?
    Zr2 C26 C30 C29 . . . . 68.6(2) ?
    C27 C26 C30 Zr2 . . . . -69.24(19) ?
    C35 C31 C32 C33 . . . . 3.2(4) ?
    Zr2 C31 C32 C33 . . . . -65.4(3) ?
    C35 C31 C32 Zr2 . . . . 68.6(2) ?
    C31 C32 C33 C34 . . . . -1.6(4) ?
    Zr2 C32 C33 C34 . . . . -67.2(3) ?
    C31 C32 C33 Zr2 . . . . 65.7(2) ?
    C32 C33 C34 C35 . . . . -0.7(4) ?
    Zr2 C33 C34 C35 . . . . -70.1(2) ?
    C32 C33 C34 Zr2 . . . . 69.4(3) ?
    C33 C34 C35 C31 . . . . 2.7(4) ?
    Zr2 C34 C35 C31 . . . . -66.9(2) ?
    C33 C34 C35 Zr2 . . . . 69.6(3) ?
    C32 C31 C35 C34 . . . . -3.7(4) ?
    Zr2 C31 C35 C34 . . . . 65.8(2) ?
    C32 C31 C35 Zr2 . . . . -69.4(2) ?
    C41 C36 C37 C38 . . . . -143.3(2) ?
    C40 C36 C37 C38 . . . . 5.1(3) ?
    Zr2 C36 C37 C38 . . . . -68.67(19) ?
    C41 C36 C37 Zr2 . . . . -74.6(2) ?
    C40 C36 C37 Zr2 . . . . 73.81(16) ?
    C36 C37 C38 C39 . . . . -3.0(3) ?
    Zr2 C37 C38 C39 . . . . -63.50(19) ?
    C36 C37 C38 Zr2 . . . . 60.52(17) ?
    C37 C38 C39 C40 . . . . -0.5(3) ?
    Zr2 C38 C39 C40 . . . . -61.15(18) ?
    C37 C38 C39 Zr2 . . . . 60.66(18) ?
    C38 C39 C40 C36 . . . . 3.8(3) ?
    Zr2 C39 C40 C36 . . . . -61.64(17) ?
    C38 C39 C40 Zr2 . . . . 65.41(19) ?
    C37 C36 C40 C39 . . . . -5.4(3) ?
    C41 C36 C40 C39 . . . . 143.7(2) ?
    Zr2 C36 C40 C39 . . . . 69.33(18) ?
    C37 C36 C40 Zr2 . . . . -74.77(17) ?
    C41 C36 C40 Zr2 . . . . 74.4(2) ?
    C37 C36 C41 C46 . . . . -39.3(4) ?
    C40 C36 C41 C46 . . . . 177.4(2) ?
    Zr2 C36 C41 C46 . . . . -111.5(2) ?
    C37 C36 C41 C42 . . . . -173.9(2) ?
    C40 C36 C41 C42 . . . . 42.8(3) ?
    Zr2 C36 C41 C42 . . . . 113.9(2) ?
    C37 C36 C41 Zr2 . . . . 72.2(2) ?
    C40 C36 C41 Zr2 . . . . -71.2(2) ?
    C36 C41 C42 C43 . . . . -164.6(2) ?
    C46 C41 C42 C43 . . . . 57.1(3) ?
    Zr2 C41 C42 C43 . . . . -91.2(3) ?
    C36 C41 C42 C47 . . . . 76.3(3) ?
    C46 C41 C42 C47 . . . . -62.0(3) ?
    Zr2 C41 C42 C47 . . . . 149.7(2) ?
    C41 C42 C43 C44 . . . . -59.4(3) ?
    C47 C42 C43 C44 . . . . 59.9(3) ?
    C42 C43 C44 C48 . . . . -60.1(3) ?
    C42 C43 C44 C45 . . . . 60.1(4) ?
    C48 C44 C45 C46 . . . . 60.4(3) ?
    C43 C44 C45 C46 . . . . -60.2(3) ?
    C36 C41 C46 C45 . . . . 165.6(2) ?
    C42 C41 C46 C45 . . . . -56.9(3) ?
    Zr2 C41 C46 C45 . . . . 92.1(3) ?
    C36 C41 C46 C49 . . . . -75.6(3) ?
    C42 C41 C46 C49 . . . . 61.9(3) ?
    Zr2 C41 C46 C49 . . . . -149.14(18) ?
    C44 C45 C46 C41 . . . . 59.1(3) ?
    C44 C45 C46 C49 . . . . -59.7(3) ?
    C43 C42 C47 C50 . . . . -60.4(3) ?
    C41 C42 C47 C50 . . . . 60.3(3) ?
    C43 C44 C48 C50 . . . . 59.3(3) ?
    C45 C44 C48 C50 . . . . -60.3(4) ?
    C41 C46 C49 C50 . . . . -60.3(3) ?
    C45 C46 C49 C50 . . . . 59.9(3) ?
    C44 C48 C50 C47 . . . . -59.3(3) ?
    C44 C48 C50 C49 . . . . 60.5(3) ?
    C42 C47 C50 C48 . . . . 60.4(3) ?
    C42 C47 C50 C49 . . . . -59.2(3) ?
    C46 C49 C50 C48 . . . . -60.6(3) ?
    C46 C49 C50 C47 . . . . 59.2(4) ?
    C55 C51 C52 C53 . . . . 2.5(4) ?
    Zr3 C51 C52 C53 . . . . -65.5(2) ?
    C55 C51 C52 Zr3 . . . . 68.0(2) ?
    C51 C52 C53 C54 . . . . -4.6(3) ?
    Zr3 C52 C53 C54 . . . . -72.0(2) ?
    C51 C52 C53 Zr3 . . . . 67.4(2) ?
    C52 C53 C54 C55 . . . . 4.9(3) ?
    Zr3 C53 C54 C55 . . . . -66.0(2) ?
    C52 C53 C54 Zr3 . . . . 70.9(2) ?
    C53 C54 C55 C51 . . . . -3.4(3) ?
    Zr3 C54 C55 C51 . . . . -67.2(2) ?
    C53 C54 C55 Zr3 . . . . 63.8(2) ?
    C52 C51 C55 C54 . . . . 0.5(4) ?
    Zr3 C51 C55 C54 . . . . 67.9(2) ?
    C52 C51 C55 Zr3 . . . . -67.4(2) ?
    C60 C56 C57 C58 . . . . 1.9(3) ?
    Zr3 C56 C57 C58 . . . . -67.75(19) ?
    C60 C56 C57 Zr3 . . . . 69.68(19) ?
    C56 C57 C58 C59 . . . . 0.4(3) ?
    Zr3 C57 C58 C59 . . . . -66.3(2) ?
    C56 C57 C58 Zr3 . . . . 66.69(18) ?
    C57 C58 C59 C60 . . . . -2.6(3) ?
    Zr3 C58 C59 C60 . . . . -69.2(2) ?
    C57 C58 C59 Zr3 . . . . 66.6(2) ?
    C58 C59 C60 C56 . . . . 3.8(3) ?
    Zr3 C59 C60 C56 . . . . -65.3(2) ?
    C58 C59 C60 Zr3 . . . . 69.1(2) ?
    C57 C56 C60 C59 . . . . -3.5(3) ?
    Zr3 C56 C60 C59 . . . . 65.6(2) ?
    C57 C56 C60 Zr3 . . . . -69.17(18) ?
    C65 C61 C62 C63 . . . . 5.2(3) ?
    C66 C61 C62 C63 . . . . -142.3(3) ?
    Zr3 C61 C62 C63 . . . . -68.98(19) ?
    C65 C61 C62 Zr3 . . . . 74.18(16) ?
    C66 C61 C62 Zr3 . . . . -73.3(2) ?
    C61 C62 C63 C64 . . . . -3.0(3) ?
    Zr3 C62 C63 C64 . . . . -63.5(2) ?
    C61 C62 C63 Zr3 . . . . 60.50(17) ?
    C62 C63 C64 C65 . . . . -0.6(3) ?
    Zr3 C63 C64 C65 . . . . -60.95(19) ?
    C62 C63 C64 Zr3 . . . . 60.38(19) ?
    C63 C64 C65 C61 . . . . 3.9(3) ?
    Zr3 C64 C65 C61 . . . . -61.37(17) ?
    C63 C64 C65 Zr3 . . . . 65.3(2) ?
    C62 C61 C65 C64 . . . . -5.6(3) ?
    C66 C61 C65 C64 . . . . 142.2(3) ?
    Zr3 C61 C65 C64 . . . . 69.4(2) ?
    C62 C61 C65 Zr3 . . . . -74.98(16) ?
    C66 C61 C65 Zr3 . . . . 72.8(2) ?
    C62 C61 C66 C71 . . . . -39.4(4) ?
    C65 C61 C66 C71 . . . . 178.7(2) ?
    Zr3 C61 C66 C71 . . . . -110.9(2) ?
    C62 C61 C66 C67 . . . . -173.9(2) ?
    C65 C61 C66 C67 . . . . 44.2(4) ?
    Zr3 C61 C66 C67 . . . . 114.6(2) ?
    C62 C61 C66 Zr3 . . . . 71.5(2) ?
    C65 C61 C66 Zr3 . . . . -70.4(2) ?
    C61 C66 C67 C68 . . . . -164.5(3) ?
    C71 C66 C67 C68 . . . . 57.4(3) ?
    Zr3 C66 C67 C68 . . . . -89.6(3) ?
    C61 C66 C67 C72 . . . . 76.2(3) ?
    C71 C66 C67 C72 . . . . -62.0(3) ?
    Zr3 C66 C67 C72 . . . . 151.0(2) ?
    C66 C67 C68 C69 . . . . -58.8(3) ?
    C72 C67 C68 C69 . . . . 60.4(4) ?
    C67 C68 C69 C70 . . . . 59.2(4) ?
    C67 C68 C69 C73 . . . . -60.5(4) ?
    C68 C69 C70 C71 . . . . -59.6(4) ?
    C73 C69 C70 C71 . . . . 60.1(4) ?
    C61 C66 C71 C70 . . . . 165.1(2) ?
    C67 C66 C71 C70 . . . . -57.2(3) ?
    Zr3 C66 C71 C70 . . . . 90.9(3) ?
    C61 C66 C71 C74 . . . . -76.0(3) ?
    C67 C66 C71 C74 . . . . 61.7(3) ?
    Zr3 C66 C71 C74 . . . . -150.2(2) ?
    C69 C70 C71 C66 . . . . 59.2(3) ?
    C69 C70 C71 C74 . . . . -59.7(4) ?
    C66 C67 C72 C75 . . . . 60.9(4) ?
    C68 C67 C72 C75 . . . . -59.9(4) ?
    C68 C69 C73 C75 . . . . 60.1(4) ?
    C70 C69 C73 C75 . . . . -59.5(4) ?
    C66 C71 C74 C75 . . . . -60.9(4) ?
    C70 C71 C74 C75 . . . . 59.1(4) ?
    C69 C73 C75 C74 . . . . 59.6(4) ?
    C69 C73 C75 C72 . . . . -60.1(4) ?
    C71 C74 C75 C73 . . . . -59.9(4) ?
    C71 C74 C75 C72 . . . . 60.1(4) ?
    C67 C72 C75 C73 . . . . 60.3(4) ?
    C67 C72 C75 C74 . . . . -60.1(4) ?
    C80 C76 C77 C78 . . . . 3.1(3) ?
    Zr4 C76 C77 C78 . . . . -65.7(2) ?
    C80 C76 C77 Zr4 . . . . 68.8(2) ?
    C76 C77 C78 C79 . . . . -3.3(3) ?
    Zr4 C77 C78 C79 . . . . -69.4(2) ?
    C76 C77 C78 Zr4 . . . . 66.1(2) ?
    C77 C78 C79 C80 . . . . 2.4(3) ?
    Zr4 C78 C79 C80 . . . . -67.0(2) ?
    C77 C78 C79 Zr4 . . . . 69.4(2) ?
    C78 C79 C80 C76 . . . . -0.5(3) ?
    Zr4 C79 C80 C76 . . . . -66.35(19) ?
    C78 C79 C80 Zr4 . . . . 65.88(19) ?
    C77 C76 C80 C79 . . . . -1.6(3) ?
    Zr4 C76 C80 C79 . . . . 67.0(2) ?
    C77 C76 C80 Zr4 . . . . -68.6(2) ?
    C85 C81 C82 C83 . . . . 3.6(3) ?
    Zr4 C81 C82 C83 . . . . -64.6(2) ?
    C85 C81 C82 Zr4 . . . . 68.1(2) ?
    C81 C82 C83 C84 . . . . -4.8(3) ?
    Zr4 C82 C83 C84 . . . . -70.89(19) ?
    C81 C82 C83 Zr4 . . . . 66.1(2) ?
    C82 C83 C84 C85 . . . . 4.2(3) ?
    Zr4 C83 C84 C85 . . . . -66.8(2) ?
    C82 C83 C84 Zr4 . . . . 70.98(19) ?
    C83 C84 C85 C81 . . . . -2.0(3) ?
    Zr4 C84 C85 C81 . . . . -67.0(2) ?
    C83 C84 C85 Zr4 . . . . 64.9(2) ?
    C82 C81 C85 C84 . . . . -1.0(4) ?
    Zr4 C81 C85 C84 . . . . 67.3(2) ?
    C82 C81 C85 Zr4 . . . . -68.2(2) ?
    C90 C86 C87 C88 . . . . 5.4(3) ?
    C91 C86 C87 C88 . . . . -142.9(3) ?
    Zr4 C86 C87 C88 . . . . -70.01(19) ?
    C90 C86 C87 Zr4 . . . . 75.38(16) ?
    C91 C86 C87 Zr4 . . . . -72.9(2) ?
    C86 C87 C88 C89 . . . . -3.7(3) ?
    Zr4 C87 C88 C89 . . . . -65.40(19) ?
    C86 C87 C88 Zr4 . . . . 61.68(16) ?
    C87 C88 C89 C90 . . . . 0.5(3) ?
    Zr4 C88 C89 C90 . . . . -60.19(18) ?
    C87 C88 C89 Zr4 . . . . 60.69(18) ?
    C88 C89 C90 C86 . . . . 2.9(3) ?
    Zr4 C89 C90 C86 . . . . -60.38(16) ?
    C88 C89 C90 Zr4 . . . . 63.30(19) ?
    C87 C86 C90 C89 . . . . -5.0(3) ?
    C91 C86 C90 C89 . . . . 142.7(3) ?
    Zr4 C86 C90 C89 . . . . 69.21(19) ?
    C87 C86 C90 Zr4 . . . . -74.26(16) ?
    C91 C86 C90 Zr4 . . . . 73.5(2) ?
    C90 C86 C91 C96 . . . . 171.3(2) ?
    C87 C86 C91 C96 . . . . -46.2(4) ?
    Zr4 C86 C91 C96 . . . . -116.8(2) ?
    C90 C86 C91 C92 . . . . 37.3(4) ?
    C87 C86 C91 C92 . . . . 179.8(2) ?
    Zr4 C86 C91 C92 . . . . 109.2(2) ?
    C90 C86 C91 Zr4 . . . . -71.9(2) ?
    C87 C86 C91 Zr4 . . . . 70.6(2) ?
    C86 C91 C92 C93 . . . . -166.3(3) ?
    C96 C91 C92 C93 . . . . 56.8(3) ?
    Zr4 C91 C92 C93 . . . . -92.6(3) ?
    C86 C91 C92 C97 . . . . 75.3(3) ?
    C96 C91 C92 C97 . . . . -61.6(3) ?
    Zr4 C91 C92 C97 . . . . 149.0(2) ?
    C91 C92 C93 C94 . . . . -59.1(3) ?
    C97 C92 C93 C94 . . . . 59.6(4) ?
    C92 C93 C94 C95 . . . . 59.8(3) ?
    C92 C93 C94 C98 . . . . -60.0(4) ?
    C93 C94 C95 C96 . . . . -59.5(4) ?
    C98 C94 C95 C96 . . . . 60.2(4) ?
    C94 C95 C96 C91 . . . . 59.2(4) ?
    C94 C95 C96 C99 . . . . -59.8(4) ?
    C86 C91 C96 C95 . . . . 164.8(3) ?
    C92 C91 C96 C95 . . . . -57.3(3) ?
    Zr4 C91 C96 C95 . . . . 89.9(3) ?
    C86 C91 C96 C99 . . . . -75.9(3) ?
    C92 C91 C96 C99 . . . . 62.0(3) ?
    Zr4 C91 C96 C99 . . . . -150.8(2) ?
    C91 C92 C97 C100 . . . . 60.0(4) ?
    C93 C92 C97 C100 . . . . -59.6(4) ?
    C95 C94 C98 C100 . . . . -59.8(5) ?
    C93 C94 C98 C100 . . . . 59.4(4) ?
    C95 C96 C99 C100 . . . . 59.9(4) ?
    C91 C96 C99 C100 . . . . -60.8(4) ?
    C94 C98 C100 C97 . . . . -60.1(4) ?
    C94 C98 C100 C99 . . . . 60.0(4) ?
    C92 C97 C100 C98 . . . . 60.8(4) ?
    C92 C97 C100 C99 . . . . -59.3(3) ?
    C96 C99 C100 C98 . . . . -60.5(4) ?
    C96 C99 C100 C97 . . . . 59.8(4) ?
    C106 C101 C102 C103 . . . . 6.1(14) ?
    C107 C101 C102 C103 . . . . -177.2(13) ?
    C101 C102 C103 C104 . . . . -6.5(15) ?
    C102 C103 C104 C105 . . . . 2.5(17) ?
    C103 C104 C105 C106 . . . . 2.4(18) ?
    C104 C105 C106 C101 . . . . -2.8(17) ?
    C107 C101 C106 C105 . . . . -178.5(13) ?
    C102 C101 C106 C105 . . . . -1.4(16) ?
    C108 C109 C110 C111 . . . . 86.9(18) ?
    C109 C110 C111 C112 . . . . -165.7(13) ?
    C110 C111 C112 C113 . . . . 178.6(14) ?
_shelx_hkl_file
;
  -1   0   0 1.23207 0.12233   1
  -1   0   1 2.29069 0.45548  -2
  -1   0   0 2.29069 0.45548   1
   1   0   0 1.10675 0.10669   1
   1   0  -1 2.33280 0.28219  -2
   1   0   0 2.33280 0.28219   1
  -2   0   2 951.485 19.3182  -2
  -2   0   0 951.485 19.3182   1
  -2   0   0 671.455 10.9224   1
   2   0  -2 985.049 22.3820  -2
   2   0   0 985.049 22.3820   1
   2   0   0 663.874 7.47336   1
  -3   0   0 6.05443 0.38142   1
  -3   0   3 9.34604 0.56541  -2
  -3   0   0 9.34604 0.56541   1
   3   0  -3 11.8780 0.89659  -2
   3   0   0 11.8780 0.89659   1
   3   0   0 6.66691 0.28301   1
  -4   0   0 5.40912 0.42035   1
  -4   0   4 25.4067 1.48859  -2
  -4   0   0 25.4067 1.48859   1
   4   0   0 4.19929 0.68117   1
   4   0  -4 28.4796 1.32906  -2
   4   0   0 28.4796 1.32906   1
  -5   0   0 14.7139 0.63830   1
  -5   0   5 16.7237 2.47762  -2
  -5   0   0 16.7237 2.47762   1
   5   0   0 13.0617 0.49153   1
   5   0  -5 16.6257 1.24673  -2
   5   0   0 16.6257 1.24673   1
  -6   0   0 910.553 15.3019   1
  -6   0   6 1001.91 42.5652  -2
  -6   0   0 1001.91 42.5652   1
   6   0  -6 1117.55 25.2782  -2
   6   0   0 1117.55 25.2782   1
   6   0   0 909.640 13.4797   1
  -7   0   0 25.8598 1.11068   1
   7   0   0 24.7357 0.87784   1
   7   0  -7 33.2616 1.83738  -2
   7   0   0 33.2616 1.83738   1
  -8   0   0 54.8322 1.62186   1
   8   0   0 49.2934 2.26539   1
   8   0  -8 161.957 4.74072  -2
   8   0   0 161.957 4.74072   1
  -9   0   0 2.26377 0.61303   1
   9   0  -9 10.4942 1.71617  -2
   9   0   0 10.4942 1.71617   1
   9   0   0 1.44952 0.90049   1
 -10   0   0 218.506 4.45960   1
  10   0   0 216.753 4.34555   1
  10   0 -10 288.624 12.0517  -2
  10   0   0 288.624 12.0517   1
 -11   0   0 30.8740 1.75616   1
  11   0   0 27.2930 1.38080   1
 -12   0   0 195.426 5.05079   1
  12   0   0 203.657 4.34138   1
 -13   0   0 75.1239 2.82400   1
  13   0   0 71.7323 2.89205   1
 -14   0   0 3.22170 1.01750   1
  14   0   0 2.63931 1.22096   1
 -15   0   0 25.0885 1.91345   1
  15   0   0 25.0305 2.18585   1
 -16   0   0 45.8824 3.57567   1
  16   0   0 43.1560 3.47018   1
  16   0 -15 86.0088 7.08275  -2
  16   0   0 86.0088 7.08275   1
 -17   0   0 25.9271 2.94619   1
  17   0   0 26.7151 4.18117   1
  17   0 -16 28.2287 3.94138  -2
  17   0   0 28.2287 3.94138   1
 -18   0   0 57.2563 4.29189   1
  18   0   0 66.8554 5.80855   1
  18   0 -17 71.3454 7.71496  -2
  18   0   0 71.3454 7.71496   1
 -19   0   0 0.64699 1.95449   1
  19   0 -18 5.50536 3.99149  -2
  19   0   0 5.50536 3.99149   1
  19  -1   0 33.9255 5.34049   1
  19   1 -18 57.4857 5.19540  -2
  19  -1   0 57.4857 5.19540   1
 -19   1   0 41.7790 3.86044   1
  18   1 -17 10.7132 3.15496  -2
  18  -1   0 10.7132 3.15496   1
 -18   1   0 9.59696 2.26495   1
  17  -1   0 9.16642 1.81365   1
 -17   1   0 4.75146 1.85054   1
  16  -1   0 8.36637 1.73839   1
 -16   1   0 8.35615 1.57336   1
  15  -1   0 25.1310 2.18141   1
 -15   1   0 22.5792 1.91558   1
  14  -1   0 1.29603 1.22551   1
 -14   1   0 1.72007 1.05440   1
  13  -1   0 46.1086 2.49533   1
 -13   1   0 42.3940 2.23020   1
  12  -1   0 1.42533 0.73546   1
 -12   1   0 1.01168 0.84517   1
  11  -1   0 11.2781 0.99651   1
 -11   1   0 12.5750 1.29452   1
  10  -1   0 0.37207 0.80593   1
  10   1 -10 0.95652 1.67902  -2
  10  -1   0 0.95652 1.67902   1
 -10   1   0 0.55526 0.62774   1
   9   1  -9 42.3975 2.18249  -2
   9  -1   0 42.3975 2.18249   1
   9  -1   0 28.4556 1.53154   1
  -9   1   0 30.8035 1.35511   1
   8  -1   0 2.56264 0.93208   1
   8   1  -8 3.51765 1.39878  -2
   8  -1   0 3.51765 1.39878   1
  -8   1   0 4.36096 0.66560   1
   7  -1   0 18.7994 0.79986   1
   7   1  -7 22.3445 1.56479  -2
   7  -1   0 22.3445 1.56479   1
  -7   1   0 21.8454 1.28227   1
  -7  -1   7 21.8415 1.30308  -2
  -7   1   0 21.8415 1.30308   1
   6   1  -6 1.62111 1.16861  -2
   6  -1   0 1.62111 1.16861   1
   6  -1   0 0.02031 0.40346   1
  -6   1   0 0.11110 0.22730   1
  -6  -1   6 1.62063 0.82884  -2
  -6   1   0 1.62063 0.82884   1
   5  -1   0 0.53165 0.37457   1
   5   1  -5 0.42644 1.05630  -2
   5  -1   0 0.42644 1.05630   1
  -5  -1   5 0.39046 1.24184  -2
  -5   1   0 0.39046 1.24184   1
  -5   1   0 0.43356 0.33517   1
   4  -1   0 13.5623 0.62614   1
   4   1  -4 46.7586 1.73260  -2
   4  -1   0 46.7586 1.73260   1
  -4   1   0 15.7374 0.59908   1
  -4  -1   4 45.9448 2.16714  -2
  -4   1   0 45.9448 2.16714   1
   3  -1   0 88.9666 1.46906   1
   3   1  -3 115.562 3.05383  -2
   3  -1   0 115.562 3.05383   1
  -3   1   0 88.3853 1.34040   1
  -3  -1   3 113.454 4.05649  -2
  -3   1   0 113.454 4.05649   1
   2  -1   0 433.217 4.97271   1
   2   1  -2 589.357 13.9801  -2
   2  -1   0 589.357 13.9801   1
  -2  -1   2 607.756 11.6106  -2
  -2   1   0 607.756 11.6106   1
  -2   1   0 444.104 5.58462   1
   1  -1   0 104.742 1.38271   1
   1   1  -1 115.705 2.97283  -2
   1  -1   0 115.705 2.97283   1
  -1   1   0 103.714 1.38365   1
  -1  -1   1 118.691 2.98080  -2
  -1   1   0 118.691 2.98080   1
   0   1   0 0.00536 0.10567  -2
   0  -1   0 0.00536 0.10567   1
   0  -1   0 0.06874 0.07162  -2
   0   1   0 0.06874 0.07162   1
  -1   1   1 69.2404 2.43857  -2
  -1  -1   0 69.2404 2.43857   1
  -1  -1   0 49.4348 0.94315   1
   1   1   0 48.5106 0.93333   1
   1  -1  -1 77.1112 2.47568  -2
   1   1   0 77.1112 2.47568   1
  -2  -1   0 527.498 7.05127   1
  -2   1   2 658.479 11.6026  -2
  -2  -1   0 658.479 11.6026   1
   2   1   0 535.034 7.12318   1
   2  -1  -2 691.379 12.9527  -2
   2   1   0 691.379 12.9527   1
  -3  -1   0 3.40283 0.32116   1
  -3   1   3 4.79561 0.83126  -2
  -3  -1   0 4.79561 0.83126   1
   3   1   0 3.97000 0.32372   1
   3  -1  -3 5.16626 0.72461  -2
   3   1   0 5.16626 0.72461   1
  -4  -1   0 18.6035 0.62870   1
  -4   1   4 23.1615 1.36104  -2
  -4  -1   0 23.1615 1.36104   1
   4  -1  -4 25.1271 0.82211  -2
   4   1   0 25.1271 0.82211   1
   4   1   0 19.0858 0.75947   1
  -5   1   5 4.67832 1.16597  -2
  -5  -1   0 4.67832 1.16597   1
  -5  -1   0 0.94382 0.35415   1
   5  -1  -5 2.80896 1.25075  -2
   5   1   0 2.80896 1.25075   1
   5   1   0 1.20461 0.27897   1
  -6   1   6 25.7655 3.02707  -2
  -6  -1   0 25.7655 3.02707   1
  -6  -1   0 14.7857 0.77738   1
   6   1   0 14.6621 0.55959   1
   6  -1  -6 27.1791 1.59038  -2
   6   1   0 27.1791 1.59038   1
  -7  -1   0 1.42032 0.48051   1
  -7   1   7 3.57881 2.68313  -2
  -7  -1   0 3.57881 2.68313   1
   7   1   0 1.50778 0.30025   1
   7  -1  -7 4.00918 1.34846  -2
   7   1   0 4.00918 1.34846   1
  -8  -1   0 3.41125 0.56211   1
  -8   1   8 19.5990 3.33422  -2
  -8  -1   0 19.5990 3.33422   1
   8   1   0 2.52156 0.53501   1
   8  -1  -8 25.3139 1.81026  -2
   8   1   0 25.3139 1.81026   1
  -9  -1   0 11.5943 1.05608   1
   9   1   0 10.8995 0.70119   1
   9  -1  -9 14.2716 1.81843  -2
   9   1   0 14.2716 1.81843   1
 -10  -1   0 64.4555 2.24689   1
  10   1   0 60.8879 1.49498   1
  10  -1 -10 61.3566 4.93178  -2
  10   1   0 61.3566 4.93178   1
 -11  -1   0 14.9448 1.26388   1
  11   1   0 12.2137 1.01313   1
 -12  -1   0 5.24250 1.02522   1
  12   1   0 4.29503 0.81096   1
 -13  -1   0 8.23602 1.15085   1
  13   1   0 5.52325 1.26577   1
 -14  -1   0 10.0869 1.21575   1
  14   1   0 9.12332 1.46481   1
 -15  -1   0 14.4481 2.27183   1
  15   1   0 18.8420 1.93209   1
 -16  -1   0 56.0757 4.03439   1
  16   1   0 60.1173 3.87236   1
  16  -1 -15 69.5478 6.48495  -2
  16   1   0 69.5478 6.48495   1
 -17  -1   0 6.10679 2.10523   1
  17   1   0 7.76333 3.08150   1
  17  -1 -16 7.08856 4.76443  -2
  17   1   0 7.08856 4.76443   1
 -18  -1   0 31.7030 3.37563   1
  18  -1 -17 42.8006 6.03348  -2
  18   1   0 42.8006 6.03348   1
  18   1   0 37.2146 5.16424   1
 -19  -1   0 1.18952 2.03854   1
  19  -1 -18 6.48819 3.96601  -2
  19   1   0 6.48819 3.96601   1
  19   2 -18 32.6654 3.93545  -2
  19  -2   0 32.6654 3.93545   1
  19  -2   0 21.7374 4.26267   1
 -19   2   0 26.6636 3.26898   1
  18   2 -17 10.0845 3.08742  -2
  18  -2   0 10.0845 3.08742   1
 -18   2   0 -2.5464 1.46855   1
  17  -2   0 9.31695 2.24889   1
  17   2 -16 3.00894 4.85949  -2
  17  -2   0 3.00894 4.85949   1
 -17   2   0 4.82295 1.94236   1
  16  -2   0 0.65636 1.33911   1
 -16   2   0 2.37325 1.24324   1
  15  -2   0 113.093 4.10712   1
 -15   2   0 106.826 3.79422   1
  14  -2   0 56.3121 2.77991   1
 -14   2   0 46.5709 2.47013   1
  13  -2   0 204.888 5.51936   1
 -13   2   0 195.773 5.31839   1
  12  -2   0 9.87061 1.05755   1
 -12   2   0 11.1803 1.36548   1
  11  -2   0 73.8225 2.20109   1
 -11   2   0 74.3313 2.71860   1
  10  -2   0 12.7169 1.29634   1
  10   2 -10 15.9411 1.92286  -2
  10  -2   0 15.9411 1.92286   1
 -10   2   0 10.4725 1.19562   1
   9  -2   0 545.669 11.2246   1
   9   2  -9 650.724 15.9920  -2
   9  -2   0 650.724 15.9920   1
  -9   2   0 539.138 11.3096   1
  -9  -2   9 664.647 21.8609  -2
  -9   2   0 664.647 21.8609   1
   8   2  -8 21.1785 1.65773  -2
   8  -2   0 21.1785 1.65773   1
   8  -2   0 14.9517 1.47847   1
  -8   2   0 15.1994 1.28729   1
  -8  -2   8 19.3883 1.43249  -2
  -8   2   0 19.3883 1.43249   1
   7   2  -7 278.563 7.19941  -2
   7  -2   0 278.563 7.19941   1
   7  -2   0 237.141 4.46849   1
  -7   2   0 240.192 5.33249   1
   6  -2   0 2.65246 0.50951   1
   6   2  -6 5.79225 1.31800  -2
   6  -2   0 5.79225 1.31800   1
  -6   2   0 3.33138 0.45551   1
   5   2  -5 561.668 13.3960  -2
   5  -2   0 561.668 13.3960   1
  -5   2   0 131.241 2.39843   1
   4  -2   0 6.80634 0.37984   1
   4   2  -4 9.06564 1.09167  -2
   4  -2   0 9.06564 1.09167   1
  -4   2   0 6.87061 0.48778   1
  -4  -2   4 8.46765 1.34012  -2
  -4   2   0 8.46765 1.34012   1
   3   2  -3 64.5872 3.11942  -2
   3  -2   0 64.5872 3.11942   1
   3  -2   0 30.0494 0.71273   1
  -3   2   0 31.5080 0.66658   1
  -3  -2   3 66.7445 2.70859  -2
  -3   2   0 66.7445 2.70859   1
   2   2  -2 50.2013 2.43410  -2
   2  -2   0 50.2013 2.43410   1
   2  -2   0 36.1891 0.64464   1
  -2   2   0 35.2201 0.67487   1
  -2  -2   2 51.0943 1.77890  -2
  -2   2   0 51.0943 1.77890   1
   1   2  -1 1469.08 18.5928  -2
   1  -2   0 1469.08 18.5928   1
   1  -2   0 1316.67 29.8804   1
  -1   2   0 1290.54 18.8967   1
  -1  -2   1 1490.06 24.8753  -2
  -1   2   0 1490.06 24.8753   1
   0   2   0 18.2610 0.29727  -2
   0  -2   0 18.2610 0.29727   1
   0  -2   0 17.9636 0.29409  -2
   0   2   0 17.9636 0.29409   1
  -1   2   1 2066.99 33.3540  -2
  -1  -2   0 2066.99 33.3540   1
  -1  -2   0 1895.11 62.0211   1
   1  -2  -1 2169.40 33.2073  -2
   1   2   0 2169.40 33.2073   1
   1   2   0 1922.25 62.0234   1
  -2   2   2 214.573 6.96747  -2
  -2  -2   0 214.573 6.96747   1
  -2  -2   0 152.894 2.75002   1
   2  -2  -2 221.104 6.96882  -2
   2   2   0 221.104 6.96882   1
   2   2   0 154.133 2.17164   1
  -3  -2   0 7.49331 0.41266   1
  -3   2   3 12.3389 2.14409  -2
  -3  -2   0 12.3389 2.14409   1
   3   2   0 8.31036 0.41208   1
   3  -2  -3 14.2863 0.71639  -2
   3   2   0 14.2863 0.71639   1
  -4   2   4 8.49957 0.80745  -2
  -4  -2   0 8.49957 0.80745   1
  -4  -2   0 8.07824 0.37715   1
   4   2   0 8.46877 0.57992   1
   4  -2  -4 8.51653 0.82064  -2
   4   2   0 8.51653 0.82064   1
  -5  -2   0 1690.47 27.7745   1
  -5   2   5 2037.05 52.5001  -2
  -5  -2   0 2037.05 52.5001   1
   5  -2  -5 2141.62 39.8663  -2
   5   2   0 2141.62 39.8663   1
   5   2   0 1749.86 32.1651   1
  -6  -2   0 1.31923 0.51638   1
  -6   2   6 9.15917 1.20386  -2
  -6  -2   0 9.15917 1.20386   1
   6  -2  -6 10.0272 0.74918  -2
   6   2   0 10.0272 0.74918   1
   6   2   0 0.72864 0.57136   1
  -7   2   7 400.658 10.7805  -2
  -7  -2   0 400.658 10.7805   1
  -7  -2   0 414.137 8.43226   1
   7   2   0 418.971 7.14544   1
   7  -2  -7 402.387 10.2700  -2
   7   2   0 402.387 10.2700   1
  -8  -2   0 44.3567 1.61086   1
  -8   2   8 44.3194 2.14962  -2
  -8  -2   0 44.3194 2.14962   1
   8   2   0 47.5652 1.19863   1
   8  -2  -8 44.9008 3.89667  -2
   8   2   0 44.9008 3.89667   1
  -9  -2   0 570.621 11.4611   1
  -9   2   9 566.851 25.2981  -2
  -9  -2   0 566.851 25.2981   1
   9   2   0 567.576 9.84127   1
   9  -2  -9 627.242 21.8671  -2
   9   2   0 627.242 21.8671   1
 -10  -2   0 10.5104 1.02490   1
  10   2   0 10.6184 1.06372   1
  10  -2 -10 20.6076 2.10861  -2
  10   2   0 20.6076 2.10861   1
 -11  -2   0 154.448 3.95770   1
  11   2   0 148.147 3.38931   1
 -12  -2   0 1.47517 0.74153   1
  12   2   0 1.41078 0.70789   1
 -13  -2   0 11.8550 1.11675   1
  13   2   0 9.20893 1.39003   1
 -14  -2   0 45.8730 3.36604   1
  14   2   0 41.3548 2.49311   1
 -15  -2   0 175.501 6.54077   1
  15   2   0 181.105 5.22832   1
 -16  -2   0 29.5544 3.08952   1
  16  -2 -15 33.0667 5.27454  -2
  16   2   0 33.0667 5.27454   1
  16   2   0 34.3946 4.72027   1
 -17  -2   0 70.3808 4.51202   1
  17   2   0 82.8003 6.57864   1
  17  -2 -16 67.6289 6.46559  -2
  17   2   0 67.6289 6.46559   1
 -18  -2   0 4.60615 1.94736   1
  18   2   0 0.04081 2.32982   1
  18  -2 -17 4.49301 5.78781  -2
  18   2   0 4.49301 5.78781   1
 -19  -2   0 7.47737 2.32336   1
  19  -2 -18 4.75012 6.07821  -2
  19   2   0 4.75012 6.07821   1
  19   2   0 3.24932 2.80095   1
  19  -3   0 9.68355 2.50620   1
  19   3 -18 8.49617 4.18039  -2
  19  -3   0 8.49617 4.18039   1
 -19   3   0 5.67975 2.15905   1
  18   3 -17 3.59635 5.24425  -2
  18  -3   0 3.59635 5.24425   1
  18  -3   0 -1.6983 1.86530   1
 -18   3   0 -2.8749 1.50060   1
  17   3 -16 6.19378 5.20506  -2
  17  -3   0 6.19378 5.20506   1
  17  -3   0 7.04850 2.21925   1
 -17   3   0 5.25241 1.44128   1
  16  -3   0 45.1081 2.93857   1
 -16   3   0 40.0325 2.66278   1
  15  -3   0 12.4334 1.75749   1
 -15   3   0 13.2550 1.65715   1
  14  -3   0 9.32813 1.55993   1
 -14   3   0 10.5753 1.52025   1
  13  -3   0 5.62568 1.38507   1
 -13   3   0 7.47563 1.29338   1
  12  -3   0 21.6929 1.79736   1
 -12   3   0 25.9386 1.84875   1
  11  -3   0 8.64987 0.98169   1
 -11   3   0 8.39519 1.21340   1
  10  -3   0 64.0752 1.98729   1
 -10   3   0 64.9060 2.07475   1
 -10  -3  10 69.8952 3.10540  -2
 -10   3   0 69.8952 3.10540   1
   9   3  -9 82.4541 5.06237  -2
   9  -3   0 82.4541 5.06237   1
   9  -3   0 71.9689 3.05585   1
  -9  -3   9 76.8397 3.42469  -2
  -9   3   0 76.8397 3.42469   1
  -9   3   0 76.5274 2.49552   1
   8   3  -8 6.81364 2.56585  -2
   8  -3   0 6.81364 2.56585   1
   8  -3   0 5.90574 1.20887   1
  -8   3   0 6.37776 0.67293   1
   7  -3   0 0.43753 0.91532   1
   7   3  -7 3.93094 2.61332  -2
   7  -3   0 3.93094 2.61332   1
  -7   3   0 1.40863 0.49163   1
   6  -3   0 58.0817 1.43018   1
   6   3  -6 73.3590 4.26332  -2
   6  -3   0 73.3590 4.26332   1
  -6   3   0 62.0432 1.46053   1
   5  -3   0 0.37366 0.37300   1
   5   3  -5 2.43803 2.07260  -2
   5  -3   0 2.43803 2.07260   1
  -5   3   0 0.53253 0.43965   1
   4  -3   0 29.2622 0.77560   1
   4   3  -4 30.7627 2.49736  -2
   4  -3   0 30.7627 2.49736   1
  -4   3   0 29.9297 0.77456   1
   3  -3   0 3.29245 0.41440   1
   3   3  -3 4.62842 1.58966  -2
   3  -3   0 4.62842 1.58966   1
  -3   3   0 3.63548 0.37000   1
  -3  -3   3 2.33356 1.78382  -2
  -3   3   0 2.33356 1.78382   1
   2  -3   0 8.83138 0.43552   1
   2   3  -2 16.4015 1.20626  -2
   2  -3   0 16.4015 1.20626   1
  -2   3   0 8.32561 0.46312   1
  -2  -3   2 13.5104 1.21949  -2
  -2   3   0 13.5104 1.21949   1
   1   3  -1 354.683 4.64618  -2
   1  -3   0 354.683 4.64618   1
  -1  -3   1 358.269 3.86914  -2
  -1   3   0 358.269 3.86914   1
   0   3   0 0.72860 0.21937  -2
   0  -3   0 0.72860 0.21937   1
   0  -3   0 0.30634 0.22169  -2
   0   3   0 0.30634 0.22169   1
  -1   3   1 229.664 3.52473  -2
  -1  -3   0 229.664 3.52473   1
   1  -3  -1 232.460 3.54651  -2
   1   3   0 232.460 3.54651   1
  -2   3   2 16.7448 1.11997  -2
  -2  -3   0 16.7448 1.11997   1
  -2  -3   0 10.2761 0.68838   1
   2  -3  -2 16.8531 1.63439  -2
   2   3   0 16.8531 1.63439   1
  -3   3   3 38.0955 2.19618  -2
  -3  -3   0 38.0955 2.19618   1
  -3  -3   0 19.6262 0.80513   1
   3   3   0 18.5884 0.59455   1
   3  -3  -3 31.0011 1.22561  -2
   3   3   0 31.0011 1.22561   1
  -4   3   4 -1.5276 2.11446  -2
  -4  -3   0 -1.5276 2.11446   1
  -4  -3   0 -0.2185 0.50879   1
   4   3   0 -0.2311 0.33365   1
   4  -3  -4 0.03665 0.63987  -2
   4   3   0 0.03665 0.63987   1
  -5  -3   0 210.521 5.56134   1
  -5   3   5 259.796 12.1695  -2
  -5  -3   0 259.796 12.1695   1
   5  -3  -5 281.962 5.71793  -2
   5   3   0 281.962 5.71793   1
   5   3   0 207.965 5.24185   1
  -6  -3   0 32.0184 0.81122   1
  -6   3   6 30.8540 3.49934  -2
  -6  -3   0 30.8540 3.49934   1
   6  -3  -6 30.3848 1.36866  -2
   6   3   0 30.3848 1.36866   1
   6   3   0 31.8344 1.43803   1
  -7  -3   0 218.882 4.70298   1
  -7   3   7 190.321 10.1906  -2
  -7  -3   0 190.321 10.1906   1
   7   3   0 216.164 4.62082   1
   7  -3  -7 219.983 4.68247  -2
   7   3   0 219.983 4.68247   1
  -8  -3   0 42.4170 1.21160   1
  -8   3   8 49.9326 4.65311  -2
  -8  -3   0 49.9326 4.65311   1
   8   3   0 42.7786 1.02289   1
   8  -3  -8 59.7346 4.33538  -2
   8   3   0 59.7346 4.33538   1
  -9  -3   0 70.4309 1.69681   1
  -9   3   9 86.5664 6.23621  -2
  -9  -3   0 86.5664 6.23621   1
   9   3   0 69.8171 1.32946   1
   9  -3  -9 88.1975 5.41252  -2
   9   3   0 88.1975 5.41252   1
 -10  -3   0 13.8582 0.98003   1
 -10   3  10 15.3066 4.48961  -2
 -10  -3   0 15.3066 4.48961   1
  10   3   0 15.4696 0.98282   1
  10  -3 -10 16.7628 3.77039  -2
  10   3   0 16.7628 3.77039   1
 -11  -3   0 5.05907 0.66385   1
  11   3   0 3.93372 0.97284   1
  11  -3 -11 32.2484 3.02077  -2
  11   3   0 32.2484 3.02077   1
 -12  -3   0 52.4983 3.09773   1
  12   3   0 57.2609 2.36615   1
  12  -3 -12 62.4356 4.04750  -2
  12   3   0 62.4356 4.04750   1
 -13  -3   0 61.7593 3.05302   1
  13   3   0 65.1017 2.68364   1
 -14  -3   0 2.76812 1.58402   1
  14   3   0 3.73572 1.23272   1
 -15  -3   0 59.3745 3.80656   1
  15   3   0 54.2282 3.52955   1
 -16  -3   0 1.35142 1.67681   1
  16   3   0 4.34781 1.81434   1
 -17  -3   0 1.15776 1.83700   1
  17  -3 -16 7.73326 3.54510  -2
  17   3   0 7.73326 3.54510   1
 -18  -3   0 5.26576 2.09690   1
  18  -3 -17 4.26227 3.76516  -2
  18   3   0 4.26227 3.76516   1
  19   4 -18 -0.8458 3.37682  -2
  19  -4   0 -0.8458 3.37682   1
  19  -4   0 -0.5631 3.00185   1
 -19   4   0 0.97100 1.81201   1
  18  -4   0 32.3664 2.82577   1
  18   4 -17 33.1979 6.23263  -2
  18  -4   0 33.1979 6.23263   1
 -18   4   0 27.3577 2.52932   1
  17   4 -16 9.63531 5.48781  -2
  17  -4   0 9.63531 5.48781   1
  17  -4   0 9.74489 2.31535   1
 -17   4   0 7.31807 1.61983   1
  16  -4   0 137.134 4.77962   1
 -16   4   0 132.879 4.52814   1
  15  -4   0 17.2792 1.95417   1
 -15   4   0 15.6974 1.75472   1
  14  -4   0 17.0262 1.87164   1
 -14   4   0 19.6585 1.81791   1
  13  -4   0 1.23890 1.20793   1
 -13   4   0 1.16985 1.11020   1
  12  -4   0 176.058 4.91219   1
 -12   4   0 168.446 4.78642   1
  11  -4   0 6.83170 1.27132   1
 -11   4   0 8.21189 0.88355   1
  10  -4   0 452.559 11.9323   1
  10   4 -10 488.592 18.4469  -2
  10  -4   0 488.592 18.4469   1
 -10   4   0 443.381 9.69477   1
 -10  -4  10 477.491 16.6072  -2
 -10   4   0 477.491 16.6072   1
   9  -4   0 24.5584 1.91315   1
   9   4  -9 29.0379 3.86305  -2
   9  -4   0 29.0379 3.86305   1
  -9   4   0 24.2345 1.15453   1
   8  -4   0 8.79667 1.30627   1
   8   4  -8 53.1816 4.16110  -2
   8  -4   0 53.1816 4.16110   1
  -8   4   0 15.8879 0.84016   1
   7   4  -7 5.09460 2.30615  -2
   7  -4   0 5.09460 2.30615   1
   7  -4   0 3.40437 1.02008   1
  -7   4   0 2.04892 0.53759   1
   6   4  -6 2614.39 86.8720  -2
   6  -4   0 2614.39 86.8720   1
   6  -4   0 2308.51 42.7830   1
  -6   4   0 2230.91 33.9027   1
   5  -4   0 6.76290 0.66587   1
   5   4  -5 13.9731 2.10973  -2
   5  -4   0 13.9731 2.10973   1
  -5   4   0 7.86603 0.53750   1
  -5  -4   5 15.3607 2.46291  -2
  -5   4   0 15.3607 2.46291   1
   4  -4   0 3365.09 62.3092   1
   4   4  -4 3439.38 117.076  -2
   4  -4   0 3439.38 117.076   1
  -4   4   0 3284.56 48.9537   1
  -4  -4   4 3663.65 119.242  -2
  -4   4   0 3663.65 119.242   1
   3  -4   0 5.09713 0.61745   1
   3   4  -3 7.67074 1.83938  -2
   3  -4   0 7.67074 1.83938   1
  -3   4   0 6.43492 0.49925   1
  -3  -4   3 9.94712 1.34473  -2
  -3   4   0 9.94712 1.34473   1
   2   4  -2 77.2046 1.28118  -2
   2  -4   0 77.2046 1.28118   1
  -2   4   0 25.1041 0.88001   1
  -2  -4   2 79.9237 2.12019  -2
  -2   4   0 79.9237 2.12019   1
   1   4  -1 3.83759 0.44524  -2
   1  -4   0 3.83759 0.44524   1
  -1  -4   1 4.24851 0.51721  -2
  -1   4   0 4.24851 0.51721   1
   0   4   0 568.790 6.56192  -2
   0  -4   0 568.790 6.56192   1
   0  -4   0 553.741 6.81081  -2
   0   4   0 553.741 6.81081   1
  -1   4   1 4.18541 0.69085  -2
  -1  -4   0 4.18541 0.69085   1
   1  -4  -1 2.94165 0.30003  -2
   1   4   0 2.94165 0.30003   1
  -2   4   2 171.446 3.12932  -2
  -2  -4   0 171.446 3.12932   1
  -2  -4   0 91.9106 3.99222   1
  -3  -4   0 95.4178 2.38040   1
  -3   4   3 116.525 3.66389  -2
  -3  -4   0 116.525 3.66389   1
  -4   4   4 307.436 9.73733  -2
  -4  -4   0 307.436 9.73733   1
   4  -4  -4 281.994 5.82420  -2
   4   4   0 281.994 5.82420   1
   4   4   0 50.2878 2.58589   1
  -5  -4   0 525.684 10.4424   1
  -5   4   5 566.321 24.4116  -2
  -5  -4   0 566.321 24.4116   1
   5  -4  -5 602.756 11.6391  -2
   5   4   0 602.756 11.6391   1
   5   4   0 535.743 12.4775   1
  -6   4   6 1671.90 69.4410  -2
  -6  -4   0 1671.90 69.4410   1
  -6  -4   0 1622.41 37.7648   1
   6  -4  -6 1803.90 33.8003  -2
   6   4   0 1803.90 33.8003   1
   6   4   0 1668.90 37.7024   1
  -7  -4   0 14.9916 1.41142   1
  -7   4   7 12.1209 3.08628  -2
  -7  -4   0 12.1209 3.08628   1
   7  -4  -7 15.4181 1.19664  -2
   7   4   0 15.4181 1.19664   1
   7   4   0 13.2530 1.58429   1
  -8  -4   0 279.954 7.47797   1
  -8   4   8 381.395 17.8784  -2
  -8  -4   0 381.395 17.8784   1
   8   4   0 265.424 4.85826   1
   8  -4  -8 414.944 10.4970  -2
   8   4   0 414.944 10.4970   1
  -9  -4   0 8.91249 1.38445   1
  -9   4   9 21.5710 3.94776  -2
  -9  -4   0 21.5710 3.94776   1
   9   4   0 8.06830 0.53136   1
   9  -4  -9 20.0214 3.68219  -2
   9   4   0 20.0214 3.68219   1
 -10  -4   0 132.566 4.65846   1
 -10   4  10 180.540 10.6990  -2
 -10  -4   0 180.540 10.6990   1
  10   4   0 130.754 2.47461   1
  10  -4 -10 216.496 9.52454  -2
  10   4   0 216.496 9.52454   1
 -11  -4   0 123.591 4.68156   1
  11   4   0 126.362 3.01235   1
 -12  -4   0 256.376 7.76488   1
  12   4   0 247.737 5.10780   1
 -13  -4   0 24.4458 2.53911   1
  13   4   0 27.4105 1.90734   1
 -14  -4   0 75.4914 3.95694   1
  14   4   0 73.2578 3.71579   1
 -15  -4   0 3.36916 1.68762   1
  15   4   0 2.08606 1.51887   1
 -16  -4   0 43.7941 3.54971   1
  16  -4 -15 49.2426 6.55484  -2
  16   4   0 49.2426 6.55484   1
  16   4   0 39.4642 4.32463   1
 -17  -4   0 4.29321 2.09193   1
  17  -4 -16 22.7715 3.76696  -2
  17   4   0 22.7715 3.76696   1
 -18  -4   0 21.6436 3.07462   1
  18  -4 -17 40.2763 4.38088  -2
  18   4   0 40.2763 4.38088   1
  19   5 -18 35.8198 5.00947  -2
  19  -5   0 35.8198 5.00947   1
  19  -5   0 28.7072 4.80820   1
 -19  -5  18 33.6605 6.98757  -2
 -19   5   0 33.6605 6.98757   1
 -19   5   0 37.3808 5.21115   1
  18   5 -17 7.93765 4.05945  -2
  18  -5   0 7.93765 4.05945   1
  18  -5   0 6.21970 2.38108   1
 -18   5   0 6.53366 1.64628   1
  17  -5   0 42.6720 3.07906   1
  17   5 -16 51.3390 6.55080  -2
  17  -5   0 51.3390 6.55080   1
 -17   5   0 45.1220 2.92040   1
  16  -5   0 29.3095 2.50852   1
 -16   5   0 34.7758 2.56782   1
  15  -5   0 13.4664 1.83921   1
 -15   5   0 10.7557 1.66394   1
  14  -5   0 -0.1225 1.28728   1
 -14   5   0 0.49912 1.15518   1
  13  -5   0 10.1595 1.52137   1
 -13   5   0 10.3877 1.51144   1
  12  -5   0 4.97478 1.30715   1
 -12   5   0 8.20004 1.66237   1
  11  -5   0 37.3322 2.20407   1
 -11  -5  11 58.7352 3.30231  -2
 -11   5   0 58.7352 3.30231   1
 -11   5   0 38.2075 2.59433   1
  10  -5   0 2.85975 1.28220   1
  10   5 -10 20.8075 3.69579  -2
  10  -5   0 20.8075 3.69579   1
 -10   5   0 4.53200 0.71575   1
   9  -5   0 6.22885 1.32550   1
   9   5  -9 8.27210 2.94243  -2
   9  -5   0 8.27210 2.94243   1
  -9   5   0 7.69404 0.75979   1
   8  -5   0 4.97582 1.17356   1
   8   5  -8 22.7175 3.03420  -2
   8  -5   0 22.7175 3.03420   1
  -8   5   0 4.94145 0.65006   1
   7  -5   0 2.22305 0.54672   1
   7   5  -7 5.58222 2.63625  -2
   7  -5   0 5.58222 2.63625   1
  -7   5   0 2.79850 0.62346   1
  -7  -5   7 4.71730 2.74838  -2
  -7   5   0 4.71730 2.74838   1
   6  -5   0 14.4679 0.91078   1
   6   5  -6 12.3338 2.37651  -2
   6  -5   0 12.3338 2.37651   1
  -6   5   0 12.7045 0.88512   1
  -6  -5   6 10.9019 1.19753  -2
  -6   5   0 10.9019 1.19753   1
   5   5  -5 13.5333 2.21072  -2
   5  -5   0 13.5333 2.21072   1
   5  -5   0 7.17079 0.75250   1
  -5   5   0 7.85867 0.63708   1
  -5  -5   5 10.5497 2.48898  -2
  -5   5   0 10.5497 2.48898   1
   4   5  -4 30.6965 2.72159  -2
   4  -5   0 30.6965 2.72159   1
   4  -5   0 32.7783 1.31232   1
  -4   5   0 32.4969 1.17875   1
  -4  -5   4 31.8314 1.96130  -2
  -4   5   0 31.8314 1.96130   1
   3   5  -3 4.06408 0.96223  -2
   3  -5   0 4.06408 0.96223   1
   3  -5   0 3.89724 1.01291   1
  -3  -5   3 4.74246 1.10559  -2
  -3   5   0 4.74246 1.10559   1
  -3   5   0 4.43392 0.70595   1
   2   5  -2 18.6869 1.00797  -2
   2  -5   0 18.6869 1.00797   1
  -2  -5   2 17.1508 0.80200  -2
  -2   5   0 17.1508 0.80200   1
   1   5  -1 14.4524 0.54141  -2
   1  -5   0 14.4524 0.54141   1
  -1  -5   1 14.9367 0.64282  -2
  -1   5   0 14.9367 0.64282   1
   0   5   0 -0.2558 0.30671  -2
   0  -5   0 -0.2558 0.30671   1
   0  -5   0 0.03368 0.33353  -2
   0   5   0 0.03368 0.33353   1
  -1   5   1 3.06610 0.73728  -2
  -1  -5   0 3.06610 0.73728   1
   1  -5  -1 3.80600 0.38228  -2
   1   5   0 3.80600 0.38228   1
  -2   5   2 427.185 6.42458  -2
  -2  -5   0 427.185 6.42458   1
   2  -5  -2 417.765 14.7397  -2
   2   5   0 417.765 14.7397   1
  -3   5   3 56.1677 1.73172  -2
  -3  -5   0 56.1677 1.73172   1
  -3  -5   0 31.0625 1.69133   1
  -4   5   4 28.7773 1.70878  -2
  -4  -5   0 28.7773 1.70878   1
  -4  -5   0 9.96585 0.90631   1
   4   5   0 10.4589 0.32421   1
  -5  -5   0 0.60552 0.61695   1
  -5   5   5 1.02055 2.10113  -2
  -5  -5   0 1.02055 2.10113   1
   5  -5  -5 0.58762 0.64486  -2
   5   5   0 0.58762 0.64486   1
   5   5   0 0.04199 0.92314   1
  -6  -5   0 119.704 3.87002   1
  -6   5   6 149.093 8.23227  -2
  -6  -5   0 149.093 8.23227   1
   6  -5  -6 161.045 3.59493  -2
   6   5   0 161.045 3.59493   1
   6   5   0 122.537 5.07501   1
  -7  -5   0 64.9150 2.68608   1
  -7   5   7 82.9939 5.78430  -2
  -7  -5   0 82.9939 5.78430   1
   7   5   0 60.1857 1.74247   1
   7  -5  -7 91.2762 2.46425  -2
   7   5   0 91.2762 2.46425   1
  -8   5   8 12.7833 3.47987  -2
  -8  -5   0 12.7833 3.47987   1
  -8  -5   0 4.31486 1.08014   1
   8   5   0 3.29303 0.61316   1
   8  -5  -8 15.6951 1.35677  -2
   8   5   0 15.6951 1.35677   1
  -9  -5   0 10.0077 1.47741   1
  -9   5   9 13.3648 3.91650  -2
  -9  -5   0 13.3648 3.91650   1
   9  -5  -9 13.1834 3.55793  -2
   9   5   0 13.1834 3.55793   1
   9   5   0 9.37641 0.65279   1
 -10   5  10 5.46499 4.03068  -2
 -10  -5   0 5.46499 4.03068   1
 -10  -5   0 -0.0865 1.00633   1
  10   5   0 1.08324 0.47779   1
  10  -5 -10 7.34894 3.81944  -2
  10   5   0 7.34894 3.81944   1
 -11   5  11 1.93352 4.33998  -2
 -11  -5   0 1.93352 4.33998   1
 -11  -5   0 2.79289 1.34320   1
  11   5   0 5.14424 0.82515   1
 -12  -5   0 68.0533 3.44534   1
  12   5   0 68.0669 2.18345   1
 -13  -5   0 2.14031 1.42202   1
  13   5   0 2.67204 1.33496   1
 -14  -5   0 2.35221 1.46074   1
  14   5   0 1.52113 1.46559   1
 -15  -5   0 -2.3512 1.31799   1
  15   5   0 -1.2360 1.84508   1
  15  -5 -14 -1.6853 4.60982  -2
  15   5   0 -1.6853 4.60982   1
 -16  -5   0 44.4643 3.69731   1
  16  -5 -15 61.2577 6.90043  -2
  16   5   0 61.2577 6.90043   1
  16   5   0 47.4653 4.58586   1
 -17  -5   0 4.92823 1.94800   1
  17  -5 -16 7.92386 3.57142  -2
  17   5   0 7.92386 3.57142   1
 -18  -5   0 6.49257 2.25709   1
  18  -5 -17 22.3739 5.10608  -2
  18   5   0 22.3739 5.10608   1
  18   5   0 2.40542 3.01758   1
  18   6 -17 42.9294 6.53987  -2
  18  -6   0 42.9294 6.53987   1
  18  -6   0 31.6533 3.42077   1
 -18   6   0 31.7494 2.66934   1
  17  -6   0 16.3751 2.69407   1
  17   6 -16 24.6093 4.05863  -2
  17  -6   0 24.6093 4.05863   1
 -17   6   0 14.0391 1.95468   1
  16  -6   0 9.45724 1.54805   1
 -16   6   0 10.0602 1.70862   1
  15  -6   0 163.828 5.27650   1
 -15   6   0 162.424 5.12963   1
  14  -6   0 2.26654 1.32432   1
 -14   6   0 5.44036 1.40864   1
  13  -6   0 120.628 4.12151   1
 -13   6   0 123.784 5.00013   1
  12  -6   0 1.15504 1.35527   1
  12   6 -12 10.0437 4.51323  -2
  12  -6   0 10.0437 4.51323   1
 -12   6   0 0.80396 1.27801   1
  11   6 -11 195.171 9.73311  -2
  11  -6   0 195.171 9.73311   1
  10   6 -10 94.5908 6.27298  -2
  10  -6   0 94.5908 6.27298   1
  10  -6   0 67.8183 3.20652   1
 -10   6   0 66.6235 2.56432   1
 -10  -6  10 89.5384 4.43304  -2
 -10   6   0 89.5384 4.43304   1
   9   6  -9 251.503 10.7966  -2
   9  -6   0 251.503 10.7966   1
   9  -6   0 77.2688 3.56509   1
  -9  -6   9 259.541 11.1438  -2
  -9   6   0 259.541 11.1438   1
  -9   6   0 95.7095 3.06811   1
   8  -6   0 13.1115 1.54712   1
   8   6  -8 21.6512 3.55495  -2
   8  -6   0 21.6512 3.55495   1
  -8   6   0 13.3451 0.98185   1
  -8  -6   8 23.9013 3.43184  -2
  -8   6   0 23.9013 3.43184   1
   7   6  -7 183.695 8.14543  -2
   7  -6   0 183.695 8.14543   1
   7  -6   0 192.998 4.31775   1
  -7  -6   7 183.033 8.34373  -2
  -7   6   0 183.033 8.34373   1
  -7   6   0 179.018 3.87899   1
   6  -6   0 9.23152 0.87855   1
   6   6  -6 6.27570 2.59748  -2
   6  -6   0 6.27570 2.59748   1
  -6  -6   6 12.9053 2.82485  -2
  -6   6   0 12.9053 2.82485   1
  -6   6   0 7.97833 0.81938   1
   5   6  -5 185.704 7.85738  -2
   5  -6   0 185.704 7.85738   1
  -5   6   0 47.9399 2.21298   1
  -5  -6   5 187.225 5.67221  -2
  -5   6   0 187.225 5.67221   1
   4  -6   0 0.33284 0.69735   1
   4   6  -4 0.12122 0.80771  -2
   4  -6   0 0.12122 0.80771   1
  -4  -6   4 -1.1001 1.16675  -2
  -4   6   0 -1.1001 1.16675   1
  -4   6   0 -0.3417 0.60405   1
   3   6  -3 1157.31 16.0705  -2
   3  -6   0 1157.31 16.0705   1
  -3   6   0 895.192 17.3421   1
  -3  -6   3 1212.69 23.4208  -2
  -3   6   0 1212.69 23.4208   1
   2   6  -2 11.6994 0.74940  -2
   2  -6   0 11.6994 0.74940   1
  -2  -6   2 13.3662 0.77848  -2
  -2   6   0 13.3662 0.77848   1
   1   6  -1 1909.10 25.3652  -2
   1  -6   0 1909.10 25.3652   1
  -1  -6   1 1957.87 26.2802  -2
  -1   6   0 1957.87 26.2802   1
   0   6   0 10.5870 0.42126  -2
   0  -6   0 10.5870 0.42126   1
   0  -6   0 10.3959 0.51896  -2
   0   6   0 10.3959 0.51896   1
  -1   6   1 202.440 3.73038  -2
  -1  -6   0 202.440 3.73038   1
   1  -6  -1 200.622 2.99369  -2
   1   6   0 200.622 2.99369   1
  -2   6   2 279.044 4.40877  -2
  -2  -6   0 279.044 4.40877   1
   2  -6  -2 270.881 4.83846  -2
   2   6   0 270.881 4.83846   1
  -3  -6   0 1454.21 48.2454   1
  -3   6   3 1788.24 30.8519  -2
  -3  -6   0 1788.24 30.8519   1
   3  -6  -3 1740.17 42.3779  -2
   3   6   0 1740.17 42.3779   1
  -4   6   4 623.790 14.3491  -2
  -4  -6   0 623.790 14.3491   1
  -4  -6   0 471.377 9.58683   1
   4   6   0 474.623 7.93205   1
  -5  -6   0 728.804 14.2696   1
  -5   6   5 1057.58 22.7878  -2
  -5  -6   0 1057.58 22.7878   1
   5  -6  -5 965.091 19.3902  -2
   5   6   0 965.091 19.3902   1
   5   6   0 717.224 11.9980   1
  -6  -6   0 2.04937 0.68312   1
  -6   6   6 13.0354 3.17203  -2
  -6  -6   0 13.0354 3.17203   1
   6   6   0 3.08339 0.51248   1
   6  -6  -6 14.0976 0.94079  -2
   6   6   0 14.0976 0.94079   1
  -7  -6   0 45.6319 3.26902   1
  -7   6   7 190.753 10.2311  -2
  -7  -6   0 190.753 10.2311   1
   7  -6  -7 203.161 4.49946  -2
   7   6   0 203.161 4.49946   1
  -8   6   8 9.41179 3.52140  -2
  -8  -6   0 9.41179 3.52140   1
  -8  -6   0 2.89825 1.07791   1
   8  -6  -8 13.4731 1.26362  -2
   8   6   0 13.4731 1.26362   1
   8   6   0 2.77256 0.61962   1
  -9  -6   0 240.419 7.04374   1
  -9   6   9 227.518 12.2319  -2
  -9  -6   0 227.518 12.2319   1
   9   6   0 239.540 4.02466   1
   9  -6  -9 244.484 10.5047  -2
   9   6   0 244.484 10.5047   1
 -10  -6   0 186.657 6.17053   1
 -10   6  10 221.601 12.1263  -2
 -10  -6   0 221.601 12.1263   1
  10   6   0 196.445 3.22297   1
 -11  -6   0 180.991 6.13019   1
 -11   6  11 201.043 11.6999  -2
 -11  -6   0 201.043 11.6999   1
  11   6   0 184.609 3.63320   1
 -12  -6   0 28.5212 2.60821   1
  12   6   0 28.4185 1.74600   1
 -13  -6   0 19.0420 2.03858   1
  13   6   0 14.4417 1.90609   1
 -14  -6   0 14.2744 1.93705   1
  14   6   0 12.5752 1.95736   1
 -15  -6   0 144.947 5.96823   1
  15  -6 -14 200.149 7.14175  -2
  15   6   0 200.149 7.14175   1
 -16  -6   0 35.1750 3.41987   1
  16  -6 -15 53.8968 4.28808  -2
  16   6   0 53.8968 4.28808   1
 -17  -6   0 17.7092 2.74545   1
  17  -6 -16 13.0211 3.72940  -2
  17   6   0 13.0211 3.72940   1
 -18  -6   0 2.18102 1.95585   1
  18  -6 -17 -1.7073 3.45879  -2
  18   6   0 -1.7073 3.45879   1
  18  -7   0 -4.7716 2.36374   1
  18   7 -17 6.83886 5.39930  -2
  18  -7   0 6.83886 5.39930   1
 -18  -7  17 8.10334 5.90955  -2
 -18   7   0 8.10334 5.90955   1
 -18   7   0 0.40812 1.73728   1
  17  -7   0 0.85542 1.71655   1
 -17   7   0 1.51757 1.33010   1
  16  -7   0 44.6743 2.62378   1
 -16   7   0 43.2230 2.94204   1
  15  -7   0 49.8592 2.60580   1
 -15   7   0 49.5312 3.07378   1
  14  -7   0 9.06878 1.72099   1
 -14   7   0 8.18321 1.54426   1
  13  -7   0 24.6082 2.13378   1
 -13   7   0 22.5898 2.49638   1
  12  -7   0 4.16870 1.55434   1
  12   7 -12 34.7932 5.33062  -2
  12  -7   0 34.7932 5.33062   1
 -12   7   0 6.23021 1.55514   1
  11   7 -11 9.84540 3.82813  -2
  11  -7   0 9.84540 3.82813   1
  11  -7   0 10.3456 1.74591   1
 -11   7   0 9.67443 1.76343   1
 -11  -7  11 10.1746 2.50341  -2
 -11   7   0 10.1746 2.50341   1
  10   7 -10 155.330 8.30267  -2
  10  -7   0 155.330 8.30267   1
  10  -7   0 134.581 4.93271   1
 -10   7   0 140.930 3.61605   1
 -10  -7  10 151.718 6.65178  -2
 -10   7   0 151.718 6.65178   1
   9  -7   0 2.25203 1.21957   1
   9   7  -9 0.70297 3.59649  -2
   9  -7   0 0.70297 3.59649   1
  -9   7   0 0.24520 0.68125   1
  -9  -7   9 1.10393 3.62849  -2
  -9   7   0 1.10393 3.62849   1
   8  -7   0 47.6049 2.50392   1
   8   7  -8 40.5758 4.25586  -2
   8  -7   0 40.5758 4.25586   1
  -8   7   0 40.7769 1.63841   1
  -8  -7   8 48.7870 4.36460  -2
  -8   7   0 48.7870 4.36460   1
   7   7  -7 13.4994 3.09922  -2
   7  -7   0 13.4994 3.09922   1
   7  -7   0 12.6626 1.00587   1
  -7   7   0 11.6307 0.97449   1
  -7  -7   7 11.5659 3.08086  -2
  -7   7   0 11.5659 3.08086   1
   6  -7   0 30.7099 1.44880   1
   6   7  -6 36.3174 2.40227  -2
   6  -7   0 36.3174 2.40227   1
  -6  -7   6 39.4863 2.48064  -2
  -6   7   0 39.4863 2.48064   1
  -6   7   0 31.5617 1.49996   1
   5   7  -5 26.6603 1.15219  -2
   5  -7   0 26.6603 1.15219   1
   5  -7   0 10.2713 1.41766   1
  -5  -7   5 24.4188 1.64993  -2
  -5   7   0 24.4188 1.64993   1
  -5   7   0 11.3014 1.28589   1
   4   7  -4 10.3463 0.71270  -2
   4  -7   0 10.3463 0.71270   1
  -4  -7   4 9.95859 1.38733  -2
  -4   7   0 9.95859 1.38733   1
  -4   7   0 7.88322 0.90419   1
   3   7  -3 52.7592 1.46566  -2
   3  -7   0 52.7592 1.46566   1
  -3  -7   3 55.1282 1.39714  -2
  -3   7   0 55.1282 1.39714   1
   2   7  -2 0.49762 0.64128  -2
   2  -7   0 0.49762 0.64128   1
  -2  -7   2 -0.8696 0.67453  -2
  -2   7   0 -0.8696 0.67453   1
   1   7  -1 25.3721 0.77232  -2
   1  -7   0 25.3721 0.77232   1
  -1  -7   1 25.5456 0.66493  -2
  -1   7   0 25.5456 0.66493   1
   0   7   0 3.14534 0.42805  -2
   0  -7   0 3.14534 0.42805   1
   0  -7   0 3.16689 0.40792  -2
   0   7   0 3.16689 0.40792   1
  -1   7   1 27.3817 1.18018  -2
  -1  -7   0 27.3817 1.18018   1
   1  -7  -1 26.7224 0.75496  -2
   1   7   0 26.7224 0.75496   1
  -2   7   2 2.84595 0.92152  -2
  -2  -7   0 2.84595 0.92152   1
   2  -7  -2 2.56725 0.42142  -2
   2   7   0 2.56725 0.42142   1
  -3   7   3 65.3798 1.64453  -2
  -3  -7   0 65.3798 1.64453   1
   3   7   0 35.9340 1.01208   1
   3  -7  -3 62.8327 1.39694  -2
   3   7   0 62.8327 1.39694   1
  -4   7   4 16.3791 1.21160  -2
  -4  -7   0 16.3791 1.21160   1
  -4  -7   0 4.55090 1.43541   1
   4   7   0 4.04233 0.45477   1
   4  -7  -4 15.9048 0.82991  -2
   4   7   0 15.9048 0.82991   1
  -5   7   5 9.33627 1.56395  -2
  -5  -7   0 9.33627 1.56395   1
  -5  -7   0 3.60788 0.80520   1
   5  -7  -5 8.70078 0.60616  -2
   5   7   0 8.70078 0.60616   1
   5   7   0 3.66866 0.30923   1
  -6  -7   0 0.53790 0.74691   1
  -6   7   6 -1.8558 1.60414  -2
  -6  -7   0 -1.8558 1.60414   1
   6  -7  -6 -0.1886 0.52826  -2
   6   7   0 -0.1886 0.52826   1
   6   7   0 0.37123 1.06443   1
  -7  -7   0 3.35251 1.65337   1
  -7   7   7 9.45718 2.04745  -2
  -7  -7   0 9.45718 2.04745   1
   7   7   0 4.08245 0.60088   1
   7  -7  -7 7.97274 1.00760  -2
   7   7   0 7.97274 1.00760   1
  -8  -7   0 8.51357 1.42754   1
  -8   7   8 15.2837 3.86674  -2
  -8  -7   0 15.2837 3.86674   1
   8   7   0 9.29986 0.83252   1
   8  -7  -8 15.3242 1.28126  -2
   8   7   0 15.3242 1.28126   1
  -9  -7   0 17.3337 1.87580   1
  -9   7   9 26.9022 4.50655  -2
  -9  -7   0 26.9022 4.50655   1
   9  -7  -9 23.8814 3.81956  -2
   9   7   0 23.8814 3.81956   1
   9   7   0 19.1144 0.86665   1
 -10   7  10 -2.2114 3.56772  -2
 -10  -7   0 -2.2114 3.56772   1
 -10  -7   0 2.72001 1.36078   1
  10   7   0 1.92183 0.58415   1
 -11  -7   0 48.6043 3.00498   1
 -11   7  11 68.2190 6.87816  -2
 -11  -7   0 68.2190 6.87816   1
  11   7   0 52.5585 1.84268   1
 -12  -7   0 1.40521 1.20253   1
  12   7   0 1.41806 0.89310   1
 -13  -7   0 23.3297 2.21949   1
  13   7   0 21.0328 2.13447   1
 -14  -7   0 0.88673 1.56567   1
  14   7   0 -0.8738 1.28650   1
 -15  -7   0 41.3962 3.60448   1
  15   7   0 46.3483 4.06185   1
  15  -7 -14 47.9510 6.25087  -2
  15   7   0 47.9510 6.25087   1
 -16  -7   0 4.82481 1.88190   1
  16  -7 -15 11.3618 3.40576  -2
  16   7   0 11.3618 3.40576   1
 -17  -7   0 2.13574 1.91102   1
  17  -7 -16 0.73475 3.34095  -2
  17   7   0 0.73475 3.34095   1
  18  -8   0 10.3956 2.69481   1
 -18   8   0 13.4932 2.46718   1
 -18  -8  17 24.2852 6.49144  -2
 -18   8   0 24.2852 6.49144   1
  17  -8   0 -1.8411 1.98287   1
 -17   8   0 2.45020 1.48502   1
  16  -8   0 137.167 5.24048   1
 -16   8   0 140.387 4.95412   1
  15  -8   0 21.7311 1.87803   1
 -15   8   0 14.9481 1.92792   1
  14  -8   0 33.9634 2.11352   1
 -14   8   0 33.4220 3.07645   1
  13  -8   0 1.16264 1.05034   1
 -13   8   0 2.00589 1.48160   1
  12   8 -12 324.998 14.4389  -2
  12  -8   0 324.998 14.4389   1
  12  -8   0 183.906 5.21409   1
 -12   8   0 192.520 5.51623   1
  11  -8   0 -0.1860 1.32759   1
  11   8 -11 -2.9399 4.35009  -2
  11  -8   0 -2.9399 4.35009   1
 -11  -8  11 -0.0761 2.08090  -2
 -11   8   0 -0.0761 2.08090   1
 -11   8   0 1.45332 1.36883   1
  10  -8   0 631.617 16.4890   1
  10   8 -10 630.847 23.8170  -2
  10  -8   0 630.847 23.8170   1
 -10   8   0 636.497 13.7200   1
 -10  -8  10 636.691 16.4276  -2
 -10   8   0 636.691 16.4276   1
   9  -8   0 7.73615 1.53150   1
   9   8  -9 5.37166 3.81308  -2
   9  -8   0 5.37166 3.81308   1
  -9  -8   9 9.45895 2.21395  -2
  -9   8   0 9.45895 2.21395   1
  -9   8   0 8.12670 1.18196   1
   8  -8   0 211.551 5.91472   1
   8   8  -8 279.696 8.42219  -2
   8  -8   0 279.696 8.42219   1
  -8   8   0 206.090 5.29424   1
  -8  -8   8 293.557 8.27695  -2
  -8   8   0 293.557 8.27695   1
   7  -8   0 0.76843 0.77848   1
   7   8  -7 0.18427 1.17358  -2
   7  -8   0 0.18427 1.17358   1
  -7  -8   7 1.61644 1.53120  -2
  -7   8   0 1.61644 1.53120   1
  -7   8   0 -1.1365 0.98749   1
   6  -8   0 198.515 8.08684   1
   6   8  -6 376.785 6.34197  -2
   6  -8   0 376.785 6.34197   1
  -6   8   0 223.788 6.31648   1
  -6  -8   6 390.211 8.51364  -2
  -6   8   0 390.211 8.51364   1
   5   8  -5 54.1479 1.37608  -2
   5  -8   0 54.1479 1.37608   1
   5  -8   0 31.8029 1.66763   1
  -5   8   0 36.0529 2.05756   1
  -5  -8   5 53.9475 2.21449  -2
  -5   8   0 53.9475 2.21449   1
   4   8  -4 931.253 14.4410  -2
   4  -8   0 931.253 14.4410   1
  -4  -8   4 966.566 14.7418  -2
  -4   8   0 966.566 14.7418   1
  -4   8   0 797.389 27.2221   1
   3   8  -3 34.3582 1.38964  -2
   3  -8   0 34.3582 1.38964   1
  -3  -8   3 36.5593 1.19692  -2
  -3   8   0 36.5593 1.19692   1
   2   8  -2 351.050 5.65213  -2
   2  -8   0 351.050 5.65213   1
  -2  -8   2 375.130 5.44461  -2
  -2   8   0 375.130 5.44461   1
   1   8  -1 13.1860 0.64335  -2
   1  -8   0 13.1860 0.64335   1
  -1  -8   1 13.7046 0.52131  -2
  -1   8   0 13.7046 0.52131   1
   0   8   0 566.518 8.54131  -2
   0  -8   0 566.518 8.54131   1
   0  -8   0 576.542 7.48480  -2
   0   8   0 576.542 7.48480   1
  -1   8   1 303.155 5.48843  -2
  -1  -8   0 303.155 5.48843   1
   1  -8  -1 304.507 4.47992  -2
   1   8   0 304.507 4.47992   1
  -2   8   2 900.873 14.7396  -2
  -2  -8   0 900.873 14.7396   1
   2  -8  -2 889.602 12.3746  -2
   2   8   0 889.602 12.3746   1
  -3   8   3 1.80896 0.88214  -2
  -3  -8   0 1.80896 0.88214   1
   3  -8  -3 1.00463 0.46603  -2
   3   8   0 1.00463 0.46603   1
   3   8   0 0.34068 0.38660   1
  -4   8   4 24.2175 1.25477  -2
  -4  -8   0 24.2175 1.25477   1
   4  -8  -4 22.2694 0.74856  -2
   4   8   0 22.2694 0.74856   1
   4   8   0 7.78334 0.45509   1
  -5  -8   0 59.0406 2.18715   1
  -5   8   5 61.8814 2.80435  -2
  -5  -8   0 61.8814 2.80435   1
   5   8   0 61.7849 1.36871   1
   5  -8  -5 64.8180 2.46666  -2
   5   8   0 64.8180 2.46666   1
  -6  -8   0 429.581 9.21815   1
  -6   8   6 447.055 10.5864  -2
  -6  -8   0 447.055 10.5864   1
   6  -8  -6 410.238 7.26304  -2
   6   8   0 410.238 7.26304   1
   6   8   0 444.200 11.0542   1
  -7   8   7 91.2080 4.23089  -2
  -7  -8   0 91.2080 4.23089   1
  -7  -8   0 94.5951 5.10323   1
   7   8   0 88.6471 3.22714   1
   7  -8  -7 95.1993 2.07673  -2
   7   8   0 95.1993 2.07673   1
  -8   8   8 320.729 10.0953  -2
  -8  -8   0 320.729 10.0953   1
  -8  -8   0 271.715 11.2582   1
   8  -8  -8 344.702 6.12004  -2
   8   8   0 344.702 6.12004   1
   8   8   0 285.694 7.60546   1
  -9  -8   0 35.4752 3.64906   1
  -9   8   9 91.1136 4.51720  -2
  -9  -8   0 91.1136 4.51720   1
   9  -8  -9 102.284 3.73828  -2
   9   8   0 102.284 3.73828   1
   9   8   0 40.7312 1.59901   1
 -10  -8   0 13.8047 1.81733   1
 -10   8  10 80.4506 7.04861  -2
 -10  -8   0 80.4506 7.04861   1
  10   8   0 17.7778 2.91536   1
 -11  -8   0 10.0281 1.80792   1
 -11   8  11 17.4475 5.17789  -2
 -11  -8   0 17.4475 5.17789   1
  11   8   0 9.51576 0.97442   1
 -12  -8   0 67.8805 3.65535   1
 -12   8  12 73.0013 7.69413  -2
 -12  -8   0 73.0013 7.69413   1
  12   8   0 62.8842 2.47369   1
 -13  -8   0 26.8708 2.43718   1
  13   8   0 26.7412 2.31354   1
 -14  -8   0 84.2551 3.82975   1
  14  -8 -13 97.2903 4.70676  -2
  14   8   0 97.2903 4.70676   1
 -15  -8   0 7.40315 2.03161   1
  15   8   0 8.53032 3.30215   1
  15  -8 -14 8.56296 3.82478  -2
  15   8   0 8.56296 3.82478   1
 -16  -8   0 2.96794 1.82334   1
  16  -8 -15 -2.8659 2.95848  -2
  16   8   0 -2.8659 2.95848   1
 -17  -8   0 41.2718 3.88890   1
  17  -8 -16 47.7687 4.26465  -2
  17   8   0 47.7687 4.26465   1
  18  -9   0 1.37888 2.37750   1
 -18  -9  17 10.6268 4.32530  -2
 -18   9   0 10.6268 4.32530   1
 -18   9   0 0.76448 2.47571   1
  17  -9   0 13.1812 2.56292   1
 -17   9   0 11.1991 1.94657   1
  16  -9   0 29.8078 3.36496   1
 -16   9   0 33.9179 2.77590   1
  15  -9   0 2.88185 2.07705   1
 -15   9   0 -0.2948 1.42415   1
  14  -9   0 -0.8292 1.19037   1
 -14   9   0 1.07564 1.55500   1
  13  -9   0 8.80317 1.46833   1
  13   9 -13 18.0625 5.46420  -2
  13  -9   0 18.0625 5.46420   1
 -13   9   0 9.99419 2.09924   1
  12   9 -12 14.8957 4.39745  -2
  12  -9   0 14.8957 4.39745   1
  12  -9   0 15.5710 1.61456   1
 -12   9   0 14.1856 2.12796   1
  11  -9   0 5.25510 1.13570   1
  11   9 -11 1.65225 4.49463  -2
  11  -9   0 1.65225 4.49463   1
 -11  -9  11 3.05727 2.30916  -2
 -11   9   0 3.05727 2.30916   1
 -11   9   0 2.97320 1.46617   1
  10   9 -10 60.3496 2.84923  -2
  10  -9   0 60.3496 2.84923   1
  10  -9   0 59.7295 3.16386   1
 -10   9   0 57.6631 2.16457   1
 -10  -9  10 56.0120 5.61486  -2
 -10   9   0 56.0120 5.61486   1
   9   9  -9 61.6956 2.38143  -2
   9  -9   0 61.6956 2.38143   1
   9  -9   0 52.7658 4.05671   1
  -9   9   0 53.8855 2.41074   1
  -9  -9   9 58.8996 3.41656  -2
  -9   9   0 58.8996 3.41656   1
   8  -9   0 13.2453 1.38632   1
   8   9  -8 12.4696 1.52811  -2
   8  -9   0 12.4696 1.52811   1
  -8   9   0 12.5478 1.63166   1
  -8  -9   8 13.2626 1.92394  -2
  -8   9   0 13.2626 1.92394   1
   7   9  -7 33.7341 1.48380  -2
   7  -9   0 33.7341 1.48380   1
   7  -9   0 29.4831 2.37640   1
  -7  -9   7 29.3748 2.08355  -2
  -7   9   0 29.3748 2.08355   1
  -7   9   0 32.6834 2.31823   1
   6   9  -6 51.8144 1.45587  -2
   6  -9   0 51.8144 1.45587   1
   6  -9   0 40.4009 2.05219   1
  -6  -9   6 54.2712 2.41521  -2
  -6   9   0 54.2712 2.41521   1
  -6   9   0 42.5649 2.34381   1
   5   9  -5 2.70862 1.08797  -2
   5  -9   0 2.70862 1.08797   1
   5  -9   0 0.26399 0.35617   1
  -5   9   0 1.60090 0.92752   1
  -5  -9   5 1.67700 1.46558  -2
  -5   9   0 1.67700 1.46558   1
   4   9  -4 12.4051 1.44691  -2
   4  -9   0 12.4051 1.44691   1
  -4  -9   4 11.7268 1.13072  -2
  -4   9   0 11.7268 1.13072   1
  -4   9   0 13.5098 1.97185   1
   3   9  -3 4.33168 0.79443  -2
   3  -9   0 4.33168 0.79443   1
  -3  -9   3 4.36031 0.86609  -2
  -3   9   0 4.36031 0.86609   1
   2   9  -2 4.36486 0.74122  -2
   2  -9   0 4.36486 0.74122   1
  -2  -9   2 4.54684 0.76185  -2
  -2   9   0 4.54684 0.76185   1
   1   9  -1 23.4826 0.85524  -2
   1  -9   0 23.4826 0.85524   1
  -1  -9   1 22.6556 0.67226  -2
  -1   9   0 22.6556 0.67226   1
   0   9   0 0.43217 0.34925  -2
   0  -9   0 0.43217 0.34925   1
   0  -9   0 -0.2772 0.42212  -2
   0   9   0 -0.2772 0.42212   1
  -1   9   1 10.0666 0.98760  -2
  -1  -9   0 10.0666 0.98760   1
   1  -9  -1 10.3980 0.65191  -2
   1   9   0 10.3980 0.65191   1
  -2   9   2 29.0036 1.39069  -2
  -2  -9   0 29.0036 1.39069   1
   2  -9  -2 30.3175 0.86023  -2
   2   9   0 30.3175 0.86023   1
  -3   9   3 6.00395 1.08967  -2
  -3  -9   0 6.00395 1.08967   1
   3  -9  -3 4.97453 0.48685  -2
   3   9   0 4.97453 0.48685   1
  -4   9   4 13.7774 1.29339  -2
  -4  -9   0 13.7774 1.29339   1
   4  -9  -4 14.3633 0.85530  -2
   4   9   0 14.3633 0.85530   1
   4   9   0 9.14165 0.55638   1
  -5   9   5 15.0791 1.46284  -2
  -5  -9   0 15.0791 1.46284   1
  -5  -9   0 6.73548 1.99230   1
   5   9   0 6.60030 0.45852   1
   5  -9  -5 13.1907 0.94011  -2
   5   9   0 13.1907 0.94011   1
  -6  -9   0 46.8182 2.06038   1
  -6   9   6 59.6156 2.92744  -2
  -6  -9   0 59.6156 2.92744   1
   6   9   0 44.8326 1.46962   1
   6  -9  -6 60.0574 1.79676  -2
   6   9   0 60.0574 1.79676   1
  -7   9   7 9.30584 2.20207  -2
  -7  -9   0 9.30584 2.20207   1
  -7  -9   0 0.47957 1.46144   1
   7  -9  -7 7.72392 0.76162  -2
   7   9   0 7.72392 0.76162   1
   7   9   0 4.86192 1.08796   1
  -8  -9   0 3.22768 2.01468   1
  -8   9   8 20.7681 2.73235  -2
  -8  -9   0 20.7681 2.73235   1
   8   9   0 4.11218 1.09337   1
   8  -9  -8 20.4573 1.30302  -2
   8   9   0 20.4573 1.30302   1
  -9  -9   0 13.9867 2.79778   1
  -9   9   9 15.9363 2.84145  -2
  -9  -9   0 15.9363 2.84145   1
   9  -9  -9 17.6104 1.41464  -2
   9   9   0 17.6104 1.41464   1
   9   9   0 15.3215 1.57149   1
 -10  -9   0 52.1797 3.04591   1
 -10   9  10 42.8564 5.90578  -2
 -10  -9   0 42.8564 5.90578   1
  10   9   0 47.1978 1.54989   1
  10  -9 -10 51.1607 5.38732  -2
  10   9   0 51.1607 5.38732   1
 -11  -9   0 0.07673 1.41166   1
 -11   9  11 2.95648 4.72057  -2
 -11  -9   0 2.95648 4.72057   1
  11   9   0 1.75720 0.68139   1
 -12  -9   0 51.4380 3.58250   1
 -12   9  12 47.1498 6.90045  -2
 -12  -9   0 47.1498 6.90045   1
  12   9   0 43.0100 2.11501   1
 -13  -9   0 1.68389 1.50422   1
  13   9   0 1.42780 1.22754   1
 -14  -9   0 3.91471 1.59787   1
  14   9   0 0.58219 2.13197   1
  14  -9 -13 3.05137 3.24636  -2
  14   9   0 3.05137 3.24636   1
 -15   9  14 -1.1874 5.11218  -2
 -15  -9   0 -1.1874 5.11218   1
 -15  -9   0 1.80706 2.35890   1
  15  -9 -14 6.75198 2.96128  -2
  15   9   0 6.75198 2.96128   1
 -16   9  15 13.9591 5.67419  -2
 -16  -9   0 13.9591 5.67419   1
 -16  -9   0 7.41269 3.08928   1
  16  -9 -15 18.1679 5.80394  -2
  16   9   0 18.1679 5.80394   1
  16   9   0 4.93517 2.18966   1
 -17  -9   0 -0.1652 1.87487   1
  17  -9 -16 0.07038 3.24301  -2
  17   9   0 0.07038 3.24301   1
  17 -10   0 3.29907 2.51366   1
 -17  10   0 9.30490 2.27710   1
 -17 -10  16 26.8100 6.52889  -2
 -17  10   0 26.8100 6.52889   1
  16 -10   0 0.84213 1.61977   1
 -16  10   0 1.40035 1.54255   1
  15 -10   0 33.4383 2.70813   1
 -15  10   0 42.3218 3.60100   1
  14 -10   0 -0.8768 1.37970   1
 -14  10   0 0.57559 1.74080   1
  13 -10   0 104.615 3.92018   1
 -13 -10  13 115.561 8.42844  -2
 -13  10   0 115.561 8.42844   1
 -13  10   0 95.4517 6.41927   1
  12 -10   0 2.21602 1.50792   1
  12  10 -12 5.87319 5.07242  -2
  12 -10   0 5.87319 5.07242   1
 -12  10   0 0.56443 1.03403   1
  11  10 -11 87.1026 4.86658  -2
  11 -10   0 87.1026 4.86658   1
  11 -10   0 51.7647 2.39377   1
 -11  10   0 58.5533 2.79798   1
 -11 -10  11 97.0625 4.38314  -2
 -11  10   0 97.0625 4.38314   1
  10  10 -10 31.7021 2.06888  -2
  10 -10   0 31.7021 2.06888   1
  10 -10   0 31.5736 3.76365   1
 -10 -10  10 35.0051 2.98364  -2
 -10  10   0 35.0051 2.98364   1
 -10  10   0 30.4203 2.12201   1
   9  10  -9 217.458 4.42341  -2
   9 -10   0 217.458 4.42341   1
  -9  10   0 166.639 5.80248   1
  -9 -10   9 226.380 5.96965  -2
  -9  10   0 226.380 5.96965   1
   8  10  -8 28.6030 1.53363  -2
   8 -10   0 28.6030 1.53363   1
   8 -10   0 24.9055 2.35618   1
  -8 -10   8 24.8758 2.21916  -2
  -8  10   0 24.8758 2.21916   1
  -8  10   0 26.6356 2.21918   1
   7  10  -7 1052.76 15.1083  -2
   7 -10   0 1052.76 15.1083   1
  -7 -10   7 1126.44 22.2469  -2
  -7  10   0 1126.44 22.2469   1
  -7  10   0 843.724 21.0075   1
   6  10  -6 45.2329 1.30611  -2
   6 -10   0 45.2329 1.30611   1
   6 -10   0 39.5082 1.72744   1
  -6  10   0 39.1148 2.39038   1
  -6 -10   6 43.7258 2.34322  -2
  -6  10   0 43.7258 2.34322   1
   5  10  -5 119.946 3.02087  -2
   5 -10   0 119.946 3.02087   1
  -5 -10   5 121.065 2.79666  -2
  -5  10   0 121.065 2.79666   1
  -5  10   0 125.050 6.63362   1
   4  10  -4 3.09332 1.03144  -2
   4 -10   0 3.09332 1.03144   1
  -4 -10   4 4.33996 0.95930  -2
  -4  10   0 4.33996 0.95930   1
   3  10  -3 87.0807 1.97017  -2
   3 -10   0 87.0807 1.97017   1
  -3 -10   3 92.3785 1.99649  -2
  -3  10   0 92.3785 1.99649   1
   2  10  -2 32.0690 1.13142  -2
   2 -10   0 32.0690 1.13142   1
  -2 -10   2 35.1778 1.17013  -2
  -2  10   0 35.1778 1.17013   1
   1  10  -1 514.779 7.85931  -2
   1 -10   0 514.779 7.85931   1
  -1 -10   1 514.322 6.90229  -2
  -1  10   0 514.322 6.90229   1
   0  10   0 160.841 3.16409  -2
   0 -10   0 160.841 3.16409   1
   0 -10   0 159.741 2.44952  -2
   0  10   0 159.741 2.44952   1
  -1  10   1 215.556 4.93174  -2
  -1 -10   0 215.556 4.93174   1
   1 -10  -1 219.039 3.44005  -2
   1  10   0 219.039 3.44005   1
  -2  10   2 63.7788 2.00736  -2
  -2 -10   0 63.7788 2.00736   1
   2 -10  -2 66.0855 1.37228  -2
   2  10   0 66.0855 1.37228   1
  -3  10   3 81.7008 2.34366  -2
  -3 -10   0 81.7008 2.34366   1
   3 -10  -3 84.9527 1.59162  -2
   3  10   0 84.9527 1.59162   1
  -4  10   4 141.672 3.78244  -2
  -4 -10   0 141.672 3.78244   1
   4 -10  -4 134.431 3.35457  -2
   4  10   0 134.431 3.35457   1
   4  10   0 125.621 4.57709   1
  -5  10   5 745.022 12.7240  -2
  -5 -10   0 745.022 12.7240   1
   5 -10  -5 749.794 12.8923  -2
   5  10   0 749.794 12.8923   1
   5  10   0 576.564 13.4700   1
  -6  10   6 214.308 5.15213  -2
  -6 -10   0 214.308 5.15213   1
  -6 -10   0 167.168 7.70010   1
   6 -10  -6 206.191 3.98082  -2
   6  10   0 206.191 3.98082   1
   6  10   0 165.577 4.58017   1
  -7  10   7 216.279 6.49574  -2
  -7 -10   0 216.279 6.49574   1
  -7 -10   0 131.229 4.76208   1
   7  10   0 134.701 4.49075   1
   7 -10  -7 214.645 4.74532  -2
   7  10   0 214.645 4.74532   1
  -8 -10   0 7.95694 2.30988   1
  -8  10   8 35.0084 3.22135  -2
  -8 -10   0 35.0084 3.22135   1
   8 -10  -8 34.3957 1.56021  -2
   8  10   0 34.3957 1.56021   1
   8  10   0 7.49551 1.30148   1
  -9  10   9 100.549 5.10927  -2
  -9 -10   0 100.549 5.10927   1
  -9 -10   0 117.642 6.60756   1
   9  10   0 110.375 3.02978   1
   9 -10  -9 114.322 3.94512  -2
   9  10   0 114.322 3.94512   1
 -10 -10   0 104.245 6.25967   1
 -10  10  10 92.9880 5.07100  -2
 -10 -10   0 92.9880 5.07100   1
  10 -10 -10 107.338 3.92566  -2
  10  10   0 107.338 3.92566   1
  10  10   0 102.818 2.93102   1
 -11 -10   0 124.683 5.15483   1
 -11  10  11 125.682 9.56487  -2
 -11 -10   0 125.682 9.56487   1
  11  10   0 133.968 3.50014   1
  11 -10 -11 128.823 8.19608  -2
  11  10   0 128.823 8.19608   1
 -12  10  12 33.3413 6.34745  -2
 -12 -10   0 33.3413 6.34745   1
 -12 -10   0 29.4720 2.82310   1
  12  10   0 24.9750 1.94106   1
  12 -10 -11 35.2589 5.57377  -2
  12  10   0 35.2589 5.57377   1
 -13 -10   0 22.1775 2.35526   1
  13 -10 -12 19.4918 5.23197  -2
  13  10   0 19.4918 5.23197   1
  13  10   0 20.7145 2.49327   1
 -14 -10   0 11.9330 2.27402   1
  14 -10 -13 31.2417 3.26930  -2
  14  10   0 31.2417 3.26930   1
 -15 -10   0 56.4072 4.19293   1
  15 -10 -14 85.1326 7.75196  -2
  15  10   0 85.1326 7.75196   1
  15  10   0 52.9954 4.14875   1
 -16 -10   0 69.8298 4.87369   1
  16  10   0 58.2658 4.46351   1
  16 -10 -15 78.5795 7.77256  -2
  16  10   0 78.5795 7.77256   1
  17 -11   0 3.20488 2.41702   1
 -17  11   0 5.26066 1.85545   1
  16 -11   0 31.7910 2.77998   1
 -16  11   0 27.0880 2.65097   1
  15 -11   0 12.8993 2.01164   1
 -15  11   0 13.0331 2.49848   1
  14 -11   0 58.8692 3.25790   1
 -14  11   0 67.5847 4.20693   1
  13 -11   0 48.1957 2.91781   1
 -13  11   0 52.6486 3.81810   1
  12 -11   0 -1.2479 1.40541   1
  12  11 -12 9.13156 4.48788  -2
  12 -11   0 9.13156 4.48788   1
 -12  11   0 0.55648 1.99670   1
 -12 -11  12 7.23432 5.05858  -2
 -12  11   0 7.23432 5.05858   1
  11  11 -11 17.3762 3.28663  -2
  11 -11   0 17.3762 3.28663   1
  11 -11   0 12.0022 2.74832   1
 -11 -11  11 15.8274 2.85540  -2
 -11  11   0 15.8274 2.85540   1
 -11  11   0 8.67075 1.83993   1
  10 -11   0 5.80101 2.41867   1
  10  11 -10 6.50036 3.17936  -2
  10 -11   0 6.50036 3.17936   1
 -10 -11  10 6.19611 2.61739  -2
 -10  11   0 6.19611 2.61739   1
 -10  11   0 9.20033 1.71709   1
   9  11  -9 19.1711 2.44231  -2
   9 -11   0 19.1711 2.44231   1
  -9  11   0 12.1783 1.93208   1
  -9 -11   9 21.7667 2.43219  -2
  -9  11   0 21.7667 2.43219   1
   8  11  -8 7.96004 2.01675  -2
   8 -11   0 7.96004 2.01675   1
  -8 -11   8 6.34739 2.06368  -2
  -8  11   0 6.34739 2.06368   1
  -8  11   0 8.73448 1.61034   1
   7  11  -7 15.6676 2.15041  -2
   7 -11   0 15.6676 2.15041   1
  -7  11   0 10.0354 1.64719   1
  -7 -11   7 16.8575 2.18287  -2
  -7  11   0 16.8575 2.18287   1
   6  11  -6 2.49955 1.45594  -2
   6 -11   0 2.49955 1.45594   1
  -6 -11   6 2.63772 1.31783  -2
  -6  11   0 2.63772 1.31783   1
   5  11  -5 23.4764 1.42736  -2
   5 -11   0 23.4764 1.42736   1
  -5 -11   5 19.2138 1.44689  -2
  -5  11   0 19.2138 1.44689   1
  -5  11   0 20.3539 2.51966   1
   4  11  -4 2.02639 0.89769  -2
   4 -11   0 2.02639 0.89769   1
  -4 -11   4 1.88606 0.97644  -2
  -4  11   0 1.88606 0.97644   1
   3  11  -3 5.20873 0.87383  -2
   3 -11   0 5.20873 0.87383   1
  -3 -11   3 6.24569 0.95476  -2
  -3  11   0 6.24569 0.95476   1
   2  11  -2 10.1558 0.98633  -2
   2 -11   0 10.1558 0.98633   1
  -2 -11   2 10.7971 0.89614  -2
  -2  11   0 10.7971 0.89614   1
   1  11  -1 20.0316 0.84546  -2
   1 -11   0 20.0316 0.84546   1
  -1 -11   1 19.8404 0.93427  -2
  -1  11   0 19.8404 0.93427   1
   0  11   0 13.8089 1.23342  -2
   0 -11   0 13.8089 1.23342   1
   0 -11   0 14.0972 0.76550  -2
   0  11   0 14.0972 0.76550   1
  -1  11   1 0.38120 1.04701  -2
  -1 -11   0 0.38120 1.04701   1
   1 -11  -1 1.29687 0.60336  -2
   1  11   0 1.29687 0.60336   1
  -2  11   2 4.14932 1.15178  -2
  -2 -11   0 4.14932 1.15178   1
   2 -11  -2 5.22811 0.66421  -2
   2  11   0 5.22811 0.66421   1
  -3  11   3 32.4479 1.88671  -2
  -3 -11   0 32.4479 1.88671   1
   3 -11  -3 32.0338 0.97492  -2
   3  11   0 32.0338 0.97492   1
  -4  11   4 2.19432 1.46009  -2
  -4 -11   0 2.19432 1.46009   1
   4 -11  -4 2.80779 0.54233  -2
   4  11   0 2.80779 0.54233   1
  -5  11   5 -1.4173 1.64474  -2
  -5 -11   0 -1.4173 1.64474   1
   5 -11  -5 -1.1905 0.72098  -2
   5  11   0 -1.1905 0.72098   1
   5  11   0 0.30778 0.41489   1
  -6  11   6 4.53570 1.58771  -2
  -6 -11   0 4.53570 1.58771   1
  -6 -11   0 4.86547 2.06247   1
   6 -11  -6 5.03959 0.68009  -2
   6  11   0 5.03959 0.68009   1
  -7  11   7 0.92944 2.22987  -2
  -7 -11   0 0.92944 2.22987   1
  -7 -11   0 -0.6661 1.66824   1
   7 -11  -7 1.06999 0.80720  -2
   7  11   0 1.06999 0.80720   1
   7  11   0 0.52016 0.96391   1
  -8 -11   0 -0.1470 1.91943   1
  -8  11   8 3.84247 2.47591  -2
  -8 -11   0 3.84247 2.47591   1
   8  11   0 1.21920 1.04640   1
   8 -11  -8 3.04613 0.97307  -2
   8  11   0 3.04613 0.97307   1
  -9 -11   0 54.1000 5.04236   1
  -9  11   9 50.1995 3.99594  -2
  -9 -11   0 50.1995 3.99594   1
   9  11   0 51.6446 2.69378   1
   9 -11  -9 58.1680 2.05486  -2
   9  11   0 58.1680 2.05486   1
 -10  11  10 0.67297 2.97783  -2
 -10 -11   0 0.67297 2.97783   1
 -10 -11   0 2.95474 2.28927   1
  10 -11 -10 -1.8701 1.81508  -2
  10  11   0 -1.8701 1.81508   1
  10  11   0 -0.0532 0.68353   1
 -11  11  11 20.7221 5.74035  -2
 -11 -11   0 20.7221 5.74035   1
 -11 -11   0 16.5886 2.24488   1
  11  11   0 19.8724 1.30592   1
  11 -11 -11 29.6649 5.39636  -2
  11  11   0 29.6649 5.39636   1
 -12 -11   0 -1.7965 1.48238   1
 -12  11  12 2.07307 5.37389  -2
 -12 -11   0 2.07307 5.37389   1
  12  11   0 -0.9048 0.92959   1
  12 -11 -11 5.42886 4.51516  -2
  12  11   0 5.42886 4.51516   1
 -13 -11   0 -0.8706 1.38785   1
  13 -11 -12 7.79790 2.42475  -2
  13  11   0 7.79790 2.42475   1
 -14 -11   0 -0.5631 1.65990   1
  14 -11 -13 3.69354 2.61415  -2
  14  11   0 3.69354 2.61415   1
 -15 -11   0 47.1947 3.96411   1
  15 -11 -14 63.5136 4.07873  -2
  15  11   0 63.5136 4.07873   1
 -16 -11   0 1.69382 1.93389   1
  16 -11 -15 -3.4173 5.51569  -2
  16  11   0 -3.4173 5.51569   1
  16  11   0 2.09413 1.88066   1
  17 -12   0 0.60499 2.03264   1
 -17  12   0 -2.3785 1.44204   1
  16 -12   0 180.517 6.57526   1
 -16  12   0 181.267 7.47265   1
  15 -12   0 4.10999 1.75759   1
 -15  12   0 2.35856 1.97143   1
  14 -12   0 154.638 5.15786   1
 -14  12   0 143.088 6.35931   1
  13 -12   0 -0.3226 1.35076   1
 -13  12   0 3.61421 1.78659   1
  12 -12   0 1.06432 1.64553   1
  12  12 -12 70.2963 7.16875  -2
  12 -12   0 70.2963 7.16875   1
 -12 -12  12 75.9634 7.23029  -2
 -12  12   0 75.9634 7.23029   1
 -12  12   0 5.95337 2.63915   1
  11  12 -11 21.4229 2.97408  -2
  11 -12   0 21.4229 2.97408   1
 -11  12   0 19.6083 1.94793   1
 -11 -12  11 16.7009 2.98706  -2
 -11  12   0 16.7009 2.98706   1
  10 -12   0 200.769 9.75494   1
  10  12 -10 226.369 7.91296  -2
  10 -12   0 226.369 7.91296   1
 -10  12   0 202.917 6.85832   1
 -10 -12  10 245.728 7.96589  -2
 -10  12   0 245.728 7.96589   1
   9  12  -9 26.8093 2.66744  -2
   9 -12   0 26.8093 2.66744   1
  -9 -12   9 34.9193 2.73830  -2
  -9  12   0 34.9193 2.73830   1
  -9  12   0 28.0033 2.54462   1
   8  12  -8 214.276 5.96249  -2
   8 -12   0 214.276 5.96249   1
   8 -12   0 232.153 9.31082   1
  -8 -12   8 235.703 6.20840  -2
  -8  12   0 235.703 6.20840   1
  -8  12   0 224.936 7.21782   1
   7  12  -7 13.3904 2.55871  -2
   7 -12   0 13.3904 2.55871   1
  -7 -12   7 12.9795 1.68823  -2
  -7  12   0 12.9795 1.68823   1
   6  12  -6 252.106 6.42706  -2
   6 -12   0 252.106 6.42706   1
  -6 -12   6 274.291 5.12958  -2
  -6  12   0 274.291 5.12958   1
   5  12  -5 3.84286 1.11673  -2
   5 -12   0 3.84286 1.11673   1
  -5 -12   5 3.31173 1.27893  -2
  -5  12   0 3.31173 1.27893   1
   4  12  -4 747.539 12.7413  -2
   4 -12   0 747.539 12.7413   1
  -4 -12   4 749.584 12.0725  -2
  -4  12   0 749.584 12.0725   1
   3  12  -3 63.9629 1.94782  -2
   3 -12   0 63.9629 1.94782   1
  -3 -12   3 62.8702 1.72824  -2
  -3  12   0 62.8702 1.72824   1
   2  12  -2 72.1596 2.01765  -2
   2 -12   0 72.1596 2.01765   1
  -2 -12   2 72.5504 1.78778  -2
  -2  12   0 72.5504 1.78778   1
   1  12  -1 2.50530 0.57661  -2
   1 -12   0 2.50530 0.57661   1
  -1 -12   1 4.76170 0.76342  -2
  -1  12   0 4.76170 0.76342   1
   0  12   0 481.609 9.87227  -2
   0 -12   0 481.609 9.87227   1
   0 -12   0 481.023 6.56277  -2
   0  12   0 481.023 6.56277   1
  -1  12   1 199.971 4.85289  -2
  -1 -12   0 199.971 4.85289   1
   1 -12  -1 200.298 3.32943  -2
   1  12   0 200.298 3.32943   1
  -2  12   2 819.494 15.9801  -2
  -2 -12   0 819.494 15.9801   1
   2 -12  -2 828.261 11.6682  -2
   2  12   0 828.261 11.6682   1
  -3  12   3 125.151 3.63204  -2
  -3 -12   0 125.151 3.63204   1
   3 -12  -3 123.998 2.26089  -2
   3  12   0 123.998 2.26089   1
  -4  12   4 329.895 7.41598  -2
  -4 -12   0 329.895 7.41598   1
   4 -12  -4 335.613 5.59059  -2
   4  12   0 335.613 5.59059   1
  -5  12   5 46.8691 2.47082  -2
  -5 -12   0 46.8691 2.47082   1
   5 -12  -5 46.5516 1.23423  -2
   5  12   0 46.5516 1.23423   1
  -6  12   6 132.257 4.08823  -2
  -6 -12   0 132.257 4.08823   1
   6 -12  -6 130.683 3.03653  -2
   6  12   0 130.683 3.03653   1
  -7  12   7 164.932 4.61591  -2
  -7 -12   0 164.932 4.61591   1
   7 -12  -7 157.770 3.04910  -2
   7  12   0 157.770 3.04910   1
   7  12   0 159.078 7.56661   1
  -8  12   8 230.362 7.13324  -2
  -8 -12   0 230.362 7.13324   1
  -8 -12   0 193.278 9.30951   1
   8 -12  -8 226.419 4.54923  -2
   8  12   0 226.419 4.54923   1
   8  12   0 201.623 6.28457   1
  -9 -12   0 97.4817 6.33892   1
  -9  12   9 123.684 5.75578  -2
  -9 -12   0 123.684 5.75578   1
   9 -12  -9 128.738 2.99110  -2
   9  12   0 128.738 2.99110   1
   9  12   0 96.4708 3.88637   1
 -10 -12   0 30.3358 4.13217   1
 -10  12  10 78.8718 4.89529  -2
 -10 -12   0 78.8718 4.89529   1
  10  12   0 43.5674 1.53960   1
  10 -12 -10 88.0346 6.76410  -2
  10  12   0 88.0346 6.76410   1
 -11 -12   0 7.63814 1.87717   1
 -11  12  11 20.3018 5.82465  -2
 -11 -12   0 20.3018 5.82465   1
  11  12   0 7.18186 0.96096   1
  11 -12 -11 21.2429 5.29038  -2
  11  12   0 21.2429 5.29038   1
 -12 -12   0 11.9711 2.22130   1
 -12  12  12 44.8445 7.11969  -2
 -12 -12   0 44.8445 7.11969   1
  12  12   0 9.21055 1.42000   1
  12 -12 -11 33.7861 5.40787  -2
  12  12   0 33.7861 5.40787   1
 -13 -12   0 46.9512 3.75990   1
  13  12   0 44.7174 3.15348   1
  13 -12 -12 66.9051 6.69376  -2
  13  12   0 66.9051 6.69376   1
 -14 -12   0 61.7542 6.13939   1
 -14  12  13 66.1643 7.68682  -2
 -14 -12   0 66.1643 7.68682   1
  14 -12 -13 65.1636 3.83329  -2
  14  12   0 65.1636 3.83329   1
 -15 -12   0 32.9000 3.45593   1
  15 -12 -14 39.7244 3.43775  -2
  15  12   0 39.7244 3.43775   1
  16 -13   0 16.7793 2.97468   1
 -16  13   0 19.4924 3.06796   1
  15 -13   0 -1.4844 1.46897   1
 -15  13   0 1.01641 1.99323   1
  14 -13   0 4.94040 1.78921   1
 -14  13   0 7.05691 2.29415   1
  13 -13   0 17.4896 2.12960   1
 -13  13   0 23.7151 2.90337   1
  12 -13   0 7.18871 1.95986   1
  12  13 -12 2.36619 5.47073  -2
  12 -13   0 2.36619 5.47073   1
 -12  13   0 6.75631 2.88547   1
 -12 -13  12 14.0386 5.64391  -2
 -12  13   0 14.0386 5.64391   1
  11  13 -11 6.39121 2.67841  -2
  11 -13   0 6.39121 2.67841   1
 -11  13   0 8.35506 1.86620   1
 -11 -13  11 6.69160 3.16510  -2
 -11  13   0 6.69160 3.16510   1
  10  13 -10 44.9725 3.25572  -2
  10 -13   0 44.9725 3.25572   1
 -10  13   0 38.8245 3.16456   1
 -10 -13  10 38.7573 3.73266  -2
 -10  13   0 38.7573 3.73266   1
   9  13  -9 6.12932 2.46928  -2
   9 -13   0 6.12932 2.46928   1
  -9 -13   9 2.05068 2.20955  -2
  -9  13   0 2.05068 2.20955   1
  -9  13   0 0.58206 1.39698   1
   8  13  -8 7.52913 2.87595  -2
   8 -13   0 7.52913 2.87595   1
  -8 -13   8 7.13415 1.86644  -2
  -8  13   0 7.13415 1.86644   1
  -8  13   0 0.08247 1.81482   1
   7  13  -7 74.3302 3.93824  -2
   7 -13   0 74.3302 3.93824   1
  -7 -13   7 68.6683 2.46805  -2
  -7  13   0 68.6683 2.46805   1
   6  13  -6 4.84369 2.08377  -2
   6 -13   0 4.84369 2.08377   1
  -6 -13   6 3.59813 1.46830  -2
  -6  13   0 3.59813 1.46830   1
   5  13  -5 1.20976 1.26563  -2
   5 -13   0 1.20976 1.26563   1
  -5 -13   5 -0.2319 1.28519  -2
  -5  13   0 -0.2319 1.28519   1
   4  13  -4 21.5557 1.46005  -2
   4 -13   0 21.5557 1.46005   1
  -4 -13   4 24.2919 1.55707  -2
  -4  13   0 24.2919 1.55707   1
   3  13  -3 4.15975 1.04564  -2
   3 -13   0 4.15975 1.04564   1
  -3 -13   3 5.32055 1.15712  -2
  -3  13   0 5.32055 1.15712   1
   2  13  -2 4.45300 0.98745  -2
   2 -13   0 4.45300 0.98745   1
  -2 -13   2 3.40517 0.90131  -2
  -2  13   0 3.40517 0.90131   1
   1  13  -1 12.7277 0.88193  -2
   1 -13   0 12.7277 0.88193   1
  -1 -13   1 14.6763 0.97563  -2
  -1  13   0 14.6763 0.97563   1
   0  13   0 3.27240 1.31705  -2
   0 -13   0 3.27240 1.31705   1
   0 -13   0 4.30989 0.60470  -2
   0  13   0 4.30989 0.60470   1
  -1  13   1 47.0024 2.53649  -2
  -1 -13   0 47.0024 2.53649   1
   1 -13  -1 51.3984 1.37651  -2
   1  13   0 51.3984 1.37651   1
  -2  13   2 8.42602 1.73278  -2
  -2 -13   0 8.42602 1.73278   1
   2 -13  -2 7.64754 0.82784  -2
   2  13   0 7.64754 0.82784   1
  -3  13   3 7.17606 1.62783  -2
  -3 -13   0 7.17606 1.62783   1
   3 -13  -3 5.93138 0.89905  -2
   3  13   0 5.93138 0.89905   1
  -4  13   4 29.7459 2.15966  -2
  -4 -13   0 29.7459 2.15966   1
   4 -13  -4 26.6703 1.16665  -2
   4  13   0 26.6703 1.16665   1
  -5  13   5 15.5784 2.04841  -2
  -5 -13   0 15.5784 2.04841   1
   5 -13  -5 15.5610 0.88125  -2
   5  13   0 15.5610 0.88125   1
  -6  13   6 -1.0210 1.84251  -2
  -6 -13   0 -1.0210 1.84251   1
   6 -13  -6 1.44426 0.93396  -2
   6  13   0 1.44426 0.93396   1
   6  13   0 -0.1177 0.63613   1
  -7  13   7 7.63159 2.50816  -2
  -7 -13   0 7.63159 2.50816   1
   7 -13  -7 15.0474 1.16674  -2
   7  13   0 15.0474 1.16674   1
   7  13   0 10.8966 1.09837   1
  -8  13   8 43.3063 2.76317  -2
  -8 -13   0 43.3063 2.76317   1
   8 -13  -8 35.0303 1.33782  -2
   8  13   0 35.0303 1.33782   1
   8  13   0 22.0612 2.14010   1
  -9  13   9 4.29285 2.99528  -2
  -9 -13   0 4.29285 2.99528   1
  -9 -13   0 1.05546 2.33208   1
   9 -13  -9 -1.6839 1.32123  -2
   9  13   0 -1.6839 1.32123   1
   9  13   0 -0.0541 0.56239   1
 -10 -13   0 2.06653 2.18634   1
 -10  13  10 7.36006 3.38644  -2
 -10 -13   0 7.36006 3.38644   1
  10 -13 -10 -1.5214 4.60071  -2
  10  13   0 -1.5214 4.60071   1
  10  13   0 0.44185 0.52662   1
 -11  13  11 10.2493 5.56081  -2
 -11 -13   0 10.2493 5.56081   1
 -11 -13   0 -0.1878 1.47617   1
  11  13   0 -0.4081 0.80483   1
  11 -13 -11 -0.8607 4.80621  -2
  11  13   0 -0.8607 4.80621   1
 -12 -13   0 52.6928 3.92236   1
 -12  13  12 61.1577 8.03853  -2
 -12 -13   0 61.1577 8.03853   1
  12 -13 -11 81.6715 7.28404  -2
  12  13   0 81.6715 7.28404   1
  12  13   0 56.8242 3.21470   1
 -13 -13   0 0.23544 1.74383   1
  13  13   0 0.04605 1.15789   1
  13 -13 -12 4.01617 5.33845  -2
  13  13   0 4.01617 5.33845   1
 -14 -13   0 57.6009 5.86317   1
 -14  13  13 62.0762 7.67054  -2
 -14 -13   0 62.0762 7.67054   1
  14 -13 -13 69.6882 3.76735  -2
  14  13   0 69.6882 3.76735   1
 -15  13  14 11.5676 6.08040  -2
 -15 -13   0 11.5676 6.08040   1
 -15 -13   0 3.32950 2.67291   1
  15 -13 -14 2.62780 2.68036  -2
  15  13   0 2.62780 2.68036   1
  16 -14   0 -2.9066 1.94464   1
 -16  14   0 1.44450 2.13463   1
  15 -14   0 5.16358 1.80524   1
 -15  14   0 6.09873 2.37257   1
  14 -14   0 -0.7698 1.56301   1
 -14 -14  14 6.29748 5.89229  -2
 -14  14   0 6.29748 5.89229   1
 -14  14   0 0.78584 2.70251   1
  13 -14   0 157.082 5.32869   1
 -13  14   0 157.361 6.73382   1
  12  14 -12 -10.356 5.22314  -2
  12 -14   0 -10.356 5.22314   1
  12 -14   0 -0.3123 1.59462   1
 -12  14   0 2.69392 2.48470   1
 -12 -14  12 -0.4623 5.66010  -2
 -12  14   0 -0.4623 5.66010   1
  11 -14   0 114.448 7.26678   1
  11  14 -11 136.068 6.45253  -2
  11 -14   0 136.068 6.45253   1
 -11  14   0 134.915 5.85969   1
 -11 -14  11 147.272 6.27341  -2
 -11  14   0 147.272 6.27341   1
  10  14 -10 3.24479 3.06585  -2
  10 -14   0 3.24479 3.06585   1
 -10 -14  10 3.65451 3.23807  -2
 -10  14   0 3.65451 3.23807   1
 -10  14   0 0.06264 1.45993   1
   9  14  -9 66.2127 4.19576  -2
   9 -14   0 66.2127 4.19576   1
  -9 -14   9 65.9823 2.70051  -2
  -9  14   0 65.9823 2.70051   1
   8  14  -8 15.1590 2.91184  -2
   8 -14   0 15.1590 2.91184   1
  -8 -14   8 11.0498 1.81416  -2
  -8  14   0 11.0498 1.81416   1
   7  14  -7 160.157 5.37425  -2
   7 -14   0 160.157 5.37425   1
  -7 -14   7 165.901 3.90833  -2
  -7  14   0 165.901 3.90833   1
   6  14  -6 17.2267 2.34823  -2
   6 -14   0 17.2267 2.34823   1
  -6 -14   6 19.0406 1.70445  -2
  -6  14   0 19.0406 1.70445   1
   5  14  -5 150.689 4.81859  -2
   5 -14   0 150.689 4.81859   1
  -5 -14   5 155.677 3.57383  -2
  -5  14   0 155.677 3.57383   1
   4  14  -4 5.24581 1.29512  -2
   4 -14   0 5.24581 1.29512   1
  -4 -14   4 6.01600 1.33294  -2
  -4  14   0 6.01600 1.33294   1
   3  14  -3 12.4669 1.33282  -2
   3 -14   0 12.4669 1.33282   1
  -3 -14   3 16.4612 1.39317  -2
  -3  14   0 16.4612 1.39317   1
   2  14  -2 130.761 3.41131  -2
   2 -14   0 130.761 3.41131   1
  -2 -14   2 136.549 3.04265  -2
  -2  14   0 136.549 3.04265   1
   1  14  -1 624.012 15.0219  -2
   1 -14   0 624.012 15.0219   1
  -1 -14   1 612.228 10.0818  -2
  -1  14   0 612.228 10.0818   1
   0  14   0 139.991 3.96865  -2
   0 -14   0 139.991 3.96865   1
   0 -14   0 150.155 2.78812  -2
   0  14   0 150.155 2.78812   1
  -1  14   1 629.005 15.7132  -2
  -1 -14   0 629.005 15.7132   1
   1 -14  -1 653.180 8.71787  -2
   1  14   0 653.180 8.71787   1
  -2  14   2 4.84786 1.78090  -2
  -2 -14   0 4.84786 1.78090   1
   2 -14  -2 4.49583 0.94251  -2
   2  14   0 4.49583 0.94251   1
  -3  14   3 3.00446 1.63539  -2
  -3 -14   0 3.00446 1.63539   1
   3 -14  -3 -0.1664 0.88982  -2
   3  14   0 -0.1664 0.88982   1
  -4  14   4 38.1675 2.38114  -2
  -4 -14   0 38.1675 2.38114   1
   4 -14  -4 36.2267 1.34927  -2
   4  14   0 36.2267 1.34927   1
  -5  14   5 214.379 5.59381  -2
  -5 -14   0 214.379 5.59381   1
   5 -14  -5 209.700 3.62541  -2
   5  14   0 209.700 3.62541   1
  -6  14   6 126.335 4.22968  -2
  -6 -14   0 126.335 4.22968   1
   6 -14  -6 123.325 2.84335  -2
   6  14   0 123.325 2.84335   1
   6  14   0 93.5277 3.84733   1
  -7  14   7 74.5953 4.05608  -2
  -7 -14   0 74.5953 4.05608   1
   7 -14  -7 80.4682 2.15847  -2
   7  14   0 80.4682 2.15847   1
   7  14   0 57.0205 2.62169   1
  -8  14   8 24.7714 2.99910  -2
  -8 -14   0 24.7714 2.99910   1
   8 -14  -8 26.1079 1.45137  -2
   8  14   0 26.1079 1.45137   1
   8  14   0 5.42692 0.77743   1
  -9 -14   0 4.18055 2.65771   1
  -9  14   9 36.8363 3.37957  -2
  -9 -14   0 36.8363 3.37957   1
   9  14   0 8.78438 0.93740   1
   9 -14  -9 41.7370 2.02885  -2
   9  14   0 41.7370 2.02885   1
 -10 -14   0 47.0416 5.20303   1
 -10  14  10 36.5627 3.63072  -2
 -10 -14   0 36.5627 3.63072   1
  10  14   0 45.9538 1.55913   1
  10 -14 -10 48.9600 6.16593  -2
  10  14   0 48.9600 6.16593   1
 -11 -14   0 182.263 6.87140   1
 -11  14  11 179.463 12.2060  -2
 -11 -14   0 179.463 12.2060   1
  11  14   0 186.082 5.48933   1
  11 -14 -11 170.415 10.2319  -2
  11  14   0 170.415 10.2319   1
 -12 -14   0 99.9266 4.98210   1
 -12  14  12 114.828 10.3177  -2
 -12 -14   0 114.828 10.3177   1
  12  14   0 108.196 4.59234   1
  12 -14 -11 109.257 8.36523  -2
  12  14   0 109.257 8.36523   1
 -13 -14   0 43.2816 3.72422   1
  13 -14 -12 55.9906 6.87073  -2
  13  14   0 55.9906 6.87073   1
  13  14   0 42.4981 2.81358   1
 -14 -14   0 18.3497 3.69303   1
 -14  14  13 26.3298 6.69596  -2
 -14 -14   0 26.3298 6.69596   1
  14 -14 -13 22.2497 2.66356  -2
  14  14   0 22.2497 2.66356   1
  15 -15   0 3.31128 1.77479   1
 -15  15   0 5.73632 2.99606   1
 -15 -15  14 11.7743 6.25152  -2
 -15  15   0 11.7743 6.25152   1
  14 -15   0 21.6069 2.43283   1
 -14  15   0 24.9697 3.24936   1
  13 -15   0 18.0914 2.31115   1
 -13  15   0 17.0118 2.83831   1
  12  15 -12 -2.8911 4.71437  -2
  12 -15   0 -2.8911 4.71437   1
  12 -15   0 3.97358 2.74469   1
 -12  15   0 0.00647 1.47988   1
 -12 -15  12 3.98484 5.86158  -2
 -12  15   0 3.98484 5.86158   1
  11 -15   0 13.0561 3.27967   1
  11  15 -11 21.5906 5.90608  -2
  11 -15   0 21.5906 5.90608   1
 -11 -15  11 17.6523 2.96592  -2
 -11  15   0 17.6523 2.96592   1
  10  15 -10 21.2910 3.47644  -2
  10 -15   0 21.2910 3.47644   1
 -10 -15  10 14.3966 2.49550  -2
 -10  15   0 14.3966 2.49550   1
   9  15  -9 7.70538 3.05531  -2
   9 -15   0 7.70538 3.05531   1
  -9 -15   9 16.2850 2.05464  -2
  -9  15   0 16.2850 2.05464   1
   8  15  -8 8.57400 2.65672  -2
   8 -15   0 8.57400 2.65672   1
  -8 -15   8 5.54270 1.85116  -2
  -8  15   0 5.54270 1.85116   1
   7  15  -7 15.3102 2.46741  -2
   7 -15   0 15.3102 2.46741   1
  -7 -15   7 15.2508 1.84122  -2
  -7  15   0 15.2508 1.84122   1
   6  15  -6 14.5971 2.35614  -2
   6 -15   0 14.5971 2.35614   1
  -6 -15   6 16.8322 1.76390  -2
  -6  15   0 16.8322 1.76390   1
   5  15  -5 6.36159 1.95211  -2
   5 -15   0 6.36159 1.95211   1
  -5 -15   5 5.65328 1.46821  -2
  -5  15   0 5.65328 1.46821   1
   4  15  -4 5.89488 1.72330  -2
   4 -15   0 5.89488 1.72330   1
  -4 -15   4 4.77313 1.35559  -2
  -4  15   0 4.77313 1.35559   1
   3  15  -3 5.60036 1.19932  -2
   3 -15   0 5.60036 1.19932   1
  -3 -15   3 7.97823 1.30770  -2
  -3  15   0 7.97823 1.30770   1
   2  15  -2 7.67256 0.99472  -2
   2 -15   0 7.67256 0.99472   1
  -2 -15   2 7.53306 1.20489  -2
  -2  15   0 7.53306 1.20489   1
   1  15  -1 10.3257 1.75789  -2
   1 -15   0 10.3257 1.75789   1
  -1 -15   1 12.7826 1.15263  -2
  -1  15   0 12.7826 1.15263   1
   0  15   0 7.37102 1.34625  -2
   0 -15   0 7.37102 1.34625   1
   0 -15   0 6.22428 0.98092  -2
   0  15   0 6.22428 0.98092   1
  -1  15   1 2.17618 1.56341  -2
  -1 -15   0 2.17618 1.56341   1
   1 -15  -1 2.28158 1.13111  -2
   1  15   0 2.28158 1.13111   1
  -2  15   2 59.3756 3.17897  -2
  -2 -15   0 59.3756 3.17897   1
   2 -15  -2 56.7679 1.76603  -2
   2  15   0 56.7679 1.76603   1
  -3  15   3 0.27954 1.78517  -2
  -3 -15   0 0.27954 1.78517   1
   3 -15  -3 1.73608 0.96642  -2
   3  15   0 1.73608 0.96642   1
  -4  15   4 3.76562 1.88219  -2
  -4 -15   0 3.76562 1.88219   1
   4 -15  -4 2.77558 0.97753  -2
   4  15   0 2.77558 0.97753   1
  -5  15   5 5.47758 2.00684  -2
  -5 -15   0 5.47758 2.00684   1
   5 -15  -5 5.21730 0.90303  -2
   5  15   0 5.21730 0.90303   1
  -6  15   6 -0.7482 1.96364  -2
  -6 -15   0 -0.7482 1.96364   1
   6 -15  -6 1.99948 1.09793  -2
   6  15   0 1.99948 1.09793   1
   6  15   0 0.24443 0.74931   1
  -7  15   7 5.96809 2.66534  -2
  -7 -15   0 5.96809 2.66534   1
   7  15   0 1.56823 0.74981   1
   7 -15  -7 6.52647 1.15742  -2
   7  15   0 6.52647 1.15742   1
  -8  15   8 4.43134 2.69903  -2
  -8 -15   0 4.43134 2.69903   1
   8 -15  -8 5.26618 1.19302  -2
   8  15   0 5.26618 1.19302   1
   8  15   0 3.33254 0.81344   1
  -9  15   9 8.15034 2.89477  -2
  -9 -15   0 8.15034 2.89477   1
   9  15   0 12.3476 1.16994   1
   9 -15  -9 13.3387 1.33883  -2
   9  15   0 13.3387 1.33883   1
 -10  15  10 0.52355 3.96135  -2
 -10 -15   0 0.52355 3.96135   1
 -10 -15   0 1.35323 2.66737   1
  10  15   0 0.12751 0.45257   1
  10 -15 -10 -0.8005 3.05049  -2
  10  15   0 -0.8005 3.05049   1
 -11 -15   0 5.62434 1.96404   1
 -11  15  11 -1.1388 5.39404  -2
 -11 -15   0 -1.1388 5.39404   1
  11 -15 -11 11.7303 4.26793  -2
  11  15   0 11.7303 4.26793   1
  11  15   0 2.61458 0.88545   1
  11 -15 -10 1.86398 5.10823  -2
  11  15   0 1.86398 5.10823   1
 -12 -15   0 20.2278 2.75967   1
 -12  15  12 18.1422 6.80847  -2
 -12 -15   0 18.1422 6.80847   1
  12  15   0 18.6789 1.65868   1
  12 -15 -11 19.4364 5.65908  -2
  12  15   0 19.4364 5.65908   1
 -13 -15   0 12.5127 2.57006   1
  13 -15 -12 28.3650 2.27729  -2
  13  15   0 28.3650 2.27729   1
 -14  15  13 1.27806 6.18757  -2
 -14 -15   0 1.27806 6.18757   1
  14 -15 -13 7.07595 1.99346  -2
  14  15   0 7.07595 1.99346   1
  15 -16   0 4.60379 3.91464   1
 -15  16   0 3.13607 3.14231   1
  14 -16   0 77.4461 4.08435   1
 -14  16   0 77.1314 5.44104   1
  13 -16   0 -0.7879 1.60837   1
 -13  16   0 0.97766 1.99379   1
  12 -16   0 10.0080 3.35919   1
  12  16 -12 41.6316 6.24081  -2
  12 -16   0 41.6316 6.24081   1
 -12 -16  12 49.4510 4.86497  -2
 -12  16   0 49.4510 4.86497   1
 -12 -16  11 29.1193 5.44558  -2
 -12  16   0 29.1193 5.44558   1
  11  16 -11 14.1435 3.78410  -2
  11 -16   0 14.1435 3.78410   1
 -11 -16  11 13.6610 3.20205  -2
 -11  16   0 13.6610 3.20205   1
  10  16 -10 223.462 8.20063  -2
  10 -16   0 223.462 8.20063   1
 -10 -16  10 227.798 5.95183  -2
 -10  16   0 227.798 5.95183   1
   9  16  -9 8.13042 2.84264  -2
   9 -16   0 8.13042 2.84264   1
  -9 -16   9 3.96144 2.27043  -2
  -9  16   0 3.96144 2.27043   1
   8  16  -8 283.790 8.18159  -2
   8 -16   0 283.790 8.18159   1
  -8 -16   8 285.352 5.93066  -2
  -8  16   0 285.352 5.93066   1
   7  16  -7 4.22149 2.33093  -2
   7 -16   0 4.22149 2.33093   1
  -7 -16   7 0.95866 1.71792  -2
  -7  16   0 0.95866 1.71792   1
   6  16  -6 34.4654 2.77970  -2
   6 -16   0 34.4654 2.77970   1
  -6 -16   6 35.1272 2.05787  -2
  -6  16   0 35.1272 2.05787   1
   5  16  -5 25.5800 2.45739  -2
   5 -16   0 25.5800 2.45739   1
  -5 -16   5 25.0653 2.15645  -2
  -5  16   0 25.0653 2.15645   1
   4  16  -4 287.488 7.52854  -2
   4 -16   0 287.488 7.52854   1
  -4 -16   4 285.227 6.26646  -2
  -4  16   0 285.227 6.26646   1
   3  16  -3 151.363 4.57046  -2
   3 -16   0 151.363 4.57046   1
  -3 -16   3 160.135 4.06411  -2
  -3  16   0 160.135 4.06411   1
   2  16  -2 270.309 7.65478  -2
   2 -16   0 270.309 7.65478   1
  -2 -16   2 262.614 5.76733  -2
  -2  16   0 262.614 5.76733   1
   1  16  -1 13.7833 1.94020  -2
   1 -16   0 13.7833 1.94020   1
  -1 -16   1 13.9288 1.47472  -2
  -1  16   0 13.9288 1.47472   1
   0  16   0 7.02623 1.52993  -2
   0 -16   0 7.02623 1.52993   1
   0 -16   0 7.56938 1.26744  -2
   0  16   0 7.56938 1.26744   1
  -1  16   1 7.98968 1.87083  -2
  -1 -16   0 7.98968 1.87083   1
   1 -16  -1 5.12216 1.55880  -2
   1  16   0 5.12216 1.55880   1
  -2  16   2 308.492 8.76312  -2
  -2 -16   0 308.492 8.76312   1
   2 -16  -2 302.038 7.27832  -2
   2  16   0 302.038 7.27832   1
  -3  16   3 198.589 6.53067  -2
  -3 -16   0 198.589 6.53067   1
   3 -16  -3 199.679 5.25209  -2
   3  16   0 199.679 5.25209   1
  -4  16   4 133.650 5.23570  -2
  -4 -16   0 133.650 5.23570   1
   4 -16  -4 134.669 3.24665  -2
   4  16   0 134.669 3.24665   1
  -5  16   5 18.3416 2.39726  -2
  -5 -16   0 18.3416 2.39726   1
   5 -16  -5 22.1836 1.27033  -2
   5  16   0 22.1836 1.27033   1
  -6  16   6 11.2150 2.34071  -2
  -6 -16   0 11.2150 2.34071   1
   6 -16  -6 14.0235 1.43368  -2
   6  16   0 14.0235 1.43368   1
   6  16   0 3.88167 1.04890   1
  -7  16   7 66.7858 4.28957  -2
  -7 -16   0 66.7858 4.28957   1
   7  16   0 71.2710 3.22722   1
   7 -16  -7 75.9823 2.43388  -2
   7  16   0 75.9823 2.43388   1
  -8  16   8 72.1060 4.38427  -2
  -8 -16   0 72.1060 4.38427   1
   8 -16  -8 64.5283 2.17794  -2
   8  16   0 64.5283 2.17794   1
   8  16   0 70.4167 3.02272   1
  -9  16   9 61.8993 4.54698  -2
  -9 -16   0 61.8993 4.54698   1
   9  16   0 67.2423 2.82588   1
   9 -16  -9 78.4887 2.42290  -2
   9  16   0 78.4887 2.42290   1
 -10 -16   0 19.8123 4.03996   1
 -10  16  10 29.0267 4.66460  -2
 -10 -16   0 29.0267 4.66460   1
  10 -16 -10 29.1809 3.76043  -2
  10  16   0 29.1809 3.76043   1
 -11 -16   0 7.25986 2.13113   1
 -11  16  11 45.6398 7.25629  -2
 -11 -16   0 45.6398 7.25629   1
  11 -16 -11 59.3818 5.86344  -2
  11  16   0 59.3818 5.86344   1
  11 -16 -10 20.2099 5.62597  -2
  11  16   0 20.2099 5.62597   1
 -12  16  12 11.1933 6.58134  -2
 -12 -16   0 11.1933 6.58134   1
 -12 -16   0 11.2366 2.33433   1
  12 -16 -11 19.5513 5.76139  -2
  12  16   0 19.5513 5.76139   1
 -13 -16   0 52.5940 6.33463   1
  13 -16 -12 80.2907 7.89933  -2
  13  16   0 80.2907 7.89933   1
  14 -17   0 9.12944 2.10426   1
 -14  17   0 3.35068 2.27680   1
  13 -17   0 -1.7632 1.77761   1
 -13  17   0 3.51741 3.15389   1
 -13 -17  13 12.4368 6.24433  -2
 -13  17   0 12.4368 6.24433   1
  12  17 -12 2.57006 5.08335  -2
  12 -17   0 2.57006 5.08335   1
  12 -17   0 -1.8073 2.43673   1
 -12 -17  12 4.21262 3.95150  -2
 -12  17   0 4.21262 3.95150   1
 -12 -17  11 -0.6679 4.86420  -2
 -12  17   0 -0.6679 4.86420   1
  11  17 -11 12.9543 3.41404  -2
  11 -17   0 12.9543 3.41404   1
 -11 -17  11 15.4276 3.40279  -2
 -11  17   0 15.4276 3.40279   1
  10  17 -10 33.6944 3.80129  -2
  10 -17   0 33.6944 3.80129   1
 -10 -17  10 31.6183 2.97505  -2
 -10  17   0 31.6183 2.97505   1
   9  17  -9 -0.4790 2.71985  -2
   9 -17   0 -0.4790 2.71985   1
  -9 -17   9 -0.9135 2.36344  -2
  -9  17   0 -0.9135 2.36344   1
   8  17  -8 1.84522 2.71582  -2
   8 -17   0 1.84522 2.71582   1
  -8 -17   8 6.31252 2.33126  -2
  -8  17   0 6.31252 2.33126   1
   7  17  -7 -2.4928 2.44155  -2
   7 -17   0 -2.4928 2.44155   1
  -7 -17   7 1.89445 2.14069  -2
  -7  17   0 1.89445 2.14069   1
   6  17  -6 0.88695 2.21875  -2
   6 -17   0 0.88695 2.21875   1
  -6 -17   6 3.64605 2.10311  -2
  -6  17   0 3.64605 2.10311   1
   5  17  -5 9.96993 2.05780  -2
   5 -17   0 9.96993 2.05780   1
  -5 -17   5 12.7331 2.03390  -2
  -5  17   0 12.7331 2.03390   1
   4  17  -4 11.9947 1.85957  -2
   4 -17   0 11.9947 1.85957   1
  -4 -17   4 12.7332 1.89751  -2
  -4  17   0 12.7332 1.89751   1
   3  17  -3 0.95064 2.86374  -2
   3 -17   0 0.95064 2.86374   1
  -3 -17   3 0.39565 1.55520  -2
  -3  17   0 0.39565 1.55520   1
   2  17  -2 0.37581 2.78566  -2
   2 -17   0 0.37581 2.78566   1
  -2 -17   2 1.04600 1.44619  -2
  -2  17   0 1.04600 1.44619   1
   1  17  -1 40.3116 2.65604  -2
   1 -17   0 40.3116 2.65604   1
  -1 -17   1 44.2489 2.42404  -2
  -1  17   0 44.2489 2.42404   1
   0  17   0 2.12814 1.57753  -2
   0 -17   0 2.12814 1.57753   1
   0 -17   0 -0.0679 1.31688  -2
   0  17   0 -0.0679 1.31688   1
  -1  17   1 1.33895 1.75303  -2
  -1 -17   0 1.33895 1.75303   1
   1 -17  -1 -0.0261 1.50184  -2
   1  17   0 -0.0261 1.50184   1
  -2  17   2 3.24285 2.00312  -2
  -2 -17   0 3.24285 2.00312   1
   2 -17  -2 1.16744 1.47366  -2
   2  17   0 1.16744 1.47366   1
  -3  17   3 4.44654 2.03018  -2
  -3 -17   0 4.44654 2.03018   1
   3 -17  -3 7.97740 1.69097  -2
   3  17   0 7.97740 1.69097   1
  -4  17   4 0.46232 2.21805  -2
  -4 -17   0 0.46232 2.21805   1
   4 -17  -4 2.51378 1.56122  -2
   4  17   0 2.51378 1.56122   1
  -5  17   5 4.57798 2.48167  -2
  -5 -17   0 4.57798 2.48167   1
   5 -17  -5 6.42170 1.48971  -2
   5  17   0 6.42170 1.48971   1
  -6  17   6 10.3727 2.40073  -2
  -6 -17   0 10.3727 2.40073   1
   6 -17  -6 11.9130 1.50416  -2
   6  17   0 11.9130 1.50416   1
  -7  17   7 1.52162 2.79932  -2
  -7 -17   0 1.52162 2.79932   1
   7 -17  -7 1.62906 1.45863  -2
   7  17   0 1.62906 1.45863   1
   7  17   0 0.84262 0.87414   1
  -8  17   8 15.7011 3.25976  -2
  -8 -17   0 15.7011 3.25976   1
   8  17   0 12.5527 1.23815   1
   8 -17  -8 18.9461 1.23886  -2
   8  17   0 18.9461 1.23886   1
  -9  17   9 23.6853 4.48917  -2
  -9 -17   0 23.6853 4.48917   1
  -9 -17   0 25.5768 4.55388   1
   9 -17  -9 26.2723 3.75266  -2
   9  17   0 26.2723 3.75266   1
 -10  17  10 1.92463 3.32706  -2
 -10 -17   0 1.92463 3.32706   1
  10  17   0 0.29017 1.97951   1
  10 -17 -10 -9.2867 5.08197  -2
  10  17   0 -9.2867 5.08197   1
 -11  17  11 17.4240 6.54912  -2
 -11 -17   0 17.4240 6.54912   1
 -11 -17   0 16.0778 3.83395   1
  11  17   0 16.6659 3.84610   1
 -12 -17   0 3.18368 3.12969   1
 -12  17  12 1.26733 6.82273  -2
 -12 -17   0 1.26733 6.82273   1
  12 -17 -11 18.9999 5.84720  -2
  12  17   0 18.9999 5.84720   1
  12  17   0 1.65963 2.53156   1
  13 -18   0 5.65455 1.91589   1
 -13 -18  13 26.3926 4.81583  -2
 -13  18   0 26.3926 4.81583   1
  12  18 -12 15.1560 4.13240  -2
  12 -18   0 15.1560 4.13240   1
  12 -18   0 9.56216 5.30004   1
 -12 -18  12 9.96673 4.31079  -2
 -12  18   0 9.96673 4.31079   1
  11  18 -11 75.3138 4.71712  -2
  11 -18   0 75.3138 4.71712   1
 -11 -18  11 87.1542 4.66296  -2
 -11  18   0 87.1542 4.66296   1
  10  18 -10 13.6535 3.36368  -2
  10 -18   0 13.6535 3.36368   1
 -10 -18  10 19.5534 2.89822  -2
 -10  18   0 19.5534 2.89822   1
   9  18  -9 22.0740 3.32841  -2
   9 -18   0 22.0740 3.32841   1
  -9 -18   9 17.7413 2.80466  -2
  -9  18   0 17.7413 2.80466   1
   8  18  -8 25.4691 3.15526  -2
   8 -18   0 25.4691 3.15526   1
  -8 -18   8 34.2425 2.79801  -2
  -8  18   0 34.2425 2.79801   1
   7  18  -7 109.950 4.60220  -2
   7 -18   0 109.950 4.60220   1
  -7 -18   7 110.221 3.95696  -2
  -7  18   0 110.221 3.95696   1
   6  18  -6 69.2728 3.58052  -2
   6 -18   0 69.2728 3.58052   1
  -6 -18   6 65.0510 3.11788  -2
  -6  18   0 65.0510 3.11788   1
   5  18  -5 319.188 11.7022  -2
   5 -18   0 319.188 11.7022   1
  -5 -18   5 308.102 7.00632  -2
  -5  18   0 308.102 7.00632   1
   4  18  -4 84.6725 5.65670  -2
   4 -18   0 84.6725 5.65670   1
  -4 -18   4 77.0118 3.08084  -2
  -4  18   0 77.0118 3.08084   1
   3  18  -3 60.3495 4.83538  -2
   3 -18   0 60.3495 4.83538   1
  -3 -18   3 59.5916 2.66985  -2
  -3  18   0 59.5916 2.66985   1
   2  18  -2 6.24374 3.23654  -2
   2 -18   0 6.24374 3.23654   1
  -2 -18   2 3.53802 1.90884  -2
  -2  18   0 3.53802 1.90884   1
   1  18  -1 156.696 7.16420  -2
   1 -18   0 156.696 7.16420   1
  -1 -18   1 161.386 4.89779  -2
  -1  18   0 161.386 4.89779   1
   0  18   0 51.8766 3.15512  -2
   0 -18   0 51.8766 3.15512   1
   0 -18   0 47.4960 2.57632  -2
   0  18   0 47.4960 2.57632   1
  -1  18   1 95.9660 4.22278  -2
  -1 -18   0 95.9660 4.22278   1
   1 -18  -1 98.4692 3.58174  -2
   1  18   0 98.4692 3.58174   1
  -2  18   2 52.0927 3.39117  -2
  -2 -18   0 52.0927 3.39117   1
   2 -18  -2 52.4249 2.67798  -2
   2  18   0 52.4249 2.67798   1
  -3  18   3 20.5693 2.65961  -2
  -3 -18   0 20.5693 2.65961   1
   3 -18  -3 22.5966 2.07957  -2
   3  18   0 22.5966 2.07957   1
  -4  18   4 35.5246 3.32857  -2
  -4 -18   0 35.5246 3.32857   1
   4 -18  -4 37.9399 2.08963  -2
   4  18   0 37.9399 2.08963   1
  -5  18   5 84.6451 4.47538  -2
  -5 -18   0 84.6451 4.47538   1
   5 -18  -5 74.4303 2.76593  -2
   5  18   0 74.4303 2.76593   1
  -6  18   6 146.618 6.18764  -2
  -6 -18   0 146.618 6.18764   1
   6 -18  -6 153.707 4.48362  -2
   6  18   0 153.707 4.48362   1
  -7  18   7 165.614 6.68214  -2
  -7 -18   0 165.614 6.68214   1
   7 -18  -7 182.773 4.84853  -2
   7  18   0 182.773 4.84853   1
  -8  18   8 82.3806 4.83988  -2
  -8 -18   0 82.3806 4.83988   1
   8 -18  -8 82.6552 2.46759  -2
   8  18   0 82.6552 2.46759   1
  -9  18   9 6.50725 3.38117  -2
  -9 -18   0 6.50725 3.38117   1
   9 -18  -9 3.21491 3.28460  -2
   9  18   0 3.21491 3.28460   1
 -10  18  10 24.2747 3.78992  -2
 -10 -18   0 24.2747 3.78992   1
  10 -18 -10 25.5007 4.08434  -2
  10  18   0 25.5007 4.08434   1
 -11  18  11 8.99740 6.79941  -2
 -11 -18   0 8.99740 6.79941   1
 -11 -18   0 6.76524 3.25451   1
  11  18   0 5.35029 3.13938   1
  12 -19   0 2.40778 4.35030   1
  12  19 -12 10.9995 4.11660  -2
  12 -19   0 10.9995 4.11660   1
 -12 -19  12 3.31343 4.24638  -2
 -12  19   0 3.31343 4.24638   1
  11  19 -11 13.8288 3.61996  -2
  11 -19   0 13.8288 3.61996   1
 -11 -19  11 4.01469 3.42882  -2
 -11  19   0 4.01469 3.42882   1
  10  19 -10 7.60869 3.28437  -2
  10 -19   0 7.60869 3.28437   1
 -10 -19  10 12.0695 2.88415  -2
 -10  19   0 12.0695 2.88415   1
   9  19  -9 5.28965 3.08659  -2
   9 -19   0 5.28965 3.08659   1
  -9 -19   9 10.7408 2.71557  -2
  -9  19   0 10.7408 2.71557   1
   8  19  -8 -0.0388 2.74170  -2
   8 -19   0 -0.0388 2.74170   1
  -8 -19   8 -0.0379 2.42361  -2
  -8  19   0 -0.0379 2.42361   1
   7  19  -7 12.1437 2.66375  -2
   7 -19   0 12.1437 2.66375   1
  -7 -19   7 16.7071 2.48661  -2
  -7  19   0 16.7071 2.48661   1
   6  19  -6 -0.8640 3.76092  -2
   6 -19   0 -0.8640 3.76092   1
  -6 -19   6 0.74936 2.18955  -2
  -6  19   0 0.74936 2.18955   1
   5  19  -5 3.26542 3.67142  -2
   5 -19   0 3.26542 3.67142   1
  -5 -19   5 4.78779 2.08461  -2
  -5  19   0 4.78779 2.08461   1
   4  19  -4 19.7555 4.03641  -2
   4 -19   0 19.7555 4.03641   1
  -4 -19   4 17.8076 2.15803  -2
  -4  19   0 17.8076 2.15803   1
   3  19  -3 1.93180 3.01274  -2
   3 -19   0 1.93180 3.01274   1
  -3 -19   3 -0.6721 1.87466  -2
  -3  19   0 -0.6721 1.87466   1
   2  19  -2 -0.4291 2.73179  -2
   2 -19   0 -0.4291 2.73179   1
  -2 -19   2 0.33789 1.75116  -2
  -2  19   0 0.33789 1.75116   1
   1  19  -1 1.19978 2.61607  -2
   1 -19   0 1.19978 2.61607   1
  -1 -19   1 0.62993 1.70641  -2
  -1  19   0 0.62993 1.70641   1
   0  19   0 8.84057 2.81617  -2
   0 -19   0 8.84057 2.81617   1
   0 -19   0 8.53945 1.70273  -2
   0  19   0 8.53945 1.70273   1
  -1  19   1 4.76865 2.74351  -2
  -1 -19   0 4.76865 2.74351   1
   1 -19  -1 -1.3339 1.64498  -2
   1  19   0 -1.3339 1.64498   1
  -2  19   2 2.61763 2.06435  -2
  -2 -19   0 2.61763 2.06435   1
   2 -19  -2 6.16635 1.81555  -2
   2  19   0 6.16635 1.81555   1
  -3  19   3 -1.5741 2.13803  -2
  -3 -19   0 -1.5741 2.13803   1
   3 -19  -3 0.04621 1.71556  -2
   3  19   0 0.04621 1.71556   1
  -4  19   4 2.25782 2.44250  -2
  -4 -19   0 2.25782 2.44250   1
   4 -19  -4 -0.5505 1.60024  -2
   4  19   0 -0.5505 1.60024   1
  -5  19   5 10.6705 3.07273  -2
  -5 -19   0 10.6705 3.07273   1
   5 -19  -5 7.61623 1.84378  -2
   5  19   0 7.61623 1.84378   1
  -6  19   6 1.00688 2.95567  -2
  -6 -19   0 1.00688 2.95567   1
   6 -19  -6 2.18378 1.70233  -2
   6  19   0 2.18378 1.70233   1
  -7  19   7 7.63121 3.93240  -2
  -7 -19   0 7.63121 3.93240   1
   7 -19  -7 11.7765 1.72713  -2
   7  19   0 11.7765 1.72713   1
  -8  19   8 1.71008 3.24945  -2
  -8 -19   0 1.71008 3.24945   1
   8 -19  -8 -1.0547 0.96047  -2
   8  19   0 -1.0547 0.96047   1
  -9  19   9 0.90261 3.29058  -2
  -9 -19   0 0.90261 3.29058   1
   9 -19  -9 3.07268 3.22483  -2
   9  19   0 3.07268 3.22483   1
 -10  19  10 14.4191 4.33740  -2
 -10 -19   0 14.4191 4.33740   1
  10 -19 -10 7.50848 3.58097  -2
  10  19   0 7.50848 3.58097   1
  11  20 -11 5.88118 3.78424  -2
  11 -20   0 5.88118 3.78424   1
  11 -20   0 -1.0888 4.15141   1
 -11 -20  11 6.45849 4.46603  -2
 -11  20   0 6.45849 4.46603   1
 -11  20   0 -1.3537 2.64218   1
  10  20 -10 94.1592 5.01305  -2
  10 -20   0 94.1592 5.01305   1
 -10 -20  10 100.856 4.37333  -2
 -10  20   0 100.856 4.37333   1
   9  20  -9 19.0563 5.00281  -2
   9 -20   0 19.0563 5.00281   1
  -9 -20   9 15.2173 2.91485  -2
  -9  20   0 15.2173 2.91485   1
   8  20  -8 68.3742 6.17014  -2
   8 -20   0 68.3742 6.17014   1
  -8 -20   8 64.0144 3.56673  -2
  -8  20   0 64.0144 3.56673   1
   7  20  -7 7.39581 4.53659  -2
   7 -20   0 7.39581 4.53659   1
  -7 -20   7 7.12481 2.45142  -2
  -7  20   0 7.12481 2.45142   1
   6  20  -6 74.8766 6.18815  -2
   6 -20   0 74.8766 6.18815   1
  -6 -20   6 56.9463 3.23961  -2
  -6  20   0 56.9463 3.23961   1
   5  20  -5 7.57286 4.08678  -2
   5 -20   0 7.57286 4.08678   1
  -5 -20   5 4.18092 2.09945  -2
  -5  20   0 4.18092 2.09945   1
   4  20  -4 165.506 8.26066  -2
   4 -20   0 165.506 8.26066   1
  -4 -20   4 156.801 5.38456  -2
  -4  20   0 156.801 5.38456   1
   3  20  -3 127.431 6.79963  -2
   3 -20   0 127.431 6.79963   1
  -3 -20   3 126.738 4.71500  -2
  -3  20   0 126.738 4.71500   1
   2  20  -2 217.816 9.43034  -2
   2 -20   0 217.816 9.43034   1
  -2 -20   2 227.839 6.48437  -2
  -2  20   0 227.839 6.48437   1
   1  20  -1 28.0861 3.75514  -2
   1 -20   0 28.0861 3.75514   1
  -1 -20   1 26.0324 2.31670  -2
  -1  20   0 26.0324 2.31670   1
   0  20   0 46.0349 4.56170  -2
   0 -20   0 46.0349 4.56170   1
   0 -20   0 52.5708 2.89800  -2
   0  20   0 52.5708 2.89800   1
  -1  20   1 -2.4706 2.54711  -2
  -1 -20   0 -2.4706 2.54711   1
   1 -20  -1 0.26081 1.72723  -2
   1  20   0 0.26081 1.72723   1
  -2  20   2 47.6396 4.72224  -2
  -2 -20   0 47.6396 4.72224   1
   2 -20  -2 55.8977 2.91874  -2
   2  20   0 55.8977 2.91874   1
  -3  20   3 67.1379 5.41428  -2
  -3 -20   0 67.1379 5.41428   1
   3 -20  -3 70.2018 3.17415  -2
   3  20   0 70.2018 3.17415   1
  -4  20   4 152.784 6.28987  -2
  -4 -20   0 152.784 6.28987   1
   4 -20  -4 172.756 4.48040  -2
   4  20   0 172.756 4.48040   1
  -5  20   5 27.8623 3.44103  -2
  -5 -20   0 27.8623 3.44103   1
   5 -20  -5 31.8490 2.38200  -2
   5  20   0 31.8490 2.38200   1
  -6  20   6 18.2518 3.46193  -2
  -6 -20   0 18.2518 3.46193   1
   6 -20  -6 24.2770 2.08471  -2
   6  20   0 24.2770 2.08471   1
  -7  20   7 8.57559 3.89028  -2
  -7 -20   0 8.57559 3.89028   1
   7 -20  -7 14.9263 1.85971  -2
   7  20   0 14.9263 1.85971   1
  -8  20   8 22.7852 4.77685  -2
  -8 -20   0 22.7852 4.77685   1
   8 -20  -8 30.1232 3.32343  -2
   8  20   0 30.1232 3.32343   1
  -9  20   9 108.799 9.91253  -2
  -9 -20   0 108.799 9.91253   1
   9 -20  -9 108.804 6.03547  -2
   9  20   0 108.804 6.03547   1
  10 -21   0 15.0229 4.16510   1
 -10  21   0 13.2249 2.78094   1
   9  21  -9 2.93407 4.47519  -2
   9 -21   0 2.93407 4.47519   1
  -9 -21   9 -4.5837 2.71973  -2
  -9  21   0 -4.5837 2.71973   1
   8  21  -8 -3.3250 4.44772  -2
   8 -21   0 -3.3250 4.44772   1
  -8 -21   8 2.50580 2.62561  -2
  -8  21   0 2.50580 2.62561   1
   7  21  -7 14.6916 4.75335  -2
   7 -21   0 14.6916 4.75335   1
  -7 -21   7 14.4349 2.68402  -2
  -7  21   0 14.4349 2.68402   1
   6  21  -6 8.04168 4.52845  -2
   6 -21   0 8.04168 4.52845   1
  -6 -21   6 4.69864 2.41322  -2
  -6  21   0 4.69864 2.41322   1
   5  21  -5 11.0649 4.36553  -2
   5 -21   0 11.0649 4.36553   1
  -5 -21   5 4.14248 2.62614  -2
  -5  21   0 4.14248 2.62614   1
   4  21  -4 8.64284 3.97754  -2
   4 -21   0 8.64284 3.97754   1
  -4 -21   4 4.63931 2.39088  -2
  -4  21   0 4.63931 2.39088   1
   3  21  -3 8.56112 3.30782  -2
   3 -21   0 8.56112 3.30782   1
  -3 -21   3 10.7796 2.37423  -2
  -3  21   0 10.7796 2.37423   1
   2  21  -2 7.30246 3.33593  -2
   2 -21   0 7.30246 3.33593   1
  -2 -21   2 10.3915 2.32725  -2
  -2  21   0 10.3915 2.32725   1
   1  21  -1 14.0922 3.67077  -2
   1 -21   0 14.0922 3.67077   1
  -1 -21   1 11.1874 2.06073  -2
  -1  21   0 11.1874 2.06073   1
   0  21   0 -1.2906 3.25263  -2
   0 -21   0 -1.2906 3.25263   1
   0 -21   0 -2.4162 1.53135  -2
   0  21   0 -2.4162 1.53135   1
  -1  21   1 8.76420 3.29213  -2
  -1 -21   0 8.76420 3.29213   1
   1 -21  -1 2.14333 1.83529  -2
   1  21   0 2.14333 1.83529   1
  -2  21   2 -0.2033 2.95877  -2
  -2 -21   0 -0.2033 2.95877   1
   2 -21  -2 0.70505 1.83379  -2
   2  21   0 0.70505 1.83379   1
  -3  21   3 7.29571 3.79042  -2
  -3 -21   0 7.29571 3.79042   1
   3 -21  -3 9.45553 1.89398  -2
   3  21   0 9.45553 1.89398   1
  -4  21   4 1.54133 3.72938  -2
  -4 -21   0 1.54133 3.72938   1
   4 -21  -4 -3.2292 1.78362  -2
   4  21   0 -3.2292 1.78362   1
  -5  21   5 -0.7222 3.77090  -2
  -5 -21   0 -0.7222 3.77090   1
   5 -21  -5 -0.3070 1.82980  -2
   5  21   0 -0.3070 1.82980   1
  -6  21   6 5.31110 6.29514  -2
  -6 -21   0 5.31110 6.29514   1
   6 -21  -6 -1.8361 1.80013  -2
   6  21   0 -1.8361 1.80013   1
  -7  21   7 5.07361 3.96053  -2
  -7 -21   0 5.07361 3.96053   1
   7 -21  -7 7.44296 1.73437  -2
   7  21   0 7.44296 1.73437   1
   8 -22   0 5.91421 3.11307   1
  -8  22   0 4.06809 1.59381   1
   7  22  -7 34.6668 5.67678  -2
   7 -22   0 34.6668 5.67678   1
  -7 -22   7 22.2003 3.48967  -2
  -7  22   0 22.2003 3.48967   1
   6  22  -6 34.1343 5.40712  -2
   6 -22   0 34.1343 5.40712   1
  -6 -22   6 22.3673 3.28144  -2
  -6  22   0 22.3673 3.28144   1
   5  22  -5 102.142 6.77823  -2
   5 -22   0 102.142 6.77823   1
  -5 -22   5 92.1895 4.55524  -2
  -5  22   0 92.1895 4.55524   1
   4  22  -4 62.7397 5.61255  -2
   4 -22   0 62.7397 5.61255   1
  -4 -22   4 64.8068 3.76069  -2
  -4  22   0 64.8068 3.76069   1
   3  22  -3 22.5994 4.55382  -2
   3 -22   0 22.5994 4.55382   1
  -3 -22   3 28.2620 2.86492  -2
  -3  22   0 28.2620 2.86492   1
   2  22  -2 0.59298 3.61618  -2
   2 -22   0 0.59298 3.61618   1
  -2 -22   2 2.46486 2.07096  -2
  -2  22   0 2.46486 2.07096   1
   1  22  -1 7.79596 3.69724  -2
   1 -22   0 7.79596 3.69724   1
  -1 -22   1 4.33941 2.06861  -2
  -1  22   0 4.33941 2.06861   1
   0  22   0 96.6123 6.32596  -2
   0 -22   0 96.6123 6.32596   1
   0 -22   0 94.0989 3.97075  -2
   0  22   0 94.0989 3.97075   1
  -1  22   1 82.8027 5.72903  -2
  -1 -22   0 82.8027 5.72903   1
   1 -22  -1 84.0421 3.66407  -2
   1  22   0 84.0421 3.66407   1
  -2  22   2 141.741 7.65841  -2
  -2 -22   0 141.741 7.65841   1
   2 -22  -2 131.350 4.08494  -2
   2  22   0 131.350 4.08494   1
  -3  22   3 11.5644 3.91770  -2
  -3 -22   0 11.5644 3.91770   1
   3 -22  -3 14.1057 2.29539  -2
   3  22   0 14.1057 2.29539   1
  -4  22   4 7.10231 4.03419  -2
  -4 -22   0 7.10231 4.03419   1
   4 -22  -4 4.96610 2.06690  -2
   4  22   0 4.96610 2.06690   1
  -5  22   5 23.8594 4.74914  -2
  -5 -22   0 23.8594 4.74914   1
   5 -22  -5 31.1920 2.41233  -2
   5  22   0 31.1920 2.41233   1
   6 -22  -6 42.5991 6.35622  -2
   6  22   0 42.5991 6.35622   1
   5  23  -5 2.38678 4.07129  -2
   5 -23   0 2.38678 4.07129   1
  -5 -23   5 -0.0947 2.80015  -2
  -5  23   0 -0.0947 2.80015   1
   4  23  -4 4.62416 4.25252  -2
   4 -23   0 4.62416 4.25252   1
  -4 -23   4 1.43985 2.52158  -2
  -4  23   0 1.43985 2.52158   1
   3  23  -3 -3.8629 3.97097  -2
   3 -23   0 -3.8629 3.97097   1
  -3 -23   3 0.03052 2.30493  -2
  -3  23   0 0.03052 2.30493   1
   2  23  -2 12.5453 4.06638  -2
   2 -23   0 12.5453 4.06638   1
  -2 -23   2 7.30109 2.17684  -2
  -2  23   0 7.30109 2.17684   1
   1  23  -1 -6.0644 3.34893  -2
   1 -23   0 -6.0644 3.34893   1
  -1 -23   1 -0.9283 1.93329  -2
  -1  23   0 -0.9283 1.93329   1
   0  23   0 5.15547 3.53813  -2
   0 -23   0 5.15547 3.53813   1
   0 -23   0 -0.8651 1.85196  -2
   0  23   0 -0.8651 1.85196   1
  -1  23   1 1.68361 3.12320  -2
  -1 -23   0 1.68361 3.12320   1
   1 -23  -1 4.22453 1.90181  -2
   1  23   0 4.22453 1.90181   1
  -2  23   2 0.21844 3.34897  -2
  -2 -23   0 0.21844 3.34897   1
   2 -23  -2 0.79204 1.96897  -2
   2  23   0 0.79204 1.96897   1
  -3  23   3 -0.3602 6.30797  -2
  -3 -23   0 -0.3602 6.30797   1
   3 -23  -3 -0.2567 2.00724  -2
   3  23   0 -0.2567 2.00724   1
   4 -23  -3 7.52285 2.30812  -2
   4  23  -1 7.52285 2.30812   1
  -4  23   3 11.8818 5.37818  -2
  -4 -23   1 11.8818 5.37818   1
   3 -23  -2 2.62232 2.10483  -2
   3  23  -1 2.62232 2.10483   1
  -3  23   2 7.86418 4.00154  -2
  -3 -23   1 7.86418 4.00154   1
   2 -23  -1 6.21873 2.07893  -2
   2  23  -1 6.21873 2.07893   1
  -2  23   1 0.49189 3.78869  -2
  -2 -23   1 0.49189 3.78869   1
   1 -23   0 0.05210 1.82665  -2
   1  23  -1 0.05210 1.82665   1
  -1  23   0 1.52493 3.02545  -2
  -1 -23   1 1.52493 3.02545   1
   0 -23   1 7.29489 1.93573  -2
   0  23  -1 7.29489 1.93573   1
   0  23  -1 9.79929 3.95175  -2
   0 -23   1 9.79929 3.95175   1
  -1 -23   2 0.70109 2.09951  -2
  -1  23  -1 0.70109 2.09951   1
   1  23  -2 0.13884 3.64695  -2
   1 -23   1 0.13884 3.64695   1
  -2 -23   3 1.05646 2.06657  -2
  -2  23  -1 1.05646 2.06657   1
   2  23  -3 -0.7263 3.71896  -2
   2 -23   1 -0.7263 3.71896   1
  -3 -23   4 0.02436 2.35380  -2
  -3  23  -1 0.02436 2.35380   1
   3  23  -4 1.28988 4.15460  -2
   3 -23   1 1.28988 4.15460   1
  -4 -23   5 -0.9198 2.40864  -2
  -4  23  -1 -0.9198 2.40864   1
   4  23  -5 4.75411 3.86079  -2
   4 -23   1 4.75411 3.86079   1
  -5 -23   6 8.70388 2.86585  -2
  -5  23  -1 8.70388 2.86585   1
   5  23  -6 9.57043 4.66884  -2
   5 -23   1 9.57043 4.66884   1
   6 -22  -5 14.2346 2.03508  -2
   6  22  -1 14.2346 2.03508   1
  -6  22   5 13.8183 4.64761  -2
  -6 -22   1 13.8183 4.64761   1
   5 -22  -4 18.8612 2.21462  -2
   5  22  -1 18.8612 2.21462   1
  -5  22   4 8.66405 4.17067  -2
  -5 -22   1 8.66405 4.17067   1
   4 -22  -3 44.7629 2.77401  -2
   4  22  -1 44.7629 2.77401   1
  -4  22   3 49.1208 5.21002  -2
  -4 -22   1 49.1208 5.21002   1
   3 -22  -2 131.476 4.65953  -2
   3  22  -1 131.476 4.65953   1
  -3  22   2 147.539 7.74639  -2
  -3 -22   1 147.539 7.74639   1
   2 -22  -1 77.3747 3.49027  -2
   2  22  -1 77.3747 3.49027   1
  -2  22   1 72.5520 5.79662  -2
  -2 -22   1 72.5520 5.79662   1
   1 -22   0 23.8078 2.38816  -2
   1  22  -1 23.8078 2.38816   1
  -1  22   0 24.3417 3.73703  -2
  -1 -22   1 24.3417 3.73703   1
   0 -22   1 3.47380 1.91180  -2
   0  22  -1 3.47380 1.91180   1
   0  22  -1 6.21819 3.43685  -2
   0 -22   1 6.21819 3.43685   1
  -1 -22   2 61.7892 3.37343  -2
  -1  22  -1 61.7892 3.37343   1
   1  22  -2 64.3682 5.28663  -2
   1 -22   1 64.3682 5.28663   1
  -2 -22   3 47.3235 3.06737  -2
  -2  22  -1 47.3235 3.06737   1
   2  22  -3 37.1931 4.88173  -2
   2 -22   1 37.1931 4.88173   1
  -3 -22   4 92.6787 4.24043  -2
  -3  22  -1 92.6787 4.24043   1
   3  22  -4 97.1145 6.37629  -2
   3 -22   1 97.1145 6.37629   1
  -4 -22   5 69.5943 3.89774  -2
  -4  22  -1 69.5943 3.89774   1
   4  22  -5 68.7354 5.98747  -2
   4 -22   1 68.7354 5.98747   1
  -5 -22   6 44.6851 3.54242  -2
  -5  22  -1 44.6851 3.54242   1
   5  22  -6 48.3962 5.55168  -2
   5 -22   1 48.3962 5.55168   1
  -6 -22   7 8.99785 2.99054  -2
  -6  22  -1 8.99785 2.99054   1
   6  22  -7 10.9384 4.84330  -2
   6 -22   1 10.9384 4.84330   1
  -7 -22   8 69.7028 3.71500  -2
  -7  22  -1 69.7028 3.71500   1
   7  22  -8 65.2418 6.68350  -2
   7 -22   1 65.2418 6.68350   1
  -8  22  -1 6.19290 1.66512   1
   8 -22   1 2.49061 3.08194   1
   8 -21  -7 5.14029 2.83333  -2
   8  21  -1 5.14029 2.83333   1
  -8  21   7 5.40338 4.23533  -2
  -8 -21   1 5.40338 4.23533   1
   7 -21  -6 4.26840 1.56754  -2
   7  21  -1 4.26840 1.56754   1
  -7  21   6 5.23646 3.61683  -2
  -7 -21   1 5.23646 3.61683   1
   6 -21  -5 -1.3508 1.86593  -2
   6  21  -1 -1.3508 1.86593   1
  -6  21   5 0.17113 3.82064  -2
  -6 -21   1 0.17113 3.82064   1
   5 -21  -4 0.24097 1.91250  -2
   5  21  -1 0.24097 1.91250   1
  -5  21   4 1.43811 5.43479  -2
  -5 -21   1 1.43811 5.43479   1
   4 -21  -3 18.2068 1.99193  -2
   4  21  -1 18.2068 1.99193   1
  -4  21   3 18.1957 4.24001  -2
  -4 -21   1 18.1957 4.24001   1
   3 -21  -2 -0.4803 1.89579  -2
   3  21  -1 -0.4803 1.89579   1
  -3  21   2 -1.4685 3.47147  -2
  -3 -21   1 -1.4685 3.47147   1
   2 -21  -1 -4.3320 1.81000  -2
   2  21  -1 -4.3320 1.81000   1
  -2  21   1 5.50109 3.18650  -2
  -2 -21   1 5.50109 3.18650   1
   1 -21   0 1.72779 1.80412  -2
   1  21  -1 1.72779 1.80412   1
  -1  21   0 -1.3182 2.63298  -2
  -1 -21   1 -1.3182 2.63298   1
   0 -21   1 1.73638 1.63110  -2
   0  21  -1 1.73638 1.63110   1
   0  21  -1 -0.5489 3.13009  -2
   0 -21   1 -0.5489 3.13009   1
  -1 -21   2 6.66246 2.05177  -2
  -1  21  -1 6.66246 2.05177   1
   1  21  -2 2.11778 3.02032  -2
   1 -21   1 2.11778 3.02032   1
  -2 -21   3 2.82277 1.95210  -2
  -2  21  -1 2.82277 1.95210   1
   2  21  -3 -1.0650 3.18787  -2
   2 -21   1 -1.0650 3.18787   1
  -3 -21   4 1.43372 2.15312  -2
  -3  21  -1 1.43372 2.15312   1
   3  21  -4 0.93063 3.51024  -2
   3 -21   1 0.93063 3.51024   1
  -4 -21   5 4.75575 2.37898  -2
  -4  21  -1 4.75575 2.37898   1
   4  21  -5 4.25084 3.98866  -2
   4 -21   1 4.25084 3.98866   1
  -5 -21   6 25.0178 2.99791  -2
  -5  21  -1 25.0178 2.99791   1
   5  21  -6 27.0348 4.78933  -2
   5 -21   1 27.0348 4.78933   1
  -6 -21   7 6.82309 2.39839  -2
  -6  21  -1 6.82309 2.39839   1
   6  21  -7 9.61683 4.71496  -2
   6 -21   1 9.61683 4.71496   1
  -7 -21   8 0.86730 2.40216  -2
  -7  21  -1 0.86730 2.40216   1
   7  21  -8 0.95287 4.35135  -2
   7 -21   1 0.95287 4.35135   1
  -8 -21   9 18.4476 2.85089  -2
  -8  21  -1 18.4476 2.85089   1
   8  21  -9 26.1638 5.07058  -2
   8 -21   1 26.1638 5.07058   1
  -9 -21  10 21.0113 3.15344  -2
  -9  21  -1 21.0113 3.15344   1
   9  21 -10 29.0477 5.33919  -2
   9 -21   1 29.0477 5.33919   1
   9 -20  -8 13.6328 3.83037  -2
   9  20  -1 13.6328 3.83037   1
  -9  20   8 2.97448 5.58238  -2
  -9 -20   1 2.97448 5.58238   1
   8 -20  -7 11.1467 2.99260  -2
   8  20  -1 11.1467 2.99260   1
  -8  20   7 6.72861 4.01884  -2
  -8 -20   1 6.72861 4.01884   1
   7 -20  -6 82.3183 2.93986  -2
   7  20  -1 82.3183 2.93986   1
  -7  20   6 70.3535 5.77511  -2
  -7 -20   1 70.3535 5.77511   1
   6 -20  -5 101.836 3.67213  -2
   6  20  -1 101.836 3.67213   1
  -6  20   5 110.526 5.42213  -2
  -6 -20   1 110.526 5.42213   1
   5 -20  -4 68.3725 2.70675  -2
   5  20  -1 68.3725 2.70675   1
  -5  20   4 63.6075 4.36514  -2
  -5 -20   1 63.6075 4.36514   1
   4 -20  -3 19.7267 2.23069  -2
   4  20  -1 19.7267 2.23069   1
  -4  20   3 29.9058 4.26239  -2
  -4 -20   1 29.9058 4.26239   1
   3 -20  -2 15.0193 2.14029  -2
   3  20  -1 15.0193 2.14029   1
  -3  20   2 15.0569 3.84662  -2
  -3 -20   1 15.0569 3.84662   1
   2 -20  -1 55.3037 2.86816  -2
   2  20  -1 55.3037 2.86816   1
  -2  20   1 45.5838 4.61004  -2
  -2 -20   1 45.5838 4.61004   1
   1 -20   0 21.5278 2.26637  -2
   1  20  -1 21.5278 2.26637   1
  -1  20   0 20.9858 3.70419  -2
  -1 -20   1 20.9858 3.70419   1
   0 -20   1 226.427 6.33647  -2
   0  20  -1 226.427 6.33647   1
   0  20  -1 226.674 7.37483  -2
   0 -20   1 226.674 7.37483   1
  -1 -20   2 86.5181 3.66179  -2
  -1  20  -1 86.5181 3.66179   1
   1  20  -2 84.9000 4.35136  -2
   1 -20   1 84.9000 4.35136   1
  -2 -20   3 142.741 4.90192  -2
  -2  20  -1 142.741 4.90192   1
   2  20  -3 144.227 7.04998  -2
   2 -20   1 144.227 7.04998   1
  -3 -20   4 13.9948 2.35892  -2
  -3  20  -1 13.9948 2.35892   1
   3  20  -4 10.1498 3.64491  -2
   3 -20   1 10.1498 3.64491   1
  -4 -20   5 14.3126 2.56860  -2
  -4  20  -1 14.3126 2.56860   1
   4  20  -5 10.4631 3.94734  -2
   4 -20   1 10.4631 3.94734   1
  -5 -20   6 14.0778 2.30259  -2
  -5  20  -1 14.0778 2.30259   1
   5  20  -6 14.5636 4.36118  -2
   5 -20   1 14.5636 4.36118   1
  -6 -20   7 98.0101 3.86903  -2
  -6  20  -1 98.0101 3.86903   1
   6  20  -7 112.091 6.80874  -2
   6 -20   1 112.091 6.80874   1
  -7 -20   8 9.83093 2.52540  -2
  -7  20  -1 9.83093 2.52540   1
   7  20  -8 7.02218 4.36443  -2
   7 -20   1 7.02218 4.36443   1
  -8 -20   9 55.4969 3.38257  -2
  -8  20  -1 55.4969 3.38257   1
   8  20  -9 56.9112 5.82794  -2
   8 -20   1 56.9112 5.82794   1
  -9 -20  10 1.46709 2.67516  -2
  -9  20  -1 1.46709 2.67516   1
   9  20 -10 -3.5662 2.87465  -2
   9 -20   1 -3.5662 2.87465   1
 -10 -20  11 17.4695 3.70888  -2
 -10  20  -1 17.4695 3.70888   1
  10  20 -11 11.5214 3.50615  -2
  10 -20   1 11.5214 3.50615   1
 -11  20  -1 18.4070 2.56095   1
  11 -20   1 11.3886 2.22747   1
  10 -19  -9 3.11072 3.40126  -2
  10  19  -1 3.11072 3.40126   1
 -10  19   9 2.14648 4.11703  -2
 -10 -19   1 2.14648 4.11703   1
   9 -19  -8 -1.9784 3.25937  -2
   9  19  -1 -1.9784 3.25937   1
  -9  19   8 -1.4530 3.16682  -2
  -9 -19   1 -1.4530 3.16682   1
   8 -19  -7 -0.6069 2.51598  -2
   8  19  -1 -0.6069 2.51598   1
  -8  19   7 6.80625 4.13195  -2
  -8 -19   1 6.80625 4.13195   1
   7 -19  -6 16.8400 1.70069  -2
   7  19  -1 16.8400 1.70069   1
  -7  19   6 19.0545 4.07366  -2
  -7 -19   1 19.0545 4.07366   1
   6 -19  -5 2.64196 1.60191  -2
   6  19  -1 2.64196 1.60191   1
  -6  19   5 3.17185 2.80820  -2
  -6 -19   1 3.17185 2.80820   1
   5 -19  -4 2.23048 1.56721  -2
   5  19  -1 2.23048 1.56721   1
  -5  19   4 -1.0359 2.67713  -2
  -5 -19   1 -1.0359 2.67713   1
   4 -19  -3 6.59850 1.79143  -2
   4  19  -1 6.59850 1.79143   1
  -4  19   3 4.28628 2.58246  -2
  -4 -19   1 4.28628 2.58246   1
   3 -19  -2 7.09061 1.84065  -2
   3  19  -1 7.09061 1.84065   1
  -3  19   2 8.28285 2.41616  -2
  -3 -19   1 8.28285 2.41616   1
   2 -19  -1 -0.2115 1.67495  -2
   2  19  -1 -0.2115 1.67495   1
  -2  19   1 1.75934 2.78567  -2
  -2 -19   1 1.75934 2.78567   1
   1 -19   0 3.33728 1.71766  -2
   1  19  -1 3.33728 1.71766   1
  -1  19   0 -1.8821 2.55760  -2
  -1 -19   1 -1.8821 2.55760   1
   0 -19   1 -0.4244 1.17344  -2
   0  19  -1 -0.4244 1.17344   1
   0  19  -1 -3.2765 1.99263  -2
   0 -19   1 -3.2765 1.99263   1
  -1 -19   2 0.47975 1.77339  -2
  -1  19  -1 0.47975 1.77339   1
   1  19  -2 -0.6468 2.06829  -2
   1 -19   1 -0.6468 2.06829   1
  -2 -19   3 6.08800 1.92647  -2
  -2  19  -1 6.08800 1.92647   1
   2  19  -3 7.50167 3.33971  -2
   2 -19   1 7.50167 3.33971   1
  -3 -19   4 2.92701 2.13881  -2
  -3  19  -1 2.92701 2.13881   1
   3  19  -4 1.96380 2.94646  -2
   3 -19   1 1.96380 2.94646   1
  -4 -19   5 4.17574 1.92191  -2
  -4  19  -1 4.17574 1.92191   1
   4  19  -5 -4.7327 3.40966  -2
   4 -19   1 -4.7327 3.40966   1
  -5 -19   6 9.53865 2.16085  -2
  -5  19  -1 9.53865 2.16085   1
   5  19  -6 9.66086 3.84525  -2
   5 -19   1 9.66086 3.84525   1
  -6 -19   7 10.8598 2.33384  -2
  -6  19  -1 10.8598 2.33384   1
   6  19  -7 7.19870 4.21375  -2
   6 -19   1 7.19870 4.21375   1
  -7 -19   8 2.74994 2.36970  -2
  -7  19  -1 2.74994 2.36970   1
   7  19  -8 -1.2187 2.50179  -2
   7 -19   1 -1.2187 2.50179   1
  -8 -19   9 1.08672 2.31785  -2
  -8  19  -1 1.08672 2.31785   1
   8  19  -9 -3.6447 2.66892  -2
   8 -19   1 -3.6447 2.66892   1
  -9 -19  10 -1.0841 2.47693  -2
  -9  19  -1 -1.0841 2.47693   1
   9  19 -10 0.67086 2.95493  -2
   9 -19   1 0.67086 2.95493   1
 -10 -19  11 -0.5658 2.73280  -2
 -10  19  -1 -0.5658 2.73280   1
  10  19 -11 0.07201 3.18421  -2
  10 -19   1 0.07201 3.18421   1
 -11 -19  12 20.1667 3.62582  -2
 -11  19  -1 20.1667 3.62582   1
  11  19 -12 24.1773 3.88109  -2
  11 -19   1 24.1773 3.88109   1
 -12 -19  13 2.56815 5.81208  -2
 -12  19  -1 2.56815 5.81208   1
  12 -19   1 5.11138 2.59118   1
  12  19 -13 18.9438 6.84500  -2
  12 -19   1 18.9438 6.84500   1
  11  18  -1 11.3128 3.69222   1
 -11 -18   1 13.3133 3.93538   1
  10 -18  -9 20.9496 3.52882  -2
  10  18  -1 20.9496 3.52882   1
 -10  18   9 19.4233 3.64742  -2
 -10 -18   1 19.4233 3.64742   1
   9 -18  -8 119.118 4.65808  -2
   9  18  -1 119.118 4.65808   1
  -9  18   8 103.173 5.48997  -2
  -9 -18   1 103.173 5.48997   1
   8 -18  -7 109.594 4.49859  -2
   8  18  -1 109.594 4.49859   1
  -8  18   7 102.524 5.33210  -2
  -8 -18   1 102.524 5.33210   1
   7 -18  -6 104.380 3.34225  -2
   7  18  -1 104.380 3.34225   1
   7  18  -1 105.945 4.42128   1
  -7  18   6 105.193 5.20974  -2
  -7 -18   1 105.193 5.20974   1
   6 -18  -5 22.0919 1.71644  -2
   6  18  -1 22.0919 1.71644   1
  -6  18   5 25.5756 3.31179  -2
  -6 -18   1 25.5756 3.31179   1
   5 -18  -4 35.4640 1.95065  -2
   5  18  -1 35.4640 1.95065   1
  -5  18   4 28.9556 3.28461  -2
  -5 -18   1 28.9556 3.28461   1
   4 -18  -3 73.9492 2.99691  -2
   4  18  -1 73.9492 2.99691   1
  -4  18   3 67.6971 4.04279  -2
  -4 -18   1 67.6971 4.04279   1
   3 -18  -2 165.945 4.69421  -2
   3  18  -1 165.945 4.69421   1
  -3  18   2 143.999 5.63350  -2
  -3 -18   1 143.999 5.63350   1
   2 -18  -1 104.500 3.69490  -2
   2  18  -1 104.500 3.69490   1
  -2  18   1 104.951 4.52100  -2
  -2 -18   1 104.951 4.52100   1
   1 -18   0 263.378 6.73740  -2
   1  18  -1 263.378 6.73740   1
  -1  18   0 260.027 10.0563  -2
  -1 -18   1 260.027 10.0563   1
   0 -18   1 4.85271 1.50334  -2
   0  18  -1 4.85271 1.50334   1
   0  18  -1 5.91031 2.19600  -2
   0 -18   1 5.91031 2.19600   1
  -1 -18   2 34.4586 2.39896  -2
  -1  18  -1 34.4586 2.39896   1
   1  18  -2 32.7016 3.78422  -2
   1 -18   1 32.7016 3.78422   1
  -2 -18   3 44.2095 2.25869  -2
  -2  18  -1 44.2095 2.25869   1
   2  18  -3 41.7531 4.27850  -2
   2 -18   1 41.7531 4.27850   1
  -3 -18   4 273.946 6.29673  -2
  -3  18  -1 273.946 6.29673   1
   3  18  -4 298.251 10.7556  -2
   3 -18   1 298.251 10.7556   1
  -4 -18   5 92.0668 3.30073  -2
  -4  18  -1 92.0668 3.30073   1
   4  18  -5 98.6372 5.89678  -2
   4 -18   1 98.6372 5.89678   1
  -5 -18   6 238.874 5.78426  -2
  -5  18  -1 238.874 5.78426   1
   5  18  -6 231.319 6.76557  -2
   5 -18   1 231.319 6.76557   1
  -6 -18   7 30.5722 2.59309  -2
  -6  18  -1 30.5722 2.59309   1
   6  18  -7 34.2912 2.87237  -2
   6 -18   1 34.2912 2.87237   1
  -7 -18   8 51.0240 3.00122  -2
  -7  18  -1 51.0240 3.00122   1
   7  18  -8 43.8815 3.39955  -2
   7 -18   1 43.8815 3.39955   1
  -8 -18   9 24.3985 2.70408  -2
  -8  18  -1 24.3985 2.70408   1
   8  18  -9 22.2318 3.13257  -2
   8 -18   1 22.2318 3.13257   1
  -9 -18  10 201.987 5.65139  -2
  -9  18  -1 201.987 5.65139   1
   9  18 -10 191.879 6.70966  -2
   9 -18   1 191.879 6.70966   1
 -10 -18  11 23.4965 2.89899  -2
 -10  18  -1 23.4965 2.89899   1
  10  18 -11 23.3026 3.62066  -2
  10 -18   1 23.3026 3.62066   1
 -11 -18  12 68.8933 4.32184  -2
 -11  18  -1 68.8933 4.32184   1
  11  18 -12 55.2675 4.32730  -2
  11 -18   1 55.2675 4.32730   1
 -12 -18  13 -6.4661 3.98646  -2
 -12  18  -1 -6.4661 3.98646   1
  12 -18   1 4.49739 2.16470   1
  12  18 -13 -2.5781 6.15121  -2
  12 -18   1 -2.5781 6.15121   1
 -13  18  -1 25.1230 3.39843   1
  13 -18   1 24.3592 2.69722   1
  12  17  -1 8.59050 3.04235   1
  12 -17 -10 24.1393 5.85589  -2
  12  17  -1 24.1393 5.85589   1
 -12 -17   1 15.8175 2.59004   1
  11  17  -1 2.52344 1.31435   1
 -11  17  10 -10.087 5.50611  -2
 -11 -17   1 -10.087 5.50611   1
 -11 -17   1 3.16165 3.05706   1
  10  17  -1 24.4435 2.70418   1
  10 -17  -9 8.65159 5.32381  -2
  10  17  -1 8.65159 5.32381   1
 -10  17   9 17.1835 3.61839  -2
 -10 -17   1 17.1835 3.61839   1
   9  17  -1 1.63337 2.09998   1
   9 -17  -8 -2.9524 2.23182  -2
   9  17  -1 -2.9524 2.23182   1
  -9  17   8 -5.2065 2.86343  -2
  -9 -17   1 -5.2065 2.86343   1
   8 -17  -7 17.9674 0.99577  -2
   8  17  -1 17.9674 0.99577   1
   8  17  -1 20.7665 1.28434   1
  -8  17   7 22.1641 3.33132  -2
  -8 -17   1 22.1641 3.33132   1
   7 -17  -6 2.76826 1.13495  -2
   7  17  -1 2.76826 1.13495   1
   7  17  -1 0.02450 0.76197   1
  -7  17   6 1.38534 2.35205  -2
  -7 -17   1 1.38534 2.35205   1
   6 -17  -5 10.2043 1.05260  -2
   6  17  -1 10.2043 1.05260   1
  -6  17   5 10.2009 2.31455  -2
  -6 -17   1 10.2009 2.31455   1
   5 -17  -4 2.70064 1.49732  -2
   5  17  -1 2.70064 1.49732   1
  -5  17   4 -1.5782 2.41200  -2
  -5 -17   1 -1.5782 2.41200   1
   4 -17  -3 4.58876 1.56358  -2
   4  17  -1 4.58876 1.56358   1
  -4  17   3 1.75232 2.20604  -2
  -4 -17   1 1.75232 2.20604   1
   3 -17  -2 0.20694 1.50269  -2
   3  17  -1 0.20694 1.50269   1
  -3  17   2 -1.4348 1.82609  -2
  -3 -17   1 -1.4348 1.82609   1
   2 -17  -1 3.63917 1.56715  -2
   2  17  -1 3.63917 1.56715   1
  -2  17   1 -0.9078 1.75864  -2
  -2 -17   1 -0.9078 1.75864   1
   1 -17   0 17.8200 1.77504  -2
   1  17  -1 17.8200 1.77504   1
  -1  17   0 15.2313 2.07979  -2
  -1 -17   1 15.2313 2.07979   1
   0 -17   1 3.81887 1.40086  -2
   0  17  -1 3.81887 1.40086   1
   0  17  -1 5.09117 1.50912  -2
   0 -17   1 5.09117 1.50912   1
  -1 -17   2 1.99701 1.31317  -2
  -1  17  -1 1.99701 1.31317   1
   1  17  -2 2.45870 2.55432  -2
   1 -17   1 2.45870 2.55432   1
  -2 -17   3 1.23932 1.41990  -2
  -2  17  -1 1.23932 1.41990   1
   2  17  -3 0.28857 2.40959  -2
   2 -17   1 0.28857 2.40959   1
  -3 -17   4 5.06871 1.60535  -2
  -3  17  -1 5.06871 1.60535   1
   3  17  -4 4.39064 2.98820  -2
   3 -17   1 4.39064 2.98820   1
  -4 -17   5 4.82885 1.78868  -2
  -4  17  -1 4.82885 1.78868   1
   4  17  -5 11.2504 1.79235  -2
   4 -17   1 11.2504 1.79235   1
  -5 -17   6 16.0898 2.06811  -2
  -5  17  -1 16.0898 2.06811   1
   5  17  -6 20.3189 2.43039  -2
   5 -17   1 20.3189 2.43039   1
  -6 -17   7 2.04399 2.24107  -2
  -6  17  -1 2.04399 2.24107   1
   6  17  -7 1.29011 2.22548  -2
   6 -17   1 1.29011 2.22548   1
  -7 -17   8 -4.6240 2.04165  -2
  -7  17  -1 -4.6240 2.04165   1
   7  17  -8 -1.8345 2.42094  -2
   7 -17   1 -1.8345 2.42094   1
  -8 -17   9 39.8863 2.83948  -2
  -8  17  -1 39.8863 2.83948   1
   8  17  -9 40.0446 3.32486  -2
   8 -17   1 40.0446 3.32486   1
  -9 -17  10 19.7699 2.67642  -2
  -9  17  -1 19.7699 2.67642   1
   9  17 -10 16.8158 3.18345  -2
   9 -17   1 16.8158 3.18345   1
 -10 -17  11 3.37716 2.54116  -2
 -10  17  -1 3.37716 2.54116   1
  10  17 -11 6.09315 3.16201  -2
  10 -17   1 6.09315 3.16201   1
 -11 -17  12 10.0815 3.31911  -2
 -11  17  -1 10.0815 3.31911   1
  11  17 -12 2.55196 3.63890  -2
  11 -17   1 2.55196 3.63890   1
 -12 -17  13 15.3888 4.40252  -2
 -12  17  -1 15.3888 4.40252   1
  12 -17   1 5.15570 3.12422   1
  12  17 -13 11.0559 5.38055  -2
  12 -17   1 11.0559 5.38055   1
 -13  17  -1 -0.3675 3.08950   1
 -13 -17  14 -3.5905 5.08411  -2
 -13  17  -1 -3.5905 5.08411   1
  13 -17   1 -0.4686 1.52029   1
 -14  17  -1 17.7635 3.16918   1
  14 -17   1 12.7401 2.33078   1
  13  16  -1 14.3408 3.70148   1
  13 -16 -11 22.1402 6.15671  -2
  13  16  -1 22.1402 6.15671   1
 -13 -16   1 18.6108 2.87166   1
  12 -16 -10 24.4469 5.67016  -2
  12  16  -1 24.4469 5.67016   1
  12  16  -1 12.6495 3.52664   1
 -12 -16   1 13.8830 2.58057   1
  11 -16  -9 63.3083 6.82575  -2
  11  16  -1 63.3083 6.82575   1
  11 -16 -10 64.7274 6.01535  -2
  11  16  -1 64.7274 6.01535   1
 -11 -16   1 55.2470 4.08548   1
 -11  16  10 64.6999 8.51874  -2
 -11 -16   1 64.6999 8.51874   1
  10  16  -1 187.753 9.35488   1
  10 -16  -9 207.571 11.3360  -2
  10  16  -1 207.571 11.3360   1
 -10  16   9 194.828 13.0276  -2
 -10 -16   1 194.828 13.0276   1
 -10 -16   1 190.746 10.1038   1
   9 -16  -8 73.0096 3.53220  -2
   9  16  -1 73.0096 3.53220   1
  -9  16   8 66.4273 4.47964  -2
  -9 -16   1 66.4273 4.47964   1
   8 -16  -7 24.6595 2.23029  -2
   8  16  -1 24.6595 2.23029   1
   8  16  -1 2.71965 0.61920   1
  -8  16   7 21.7944 3.04954  -2
  -8 -16   1 21.7944 3.04954   1
   7  16  -1 3.07314 0.79260   1
   7 -16  -6 22.4544 1.38657  -2
   7  16  -1 22.4544 1.38657   1
  -7  16   6 27.1906 2.70915  -2
  -7 -16   1 27.1906 2.70915   1
   6 -16  -5 145.987 3.57763  -2
   6  16  -1 145.987 3.57763   1
   6  16  -1 97.1210 4.10567   1
  -6  16   5 141.588 4.67564  -2
  -6 -16   1 141.588 4.67564   1
   5 -16  -4 164.454 3.63298  -2
   5  16  -1 164.454 3.63298   1
  -5  16   4 158.549 4.88813  -2
  -5 -16   1 158.549 4.88813   1
   4 -16  -3 155.901 3.25159  -2
   4  16  -1 155.901 3.25159   1
  -4  16   3 155.164 5.67392  -2
  -4 -16   1 155.164 5.67392   1
   3 -16  -2 38.0821 1.84632  -2
   3  16  -1 38.0821 1.84632   1
  -3  16   2 37.3306 2.82514  -2
  -3 -16   1 37.3306 2.82514   1
   2 -16  -1 30.1167 1.74064  -2
   2  16  -1 30.1167 1.74064   1
  -2  16   1 35.5696 2.69408  -2
  -2 -16   1 35.5696 2.69408   1
   1 -16   0 16.5168 1.48781  -2
   1  16  -1 16.5168 1.48781   1
  -1  16   0 20.2115 2.22154  -2
  -1 -16   1 20.2115 2.22154   1
   0 -16   1 365.440 6.38253  -2
   0  16  -1 365.440 6.38253   1
   0  16  -1 343.409 7.93387  -2
   0 -16   1 343.409 7.93387   1
  -1 -16   2 83.3417 2.36727  -2
  -1  16  -1 83.3417 2.36727   1
   1  16  -2 87.5105 3.58065  -2
   1 -16   1 87.5105 3.58065   1
  -2 -16   3 153.523 3.49619  -2
  -2  16  -1 153.523 3.49619   1
   2  16  -3 151.151 6.62425  -2
   2 -16   1 151.151 6.62425   1
  -3 -16   4 3.15445 1.34504  -2
  -3  16  -1 3.15445 1.34504   1
   3  16  -4 2.04365 1.22858  -2
   3 -16   1 2.04365 1.22858   1
  -4 -16   5 20.2073 1.67356  -2
  -4  16  -1 20.2073 1.67356   1
   4  16  -5 19.7674 2.09387  -2
   4 -16   1 19.7674 2.09387   1
  -5 -16   6 -0.7669 1.57668  -2
  -5  16  -1 -0.7669 1.57668   1
   5  16  -6 1.83110 1.95999  -2
   5 -16   1 1.83110 1.95999   1
  -6 -16   7 123.804 3.40191  -2
  -6  16  -1 123.804 3.40191   1
   6  16  -7 122.101 4.63248  -2
   6 -16   1 122.101 4.63248   1
  -7 -16   8 24.8638 2.06592  -2
  -7  16  -1 24.8638 2.06592   1
   7  16  -8 24.5600 2.79232  -2
   7 -16   1 24.5600 2.79232   1
  -8 -16   9 264.460 5.61513  -2
  -8  16  -1 264.460 5.61513   1
   8  16  -9 254.131 7.64054  -2
   8 -16   1 254.131 7.64054   1
  -9 -16  10 14.0808 2.17408  -2
  -9  16  -1 14.0808 2.17408   1
   9  16 -10 22.3935 3.20438  -2
   9 -16   1 22.3935 3.20438   1
 -10 -16  11 63.6829 3.38345  -2
 -10  16  -1 63.6829 3.38345   1
  10  16 -11 64.7423 4.67969  -2
  10 -16   1 64.7423 4.67969   1
 -11 -16  12 0.97869 2.99143  -2
 -11  16  -1 0.97869 2.99143   1
  11  16 -12 -0.8925 3.50428  -2
  11 -16   1 -0.8925 3.50428   1
 -12 -16  13 127.239 6.64386  -2
 -12  16  -1 127.239 6.64386   1
  12  16 -13 132.540 9.04841  -2
  12 -16   1 132.540 9.04841   1
  12 -16   1 136.187 8.53384   1
 -13  16  -1 1.29749 2.81382   1
 -13 -16  14 -2.6039 5.00991  -2
 -13  16  -1 -2.6039 5.00991   1
  13 -16   1 -1.4755 1.58465   1
 -14  16  -1 61.0247 4.74203   1
  14 -16   1 66.9508 3.85693   1
  14 -15 -12 11.5014 4.11052  -2
  14  15  -1 11.5014 4.11052   1
  14  15  -1 9.02245 1.30458   1
 -14 -15   1 7.47606 3.18975   1
 -14  15  12 0.57295 6.00545  -2
 -14 -15   1 0.57295 6.00545   1
  13  15  -1 14.8679 1.40933   1
  13 -15 -11 24.9029 5.72254  -2
  13  15  -1 24.9029 5.72254   1
 -13 -15   1 12.1295 2.45444   1
  12 -15 -10 -1.1902 4.63243  -2
  12  15  -1 -1.1902 4.63243   1
 -12 -15   1 0.79222 1.69104   1
  11 -15 -10 55.4139 5.45450  -2
  11  15  -1 55.4139 5.45450   1
  11  15  -1 53.1368 5.84966   1
 -11 -15   1 53.2086 3.88349   1
 -11  15  10 54.1017 7.43912  -2
 -11 -15   1 54.1017 7.43912   1
  10 -15  -9 0.32170 2.85480  -2
  10  15  -1 0.32170 2.85480   1
  10  15  -1 3.24600 2.03668   1
 -10 -15   1 -1.7111 2.31167   1
 -10  15   9 0.52840 3.68577  -2
 -10 -15   1 0.52840 3.68577   1
   9  15  -1 2.12308 1.99733   1
   9 -15  -8 5.80647 2.21882  -2
   9  15  -1 5.80647 2.21882   1
  -9  15   8 4.11014 3.90178  -2
  -9 -15   1 4.11014 3.90178   1
  -9 -15   1 1.39661 2.35977   1
   8 -15  -7 -1.6826 1.50742  -2
   8  15  -1 -1.6826 1.50742   1
  -8  15   7 -4.0956 2.62412  -2
  -8 -15   1 -4.0956 2.62412   1
   7 -15  -6 29.8597 1.37351  -2
   7  15  -1 29.8597 1.37351   1
   7  15  -1 21.9947 1.45192   1
  -7  15   6 28.4347 2.63577  -2
  -7 -15   1 28.4347 2.63577   1
   6 -15  -5 -1.6320 0.97307  -2
   6  15  -1 -1.6320 0.97307   1
   6  15  -1 2.10799 0.83771   1
  -6  15   5 6.48978 2.09150  -2
  -6 -15   1 6.48978 2.09150   1
   5 -15  -4 3.91764 0.86778  -2
   5  15  -1 3.91764 0.86778   1
  -5  15   4 1.27966 1.87464  -2
  -5 -15   1 1.27966 1.87464   1
   4 -15  -3 1.96300 0.87236  -2
   4  15  -1 1.96300 0.87236   1
  -4  15   3 2.09691 1.90031  -2
  -4 -15   1 2.09691 1.90031   1
   3 -15  -2 17.8561 1.07776  -2
   3  15  -1 17.8561 1.07776   1
  -3  15   2 15.1739 2.23455  -2
  -3 -15   1 15.1739 2.23455   1
   2 -15  -1 10.7463 1.10493  -2
   2  15  -1 10.7463 1.10493   1
  -2  15   1 14.6256 2.11110  -2
  -2 -15   1 14.6256 2.11110   1
   1 -15   0 6.71307 1.07489  -2
   1  15  -1 6.71307 1.07489   1
  -1  15   0 8.39266 1.51088  -2
  -1 -15   1 8.39266 1.51088   1
   0 -15   1 1.57399 0.91430  -2
   0  15  -1 1.57399 0.91430   1
   0  15  -1 2.74572 1.29469  -2
   0 -15   1 2.74572 1.29469   1
  -1 -15   2 11.1043 1.15035  -2
  -1  15  -1 11.1043 1.15035   1
   1  15  -2 9.77491 1.58262  -2
   1 -15   1 9.77491 1.58262   1
  -2 -15   3 3.91558 1.15278  -2
  -2  15  -1 3.91558 1.15278   1
   2  15  -3 2.20476 0.85707  -2
   2 -15   1 2.20476 0.85707   1
  -3 -15   4 0.82066 1.25567  -2
  -3  15  -1 0.82066 1.25567   1
   3  15  -4 2.70138 1.30081  -2
   3 -15   1 2.70138 1.30081   1
  -4 -15   5 1.52624 1.34350  -2
  -4  15  -1 1.52624 1.34350   1
   4  15  -5 2.26537 1.48658  -2
   4 -15   1 2.26537 1.48658   1
  -5 -15   6 9.67873 1.56632  -2
  -5  15  -1 9.67873 1.56632   1
   5  15  -6 6.75820 1.80497  -2
   5 -15   1 6.75820 1.80497   1
  -6 -15   7 10.4779 1.67878  -2
  -6  15  -1 10.4779 1.67878   1
   6  15  -7 7.55128 2.28113  -2
   6 -15   1 7.55128 2.28113   1
  -7 -15   8 9.40389 1.78175  -2
  -7  15  -1 9.40389 1.78175   1
   7  15  -8 11.6980 2.53232  -2
   7 -15   1 11.6980 2.53232   1
  -8 -15   9 27.6479 2.13630  -2
  -8  15  -1 27.6479 2.13630   1
   8  15  -9 25.6900 3.38319  -2
   8 -15   1 25.6900 3.38319   1
  -9 -15  10 15.9917 2.07989  -2
  -9  15  -1 15.9917 2.07989   1
   9  15 -10 14.1988 3.30097  -2
   9 -15   1 14.1988 3.30097   1
 -10 -15  11 -0.8011 2.23244  -2
 -10  15  -1 -0.8011 2.23244   1
  10  15 -11 -2.9147 3.20595  -2
  10 -15   1 -2.9147 3.20595   1
 -11 -15  12 23.3847 3.29484  -2
 -11  15  -1 23.3847 3.29484   1
  11  15 -12 34.9484 4.06506  -2
  11 -15   1 34.9484 4.06506   1
 -12  15  -1 25.4992 4.24752   1
 -12 -15  13 22.2214 6.67950  -2
 -12  15  -1 22.2214 6.67950   1
  12  15 -13 14.6522 4.05313  -2
  12 -15   1 14.6522 4.05313   1
  12 -15   1 20.7408 3.78580   1
 -13  15  -1 5.72701 2.21167   1
  13 -15   1 5.40231 1.63220   1
 -14  15  -1 16.3779 2.84467   1
  14 -15   1 15.1043 2.22748   1
 -15  15  -1 15.1149 3.90171   1
 -15 -15  15 11.3852 6.35578  -2
 -15  15  -1 11.3852 6.35578   1
  15 -15   1 10.6888 2.16487   1
  15  14  -1 1.66808 1.25907   1
  15 -14 -13 9.46918 4.13477  -2
  15  14  -1 9.46918 4.13477   1
 -15 -14   1 0.54364 1.85367   1
  14 -14 -12 40.7139 6.60131  -2
  14  14  -1 40.7139 6.60131   1
  14  14  -1 31.7741 2.46789   1
 -14 -14   1 31.5254 3.38345   1
  13 -14 -11 79.2379 7.28398  -2
  13  14  -1 79.2379 7.28398   1
  13  14  -1 46.3469 2.75409   1
 -13 -14   1 49.6753 3.98130   1
  12  14  -1 12.1114 1.22133   1
 -12  14  11 23.1054 7.10422  -2
 -12 -14   1 23.1054 7.10422   1
 -12 -14   1 5.06333 1.98803   1
  11  14  -1 29.5679 1.18495   1
  11 -14 -10 67.1221 6.81730  -2
  11  14  -1 67.1221 6.81730   1
 -11 -14   1 23.0477 2.79526   1
 -11  14  10 57.4050 7.67777  -2
 -11 -14   1 57.4050 7.67777   1
  10  14  -1 8.31846 0.58556   1
  10 -14  -9 39.4568 5.55292  -2
  10  14  -1 39.4568 5.55292   1
 -10  14   9 28.8476 3.40804  -2
 -10 -14   1 28.8476 3.40804   1
 -10 -14   1 6.41518 2.55654   1
   9 -14  -8 93.2890 4.54955  -2
   9  14  -1 93.2890 4.54955   1
   9  14  -1 55.4220 1.45779   1
  -9  14   8 80.3809 4.40648  -2
  -9 -14   1 80.3809 4.40648   1
  -9 -14   1 55.5455 4.86161   1
   8 -14  -7 122.975 2.60892  -2
   8  14  -1 122.975 2.60892   1
   8  14  -1 90.7340 3.43355   1
  -8  14   7 111.505 5.05868  -2
  -8 -14   1 111.505 5.05868   1
   7 -14  -6 155.303 3.22865  -2
   7  14  -1 155.303 3.22865   1
   7  14  -1 152.352 5.46028   1
  -7  14   6 150.948 4.70727  -2
  -7 -14   1 150.948 4.70727   1
  -7 -14   1 152.273 7.98275   1
   6 -14  -5 122.829 3.45234  -2
   6  14  -1 122.829 3.45234   1
   6  14  -1 113.571 3.08147   1
  -6  14   5 114.646 4.01553  -2
  -6 -14   1 114.646 4.01553   1
   5 -14  -4 25.2246 1.41532  -2
   5  14  -1 25.2246 1.41532   1
  -5  14   4 26.9775 2.28794  -2
  -5 -14   1 26.9775 2.28794   1
   4 -14  -3 8.25575 0.94763  -2
   4  14  -1 8.25575 0.94763   1
  -4  14   3 6.13669 1.86997  -2
  -4 -14   1 6.13669 1.86997   1
   3 -14  -2 400.639 6.13980  -2
   3  14  -1 400.639 6.13980   1
  -3  14   2 395.637 10.5864  -2
  -3 -14   1 395.637 10.5864   1
   2 -14  -1 232.930 3.56108  -2
   2  14  -1 232.930 3.56108   1
  -2  14   1 228.286 5.71450  -2
  -2 -14   1 228.286 5.71450   1
   1 -14   0 1062.53 13.7639  -2
   1  14  -1 1062.53 13.7639   1
  -1  14   0 1031.18 20.3396  -2
  -1 -14   1 1031.18 20.3396   1
   0 -14   1 459.850 6.96064  -2
   0  14  -1 459.850 6.96064   1
   0  14  -1 449.908 9.59189  -2
   0 -14   1 449.908 9.59189   1
  -1 -14   2 81.5357 2.17136  -2
  -1  14  -1 81.5357 2.17136   1
   1  14  -2 79.8548 2.03907  -2
   1 -14   1 79.8548 2.03907   1
  -2 -14   3 9.15738 1.22666  -2
  -2  14  -1 9.15738 1.22666   1
   2  14  -3 10.7206 1.03237  -2
   2 -14   1 10.7206 1.03237   1
  -3 -14   4 259.187 4.88595  -2
  -3  14  -1 259.187 4.88595   1
   3  14  -4 244.138 4.97846  -2
   3 -14   1 244.138 4.97846   1
  -4 -14   5 28.1115 1.67117  -2
  -4  14  -1 28.1115 1.67117   1
   4  14  -5 28.8082 1.94383  -2
   4 -14   1 28.8082 1.94383   1
  -5 -14   6 530.318 9.17508  -2
  -5  14  -1 530.318 9.17508   1
   5  14  -6 540.134 10.6852  -2
   5 -14   1 540.134 10.6852   1
  -6 -14   7 9.38020 1.60145  -2
  -6  14  -1 9.38020 1.60145   1
   6  14  -7 8.39964 1.89679  -2
   6 -14   1 8.39964 1.89679   1
  -7 -14   8 109.665 3.11231  -2
  -7  14  -1 109.665 3.11231   1
   7  14  -8 109.332 4.85734  -2
   7 -14   1 109.332 4.85734   1
  -8 -14   9 2.95691 1.77186  -2
  -8  14  -1 2.95691 1.77186   1
   8  14  -9 0.86806 2.86155  -2
   8 -14   1 0.86806 2.86155   1
  -9 -14  10 150.046 3.92627  -2
  -9  14  -1 150.046 3.92627   1
   9  14 -10 148.402 6.09221  -2
   9 -14   1 148.402 6.09221   1
 -10 -14  11 -5.3206 1.86078  -2
 -10  14  -1 -5.3206 1.86078   1
  10  14 -11 2.31807 2.56405  -2
  10 -14   1 2.31807 2.56405   1
 -11 -14  12 275.162 7.58377  -2
 -11  14  -1 275.162 7.58377   1
  11  14 -12 273.121 9.41243  -2
  11 -14   1 273.121 9.41243   1
  11 -14   1 225.842 10.9853   1
 -12  14  -1 -0.2411 2.44932   1
 -12 -14  13 -0.2788 5.58228  -2
 -12  14  -1 -0.2788 5.58228   1
  12 -14   1 -1.6962 1.46776   1
  12  14 -13 -0.9602 4.68323  -2
  12 -14   1 -0.9602 4.68323   1
 -13  14  -1 5.34279 2.15295   1
  13 -14   1 7.34432 1.84852   1
 -14 -14  15 -0.8562 5.60289  -2
 -14  14  -1 -0.8562 5.60289   1
 -14  14  -1 1.29352 2.65834   1
  14 -14   1 0.83474 1.65531   1
 -15  14  -1 74.6312 4.99637   1
  15 -14   1 65.5623 3.79628   1
 -16  14  -1 2.88305 2.05699   1
  16 -14   1 1.60629 2.25636   1
  15 -13 -13 -0.1024 5.13584  -2
  15  13  -1 -0.1024 5.13584   1
  15  13  -1 2.22030 1.47000   1
 -15  13  13 6.01556 6.14598  -2
 -15 -13   1 6.01556 6.14598   1
 -15 -13   1 4.02303 2.79272   1
  14 -13 -12 55.0330 3.35319  -2
  14  13  -1 55.0330 3.35319   1
 -14  13  12 47.0384 6.97020  -2
 -14 -13   1 47.0384 6.97020   1
 -14 -13   1 34.7617 4.87894   1
  13 -13 -11 -0.7629 4.84774  -2
  13  13  -1 -0.7629 4.84774   1
  13  13  -1 -0.9948 1.09225   1
 -13 -13   1 -1.4930 1.45818   1
  12  13  -1 3.24753 1.07973   1
 -12  13  11 36.6596 6.89881  -2
 -12 -13   1 36.6596 6.89881   1
 -12 -13   1 7.09330 2.04327   1
  11  13  -1 1.52969 0.58814   1
  11 -13 -10 4.61751 4.80598  -2
  11  13  -1 4.61751 4.80598   1
 -11 -13   1 -0.6429 1.52360   1
 -11  13  10 -0.9782 5.16015  -2
 -11 -13   1 -0.9782 5.16015   1
  10  13  -1 22.2771 1.00165   1
  10 -13  -9 34.6730 3.38318  -2
  10  13  -1 34.6730 3.38318   1
 -10  13   9 34.9810 3.99336  -2
 -10 -13   1 34.9810 3.99336   1
 -10 -13   1 18.6997 3.48491   1
   9  13  -1 0.24541 0.52449   1
   9 -13  -8 1.01835 0.96920  -2
   9  13  -1 1.01835 0.96920   1
  -9 -13   1 1.01635 1.91303   1
  -9  13   8 0.57634 2.52892  -2
  -9 -13   1 0.57634 2.52892   1
   8  13  -1 8.53827 0.78295   1
   8 -13  -7 9.67325 1.08115  -2
   8  13  -1 9.67325 1.08115   1
  -8  13   7 5.81404 2.51569  -2
  -8 -13   1 5.81404 2.51569   1
  -8 -13   1 7.52777 2.41664   1
   7  13  -1 4.13910 0.65016   1
   7 -13  -6 10.1422 0.94633  -2
   7  13  -1 10.1422 0.94633   1
  -7  13   6 10.4991 2.47942  -2
  -7 -13   1 10.4991 2.47942   1
  -7 -13   1 2.13416 2.01094   1
   6  13  -1 0.37423 0.39862   1
   6 -13  -5 1.09506 1.42509  -2
   6  13  -1 1.09506 1.42509   1
  -6  13   5 -0.2046 1.84530  -2
  -6 -13   1 -0.2046 1.84530   1
   5 -13  -4 7.12746 0.98600  -2
   5  13  -1 7.12746 0.98600   1
   5  13  -1 7.70643 0.99763   1
  -5  13   4 7.59667 1.88598  -2
  -5 -13   1 7.59667 1.88598   1
   4 -13  -3 0.72672 0.77133  -2
   4  13  -1 0.72672 0.77133   1
  -4  13   3 0.80388 1.58966  -2
  -4 -13   1 0.80388 1.58966   1
   3 -13  -2 5.28553 0.75782  -2
   3  13  -1 5.28553 0.75782   1
  -3  13   2 4.34751 1.30699  -2
  -3 -13   1 4.34751 1.30699   1
   2 -13  -1 12.8854 0.81442  -2
   2  13  -1 12.8854 0.81442   1
  -2  13   1 14.1152 1.65606  -2
  -2 -13   1 14.1152 1.65606   1
   1 -13   0 11.7263 0.76258  -2
   1  13  -1 11.7263 0.76258   1
  -1  13   0 12.4533 1.40963  -2
  -1 -13   1 12.4533 1.40963   1
   0 -13   1 1.05805 0.45497  -2
   0  13  -1 1.05805 0.45497   1
   0  13  -1 1.87838 1.11711  -2
   0 -13   1 1.87838 1.11711   1
  -1 -13   2 58.3735 1.59012  -2
  -1  13  -1 58.3735 1.59012   1
   1  13  -2 59.7636 1.70786  -2
   1 -13   1 59.7636 1.70786   1
  -2 -13   3 55.7872 1.62918  -2
  -2  13  -1 55.7872 1.62918   1
   2  13  -3 54.3312 1.75993  -2
   2 -13   1 54.3312 1.75993   1
  -3 -13   4 9.97467 1.24364  -2
  -3  13  -1 9.97467 1.24364   1
   3  13  -4 7.74500 1.08833  -2
   3 -13   1 7.74500 1.08833   1
  -4 -13   5 11.9245 1.33971  -2
  -4  13  -1 11.9245 1.33971   1
   4  13  -5 10.3257 1.17942  -2
   4 -13   1 10.3257 1.17942   1
  -5 -13   6 54.3266 2.11995  -2
  -5  13  -1 54.3266 2.11995   1
   5  13  -6 59.0992 2.48499  -2
   5 -13   1 59.0992 2.48499   1
  -6 -13   7 2.56140 1.44939  -2
  -6  13  -1 2.56140 1.44939   1
   6  13  -7 3.25334 1.98348  -2
   6 -13   1 3.25334 1.98348   1
  -7 -13   8 2.52231 1.79506  -2
  -7  13  -1 2.52231 1.79506   1
   7  13  -8 0.26883 2.02408  -2
   7 -13   1 0.26883 2.02408   1
  -8 -13   9 45.9373 2.25954  -2
  -8  13  -1 45.9373 2.25954   1
   8  13  -9 43.2457 2.89541  -2
   8 -13   1 43.2457 2.89541   1
  -9 -13  10 9.34598 1.84834  -2
  -9  13  -1 9.34598 1.84834   1
   9  13 -10 11.5024 2.55931  -2
   9 -13   1 11.5024 2.55931   1
   9 -13   1 8.43431 1.90646   1
 -10  13  -1 11.7247 2.13995   1
 -10 -13  11 20.8446 2.70868  -2
 -10  13  -1 20.8446 2.70868   1
  10  13 -11 14.9261 2.81405  -2
  10 -13   1 14.9261 2.81405   1
 -11  13  -1 7.89418 2.97221   1
 -11 -13  12 17.1387 3.37801  -2
 -11  13  -1 17.1387 3.37801   1
  11  13 -12 13.7537 2.86357  -2
  11 -13   1 13.7537 2.86357   1
 -12  13  -1 3.57277 1.75545   1
  12  13 -13 8.22176 4.87417  -2
  12 -13   1 8.22176 4.87417   1
  12 -13   1 3.42452 1.83474   1
 -13  13  -1 -0.5897 1.78716   1
  13 -13   1 -0.3780 1.37940   1
 -14  13  -1 37.4738 3.68965   1
  14 -13   1 30.4466 2.72209   1
 -15  13  -1 15.2263 2.64080   1
  15 -13   1 13.6957 2.20698   1
 -16  13  -1 1.94938 2.90744   1
 -16 -13  16 -0.9636 5.83580  -2
 -16  13  -1 -0.9636 5.83580   1
  16 -13   1 2.51788 1.85767   1
  16 -12 -14 45.1155 3.70536  -2
  16  12  -1 45.1155 3.70536   1
 -16  12  14 58.5528 7.28950  -2
 -16 -12   1 58.5528 7.28950   1
 -16 -12   1 38.6358 5.37435   1
  15 -12 -13 65.6914 7.15049  -2
  15  12  -1 65.6914 7.15049   1
  15  12  -1 51.0810 3.60272   1
 -15 -12   1 46.0431 5.56986   1
 -15  12  13 71.6445 7.47871  -2
 -15 -12   1 71.6445 7.47871   1
  14  12  -1 21.1651 2.41679   1
  14 -12 -12 54.5243 6.46610  -2
  14  12  -1 54.5243 6.46610   1
 -14 -12   1 23.9264 4.14833   1
 -14  12  12 36.9010 6.45676  -2
 -14 -12   1 36.9010 6.45676   1
  13  12  -1 9.83561 1.70854   1
  13 -12 -11 31.7245 5.24625  -2
  13  12  -1 31.7245 5.24625   1
 -13 -12   1 9.31712 2.26851   1
  12  12  -1 41.3139 2.20769   1
 -12 -12   1 41.3570 3.41659   1
 -12  12  11 59.7587 7.77404  -2
 -12 -12   1 59.7587 7.77404   1
  11  12  -1 74.4627 2.23022   1
  11 -12 -10 89.5369 6.98064  -2
  11  12  -1 89.5369 6.98064   1
 -11 -12   1 73.5372 3.97846   1
 -11  12  10 77.9599 8.17939  -2
 -11 -12   1 77.9599 8.17939   1
  10  12  -1 100.992 2.36975   1
  10 -12  -9 109.211 7.50223  -2
  10  12  -1 109.211 7.50223   1
 -10 -12   1 94.8972 6.46577   1
 -10  12   9 110.126 5.60927  -2
 -10 -12   1 110.126 5.60927   1
   9  12  -1 95.7054 3.86658   1
   9 -12  -8 103.040 2.39325  -2
   9  12  -1 103.040 2.39325   1
  -9  12   8 89.1051 4.43229  -2
  -9 -12   1 89.1051 4.43229   1
  -9 -12   1 99.0599 6.11545   1
   8 -12  -7 43.6368 1.37625  -2
   8  12  -1 43.6368 1.37625   1
   8  12  -1 41.1786 2.52974   1
  -8  12   7 42.4600 3.20136  -2
  -8 -12   1 42.4600 3.20136   1
  -8 -12   1 38.8844 4.12975   1
   7 -12  -6 14.8348 1.04534  -2
   7  12  -1 14.8348 1.04534   1
   7  12  -1 3.56413 0.59850   1
  -7  12   6 11.5834 2.37819  -2
  -7 -12   1 11.5834 2.37819   1
  -7 -12   1 5.92435 1.52700   1
   6  12  -1 51.4753 1.53497   1
   6 -12  -5 171.072 4.65173  -2
   6  12  -1 171.072 4.65173   1
  -6  12   5 165.889 4.65210  -2
  -6 -12   1 165.889 4.65210   1
   5  12  -1 42.5700 1.42086   1
   5 -12  -4 62.4113 2.58625  -2
   5  12  -1 62.4113 2.58625   1
  -5  12   4 62.0900 2.73243  -2
  -5 -12   1 62.0900 2.73243   1
   4 -12  -3 408.500 6.73290  -2
   4  12  -1 408.500 6.73290   1
  -4  12   3 418.111 7.71241  -2
  -4 -12   1 418.111 7.71241   1
   3 -12  -2 56.0701 1.33586  -2
   3  12  -1 56.0701 1.33586   1
  -3  12   2 54.5717 2.12832  -2
  -3 -12   1 54.5717 2.12832   1
   2 -12  -1 216.972 3.54862  -2
   2  12  -1 216.972 3.54862   1
  -2  12   1 222.359 5.26624  -2
  -2 -12   1 222.359 5.26624   1
   1 -12   0 7.08816 0.68269  -2
   1  12  -1 7.08816 0.68269   1
  -1  12   0 6.15878 1.24365  -2
  -1 -12   1 6.15878 1.24365   1
   0 -12   1 16.2420 0.61927  -2
   0  12  -1 16.2420 0.61927   1
   0  12  -1 18.5259 1.40963  -2
   0 -12   1 18.5259 1.40963   1
  -1 -12   2 45.5435 1.33111  -2
  -1  12  -1 45.5435 1.33111   1
   1  12  -2 42.7547 1.18821  -2
   1 -12   1 42.7547 1.18821   1
  -2 -12   3 457.339 6.83197  -2
  -2  12  -1 457.339 6.83197   1
   2  12  -3 435.440 7.89351  -2
   2 -12   1 435.440 7.89351   1
  -3 -12   4 15.4249 1.11191  -2
  -3  12  -1 15.4249 1.11191   1
   3  12  -4 12.1807 1.14404  -2
   3 -12   1 12.1807 1.14404   1
  -4 -12   5 221.833 4.31397  -2
  -4  12  -1 221.833 4.31397   1
   4  12  -5 213.723 4.37228  -2
   4 -12   1 213.723 4.37228   1
  -5 -12   6 17.9431 1.51324  -2
  -5  12  -1 17.9431 1.51324   1
   5  12  -6 17.1141 1.29547  -2
   5 -12   1 17.1141 1.29547   1
  -6 -12   7 385.877 6.71888  -2
  -6  12  -1 385.877 6.71888   1
   6  12  -7 353.034 7.26937  -2
   6 -12   1 353.034 7.26937   1
  -7 -12   8 84.9417 2.61746  -2
  -7  12  -1 84.9417 2.61746   1
   7  12  -8 79.4844 2.75426  -2
   7 -12   1 79.4844 2.75426   1
  -8 -12   9 347.494 6.43128  -2
  -8  12  -1 347.494 6.43128   1
   8  12  -9 325.237 8.14586  -2
   8 -12   1 325.237 8.14586   1
  -9 -12  10 5.71190 2.31573  -2
  -9  12  -1 5.71190 2.31573   1
  -9  12  -1 3.24492 1.44182   1
   9  12 -10 4.44463 2.38186  -2
   9 -12   1 4.44463 2.38186   1
   9 -12   1 3.25171 1.49594   1
 -10  12  -1 71.7453 3.70105   1
 -10 -12  11 121.262 4.39944  -2
 -10  12  -1 121.262 4.39944   1
  10  12 -11 115.899 4.42198  -2
  10 -12   1 115.899 4.42198   1
 -11 -12  12 1.13865 2.80523  -2
 -11  12  -1 1.13865 2.80523   1
 -11  12  -1 7.26412 2.51628   1
  11  12 -12 -0.4914 2.66810  -2
  11 -12   1 -0.4914 2.66810   1
 -12  12  -1 96.3006 4.74211   1
  12 -12   1 93.8681 4.62290   1
  12  12 -13 135.216 8.87151  -2
  12 -12   1 135.216 8.87151   1
 -13  12  -1 4.94117 2.08974   1
  13 -12   1 2.08626 1.42100   1
 -14  12  -1 196.149 7.55171   1
  14 -12   1 199.444 6.10164   1
 -15  12  -1 0.40857 1.92100   1
  15 -12   1 0.91317 1.52661   1
 -16  12  -1 22.9218 3.10451   1
  16 -12   1 22.1757 2.51177   1
 -17  12  -1 11.5073 2.65243   1
  17 -12   1 8.87418 4.18831   1
  16 -11 -14 2.61815 2.96442  -2
  16  11  -1 2.61815 2.96442   1
 -16 -11   1 3.38930 1.98577   1
  15 -11 -13 15.2434 2.97883  -2
  15  11  -1 15.2434 2.97883   1
 -15 -11   1 3.48901 1.80624   1
  14 -11 -12 8.20966 2.51578  -2
  14  11  -1 8.20966 2.51578   1
 -14 -11   1 2.18100 1.66077   1
  13 -11 -11 18.1561 5.07835  -2
  13  11  -1 18.1561 5.07835   1
  13  11  -1 12.6195 1.96579   1
 -13 -11   1 10.6856 1.91357   1
  12  11  -1 1.66946 0.88425   1
 -12 -11   1 1.69410 1.63174   1
 -12  11  11 9.38994 5.74392  -2
 -12 -11   1 9.38994 5.74392   1
  11  11  -1 78.9555 2.32802   1
  11 -11 -10 80.4494 6.61670  -2
  11  11  -1 80.4494 6.61670   1
 -11 -11   1 78.8547 3.98960   1
 -11  11  10 69.3826 7.71290  -2
 -11 -11   1 69.3826 7.71290   1
  10  11  -1 0.49406 0.64736   1
  10 -11  -9 12.0028 1.77552  -2
  10  11  -1 12.0028 1.77552   1
 -10 -11   1 0.12738 1.83938   1
 -10  11   9 4.16148 3.02810  -2
 -10 -11   1 4.16148 3.02810   1
   9 -11  -8 16.2774 1.15841  -2
   9  11  -1 16.2774 1.15841   1
   9  11  -1 11.5337 1.52760   1
  -9  11   8 15.8581 3.11838  -2
  -9 -11   1 15.8581 3.11838   1
  -9 -11   1 9.90200 2.57113   1
   8 -11  -7 25.2169 1.19232  -2
   8  11  -1 25.2169 1.19232   1
   8  11  -1 27.9534 2.15659   1
  -8  11   7 23.3871 2.73676  -2
  -8 -11   1 23.3871 2.73676   1
  -8 -11   1 30.4413 2.62584   1
   7  11  -1 2.96923 1.54757   1
   7 -11  -6 10.6493 0.72686  -2
   7  11  -1 10.6493 0.72686   1
  -7  11   6 13.2567 2.34858  -2
  -7 -11   1 13.2567 2.34858   1
  -7 -11   1 3.36563 1.27829   1
   6 -11  -5 10.6218 1.66526  -2
   6  11  -1 10.6218 1.66526   1
   6  11  -1 4.09198 0.42086   1
  -6  11   5 12.4743 1.68137  -2
  -6 -11   1 12.4743 1.68137   1
  -6 -11   1 1.51639 1.66064   1
   5  11  -1 63.3437 1.44995   1
   5 -11  -4 74.1269 3.35179  -2
   5  11  -1 74.1269 3.35179   1
  -5  11   4 78.6209 2.55752  -2
  -5 -11   1 78.6209 2.55752   1
   4 -11  -3 0.47307 0.45585  -2
   4  11  -1 0.47307 0.45585   1
  -4  11   3 -0.0554 1.28775  -2
  -4 -11   1 -0.0554 1.28775   1
   3 -11  -2 2.85642 0.59077  -2
   3  11  -1 2.85642 0.59077   1
  -3  11   2 2.83861 1.19469  -2
  -3 -11   1 2.83861 1.19469   1
   2 -11  -1 1.11723 0.60936  -2
   2  11  -1 1.11723 0.60936   1
  -2  11   1 -0.0380 0.97713  -2
  -2 -11   1 -0.0380 0.97713   1
   1 -11   0 7.59916 0.61225  -2
   1  11  -1 7.59916 0.61225   1
  -1  11   0 7.61723 1.14990  -2
  -1 -11   1 7.61723 1.14990   1
   0 -11   1 6.87170 0.47429  -2
   0  11  -1 6.87170 0.47429   1
   0  11  -1 6.61030 0.44869  -2
   0 -11   1 6.61030 0.44869   1
  -1 -11   2 2.06705 0.69784  -2
  -1  11  -1 2.06705 0.69784   1
   1  11  -2 0.88781 0.57227  -2
   1 -11   1 0.88781 0.57227   1
  -2 -11   3 17.3375 0.99599  -2
  -2  11  -1 17.3375 0.99599   1
   2  11  -3 16.7757 1.06323  -2
   2 -11   1 16.7757 1.06323   1
  -3 -11   4 13.1338 1.04329  -2
  -3  11  -1 13.1338 1.04329   1
   3  11  -4 12.0366 0.94120  -2
   3 -11   1 12.0366 0.94120   1
  -4 -11   5 0.09189 0.96441  -2
  -4  11  -1 0.09189 0.96441   1
   4  11  -5 2.42476 0.84181  -2
   4 -11   1 2.42476 0.84181   1
  -5 -11   6 22.5086 1.50743  -2
  -5  11  -1 22.5086 1.50743   1
  -5  11  -1 10.4347 2.63689   1
   5  11  -6 23.6138 1.28426  -2
   5 -11   1 23.6138 1.28426   1
  -6 -11   7 12.9743 1.52571  -2
  -6  11  -1 12.9743 1.52571   1
   6  11  -7 12.2902 1.01056  -2
   6 -11   1 12.2902 1.01056   1
  -7  11  -1 62.4392 4.53555   1
  -7 -11   8 85.8453 2.86281  -2
  -7  11  -1 85.8453 2.86281   1
   7  11  -8 86.5931 2.79117  -2
   7 -11   1 86.5931 2.79117   1
  -8 -11   9 18.3722 2.31276  -2
  -8  11  -1 18.3722 2.31276   1
  -8  11  -1 15.6992 1.89505   1
   8 -11   1 16.6557 2.12231   1
   8  11  -9 13.6226 2.26791  -2
   8 -11   1 13.6226 2.26791   1
  -9 -11  10 10.9287 2.21404  -2
  -9  11  -1 10.9287 2.21404   1
  -9  11  -1 3.28025 1.37249   1
   9 -11   1 2.69895 1.43868   1
   9  11 -10 6.51221 2.39146  -2
   9 -11   1 6.51221 2.39146   1
 -10 -11  11 20.4215 2.95655  -2
 -10  11  -1 20.4215 2.95655   1
 -10  11  -1 15.0320 2.04644   1
  10  11 -11 9.44687 3.28861  -2
  10 -11   1 9.44687 3.28861   1
  10 -11   1 13.9884 2.94023   1
 -11 -11  12 60.8227 3.82932  -2
 -11  11  -1 60.8227 3.82932   1
 -11  11  -1 66.8934 3.75796   1
  11  11 -12 68.1090 3.65224  -2
  11 -11   1 68.1090 3.65224   1
 -12  11  -1 33.6763 3.15618   1
  12 -11   1 34.4325 3.04839   1
  12  11 -13 45.2241 6.41067  -2
  12 -11   1 45.2241 6.41067   1
 -13  11  -1 16.2866 2.35245   1
  13 -11   1 20.7029 2.21550   1
 -14  11  -1 38.0869 3.59212   1
  14 -11   1 36.9573 2.76285   1
 -15  11  -1 -0.3902 1.86309   1
  15 -11   1 2.95383 1.65051   1
 -16  11  -1 6.60290 2.25042   1
  16 -11   1 2.78758 1.81704   1
 -17  11  -1 2.89743 1.66951   1
  17 -11   1 5.07188 2.55273   1
  17 -10 -15 34.0436 3.77245  -2
  17  10  -1 34.0436 3.77245   1
 -17  10  15 39.5316 6.87765  -2
 -17 -10   1 39.5316 6.87765   1
 -17 -10   1 26.9720 4.69419   1
  16 -10 -14 38.0821 3.60483  -2
  16  10  -1 38.0821 3.60483   1
 -16 -10   1 20.8506 2.94865   1
  15 -10 -13 12.5275 3.06085  -2
  15  10  -1 12.5275 3.06085   1
 -15 -10   1 2.61359 1.78683   1
  14  10  -1 21.6299 2.15007   1
 -14 -10   1 24.5533 2.72297   1
  13  10  -1 137.124 4.93054   1
 -13 -10   1 136.623 4.93414   1
  12  10  -1 40.2291 2.30868   1
  12 -10 -10 52.0809 5.79470  -2
  12  10  -1 52.0809 5.79470   1
 -12 -10   1 43.4955 3.27230   1
 -12  10  11 39.9623 6.77133  -2
 -12 -10   1 39.9623 6.77133   1
  11  10  -1 93.0940 2.42698   1
 -11 -10   1 96.6730 4.34721   1
 -11  10  10 107.341 8.64221  -2
 -11 -10   1 107.341 8.64221   1
  10  10  -1 34.6353 1.31194   1
  10 -10  -9 43.8066 5.11207  -2
  10  10  -1 43.8066 5.11207   1
 -10  10   9 43.8948 5.92628  -2
 -10 -10   1 43.8948 5.92628   1
 -10 -10   1 35.3242 2.84644   1
   9 -10  -8 99.9064 2.68166  -2
   9  10  -1 99.9064 2.68166   1
   9  10  -1 34.3604 2.22891   1
  -9  10   8 99.6365 4.81906  -2
  -9 -10   1 99.6365 4.81906   1
  -9 -10   1 30.4741 3.55711   1
   8 -10  -7 125.641 3.06153  -2
   8  10  -1 125.641 3.06153   1
   8  10  -1 92.8216 3.47950   1
  -8  10   7 120.627 5.23613  -2
  -8 -10   1 120.627 5.23613   1
  -8 -10   1 90.1504 3.78558   1
   7 -10  -6 930.631 18.5539  -2
   7  10  -1 930.631 18.5539   1
   7  10  -1 885.682 21.4095   1
  -7  10   6 989.244 22.3539  -2
  -7 -10   1 989.244 22.3539   1
  -7 -10   1 877.232 17.7361   1
   6 -10  -5 207.082 5.57572  -2
   6  10  -1 207.082 5.57572   1
   6  10  -1 179.750 4.79364   1
  -6  10   5 208.863 5.17718  -2
  -6 -10   1 208.863 5.17718   1
  -6 -10   1 183.316 5.73835   1
   5  10  -1 390.491 9.08755   1
   5 -10  -4 411.064 11.0682  -2
   5  10  -1 411.064 11.0682   1
  -5  10   4 419.550 6.86378  -2
  -5 -10   1 419.550 6.86378   1
   4  10  -1 2.14498 0.30563   1
   4 -10  -3 1.69299 1.24537  -2
   4  10  -1 1.69299 1.24537   1
  -4  10   3 0.58766 1.24128  -2
  -4 -10   1 0.58766 1.24128   1
   3 -10  -2 133.381 2.21991  -2
   3  10  -1 133.381 2.21991   1
  -3  10   2 128.871 3.08374  -2
  -3 -10   1 128.871 3.08374   1
   2 -10  -1 17.1058 0.74541  -2
   2  10  -1 17.1058 0.74541   1
  -2  10   1 16.3520 1.22297  -2
  -2 -10   1 16.3520 1.22297   1
   1 -10   0 717.850 10.1916  -2
   1  10  -1 717.850 10.1916   1
  -1  10   0 726.555 14.0023  -2
  -1 -10   1 726.555 14.0023   1
   0 -10   1 20.0672 0.61136  -2
   0  10  -1 20.0672 0.61136   1
   0  10  -1 18.9561 0.81334  -2
   0 -10   1 18.9561 0.81334   1
  -1 -10   2 128.327 2.33131  -2
  -1  10  -1 128.327 2.33131   1
   1  10  -2 126.368 2.36658  -2
   1 -10   1 126.368 2.36658   1
  -2 -10   3 -0.0228 0.75166  -2
  -2  10  -1 -0.0228 0.75166   1
   2  10  -3 -0.0396 0.67701  -2
   2 -10   1 -0.0396 0.67701   1
  -3 -10   4 119.404 2.37623  -2
  -3  10  -1 119.404 2.37623   1
   3  10  -4 117.811 2.38265  -2
   3 -10   1 117.811 2.38265   1
  -4 -10   5 3.45397 0.96284  -2
  -4  10  -1 3.45397 0.96284   1
   4  10  -5 4.32333 0.90161  -2
   4 -10   1 4.32333 0.90161   1
  -5 -10   6 1428.46 21.5339  -2
  -5  10  -1 1428.46 21.5339   1
   5  10  -6 1366.31 19.6360  -2
   5 -10   1 1366.31 19.6360   1
  -6 -10   7 19.4535 1.50453  -2
  -6  10  -1 19.4535 1.50453   1
   6  10  -7 18.0031 0.97668  -2
   6 -10   1 18.0031 0.97668   1
  -7 -10   8 171.754 4.73479  -2
  -7  10  -1 171.754 4.73479   1
  -7  10  -1 55.6514 4.26397   1
   7  10  -8 164.348 3.06850  -2
   7 -10   1 164.348 3.06850   1
  -8  10  -1 2.11017 1.35868   1
  -8 -10   9 3.93177 1.89212  -2
  -8  10  -1 3.93177 1.89212   1
   8  10  -9 3.18241 1.27404  -2
   8 -10   1 3.18241 1.27404   1
   8 -10   1 3.92770 1.38843   1
  -9 -10  10 85.0909 3.43972  -2
  -9  10  -1 85.0909 3.43972   1
  -9  10  -1 71.6282 3.57099   1
   9  10 -10 81.2348 2.51276  -2
   9 -10   1 81.2348 2.51276   1
   9 -10   1 68.3965 3.70005   1
 -10  10  -1 -0.6667 1.23160   1
 -10 -10  11 0.41822 2.36292  -2
 -10  10  -1 0.41822 2.36292   1
  10  10 -11 -2.0540 1.68690  -2
  10 -10   1 -2.0540 1.68690   1
  10 -10   1 -2.1502 1.40336   1
 -11  10  -1 271.084 8.75374   1
 -11 -10  12 266.070 8.31065  -2
 -11  10  -1 266.070 8.31065   1
  11 -10   1 268.087 6.84810   1
  11  10 -12 271.363 8.79049  -2
  11 -10   1 271.363 8.79049   1
 -12  10  -1 11.5487 2.04576   1
  12 -10   1 19.2080 2.39472   1
  12  10 -13 15.5297 5.26709  -2
  12 -10   1 15.5297 5.26709   1
 -13  10  -1 2.71605 2.20014   1
 -13 -10  14 47.2769 6.24064  -2
 -13  10  -1 47.2769 6.24064   1
  13 -10   1 1.15453 1.80317   1
 -14  10  -1 15.9397 2.51755   1
  14 -10   1 9.65394 2.22237   1
 -15  10  -1 57.9041 4.11702   1
  15 -10   1 60.5338 4.51034   1
 -16  10  -1 8.58597 1.88044   1
  16 -10   1 7.30981 1.88521   1
 -17  10  -1 49.9561 4.10714   1
 -17 -10  17 74.6544 7.94815  -2
 -17  10  -1 74.6544 7.94815   1
  17 -10   1 46.8687 4.25890   1
  17  -9 -15 10.1514 3.37089  -2
  17   9  -1 10.1514 3.37089   1
 -17   9  15 5.60313 5.28316  -2
 -17  -9   1 5.60313 5.28316   1
 -17  -9   1 7.25764 3.26647   1
  16  -9 -14 9.39885 3.06848  -2
  16   9  -1 9.39885 3.06848   1
 -16   9  14 4.36081 4.80841  -2
 -16  -9   1 4.36081 4.80841   1
 -16  -9   1 3.00605 2.82257   1
  15  -9 -13 -0.8987 2.80335  -2
  15   9  -1 -0.8987 2.80335   1
 -15  -9   1 0.70518 1.77296   1
  14  -9 -12 33.1569 3.89091  -2
  14   9  -1 33.1569 3.89091   1
  14   9  -1 26.3227 4.20966   1
 -14  -9   1 18.0727 2.54194   1
  13   9  -1 12.3857 1.67800   1
 -13  -9   1 11.2627 1.76813   1
  12   9  -1 42.0277 1.99328   1
 -12  -9   1 35.7131 3.00550   1
 -12   9  11 35.0631 6.45696  -2
 -12  -9   1 35.0631 6.45696   1
  11   9  -1 9.74627 0.90898   1
 -11  -9   1 10.8172 1.95035   1
 -11   9  10 5.98944 4.70615  -2
 -11  -9   1 5.98944 4.70615   1
  10   9  -1 38.5231 1.36196   1
  10  -9  -9 69.5393 5.72805  -2
  10   9  -1 69.5393 5.72805   1
 -10  -9   1 41.5601 2.90792   1
 -10   9   9 66.8226 6.63064  -2
 -10  -9   1 66.8226 6.63064   1
   9  -9  -8 6.57893 1.46235  -2
   9   9  -1 6.57893 1.46235   1
   9   9  -1 0.76538 0.61437   1
  -9  -9   1 -1.5591 1.41892   1
  -9   9   8 2.24352 2.60249  -2
  -9  -9   1 2.24352 2.60249   1
   8   9  -1 33.0093 1.33481   1
   8  -9  -7 33.5012 1.87844  -2
   8   9  -1 33.5012 1.87844   1
  -8  -9   1 28.9360 2.24499   1
  -8   9   7 29.2222 2.92352  -2
  -8  -9   1 29.2222 2.92352   1
   7  -9  -6 47.4918 1.45421  -2
   7   9  -1 47.4918 1.45421   1
   7   9  -1 37.4717 1.33582   1
  -7   9   6 53.1131 2.97002  -2
  -7  -9   1 53.1131 2.97002   1
  -7  -9   1 36.9376 1.97678   1
   6   9  -1 28.2158 0.76996   1
  -6  -9   1 25.8833 1.63590   1
  -6   9   5 28.9630 2.38652  -2
  -6  -9   1 28.9630 2.38652   1
   5  -9  -4 2.12534 2.20419  -2
   5   9  -1 2.12534 2.20419   1
  -5  -9   1 0.08397 1.55585   1
  -5   9   4 5.99832 1.28338  -2
  -5  -9   1 5.99832 1.28338   1
   4  -9  -3 7.94929 1.59111  -2
   4   9  -1 7.94929 1.59111   1
   4   9  -1 6.85752 0.42532   1
  -4   9   3 11.5404 1.15336  -2
  -4  -9   1 11.5404 1.15336   1
   3  -9  -2 20.5827 0.63693  -2
   3   9  -1 20.5827 0.63693   1
  -3   9   2 19.3311 1.35150  -2
  -3  -9   1 19.3311 1.35150   1
   2  -9  -1 5.08446 0.55058  -2
   2   9  -1 5.08446 0.55058   1
  -2   9   1 5.57713 0.99009  -2
  -2  -9   1 5.57713 0.99009   1
   1  -9   0 6.84607 0.60051  -2
   1   9  -1 6.84607 0.60051   1
  -1   9   0 8.06320 1.05263  -2
  -1  -9   1 8.06320 1.05263   1
   0  -9   1 0.72691 0.42959  -2
   0   9  -1 0.72691 0.42959   1
   0   9  -1 0.94259 0.38082  -2
   0  -9   1 0.94259 0.38082   1
  -1  -9   2 4.71659 0.65994  -2
  -1   9  -1 4.71659 0.65994   1
   1   9  -2 4.09257 0.61183  -2
   1  -9   1 4.09257 0.61183   1
  -2  -9   3 1.79038 0.72457  -2
  -2   9  -1 1.79038 0.72457   1
   2   9  -3 -1.0193 0.68323  -2
   2  -9   1 -1.0193 0.68323   1
  -3  -9   4 6.16191 0.89613  -2
  -3   9  -1 6.16191 0.89613   1
   3   9  -4 7.78768 0.81922  -2
   3  -9   1 7.78768 0.81922   1
  -4  -9   5 3.62971 1.04783  -2
  -4   9  -1 3.62971 1.04783   1
  -4   9  -1 1.44225 1.05476   1
   4   9  -5 -0.0826 0.80745  -2
   4  -9   1 -0.0826 0.80745   1
  -5  -9   6 26.3587 1.40908  -2
  -5   9  -1 26.3587 1.40908   1
   5   9  -6 25.2342 0.95828  -2
   5  -9   1 25.2342 0.95828   1
  -6   9  -1 4.20524 1.13882   1
  -6  -9   7 24.6053 1.90577  -2
  -6   9  -1 24.6053 1.90577   1
   6   9  -7 24.9318 1.15549  -2
   6  -9   1 24.9318 1.15549   1
  -7   9  -1 7.23468 1.33647   1
  -7  -9   8 11.9494 1.88297  -2
  -7   9  -1 11.9494 1.88297   1
   7   9  -8 8.99753 1.33496  -2
   7  -9   1 8.99753 1.33496   1
  -8  -9   9 7.44946 1.83835  -2
  -8   9  -1 7.44946 1.83835   1
  -8   9  -1 9.46146 1.56561   1
   8   9  -9 7.55315 1.70040  -2
   8  -9   1 7.55315 1.70040   1
   8  -9   1 7.38187 1.45435   1
  -9   9  -1 13.2034 1.79039   1
  -9  -9  10 15.0782 1.99176  -2
  -9   9  -1 15.0782 1.99176   1
   9  -9   1 9.24835 1.46246   1
   9   9 -10 10.8261 2.09679  -2
   9  -9   1 10.8261 2.09679   1
 -10   9  -1 10.8480 1.76744   1
 -10  -9  11 6.55867 2.31296  -2
 -10   9  -1 6.55867 2.31296   1
  10   9 -11 8.47107 3.02637  -2
  10  -9   1 8.47107 3.02637   1
  10  -9   1 6.99367 2.11554   1
 -11  -9  12 39.6058 2.89344  -2
 -11   9  -1 39.6058 2.89344   1
 -11   9  -1 38.4082 3.00801   1
  11   9 -12 37.2982 5.44765  -2
  11  -9   1 37.2982 5.44765   1
  11  -9   1 37.7076 2.93269   1
 -12   9  -1 3.35154 1.63362   1
  12  -9   1 2.54585 1.58241   1
  12   9 -13 13.1686 5.04840  -2
  12  -9   1 13.1686 5.04840   1
 -13   9  -1 12.3127 2.06515   1
  13  -9   1 9.73971 1.37915   1
 -14   9  -1 28.7457 2.94017   1
  14  -9   1 28.8403 2.37744   1
 -15   9  -1 36.7920 3.37284   1
  15  -9   1 32.0327 3.43218   1
 -16   9  -1 7.29796 1.84860   1
  16  -9   1 6.39090 2.39515   1
 -17   9  -1 21.7637 2.36244   1
  17  -9   1 28.5991 3.41728   1
 -18   9  -1 0.31115 1.90547   1
  18  -9   1 -1.0204 1.99255   1
  17  -8 -15 3.53905 3.34201  -2
  17   8  -1 3.53905 3.34201   1
 -17  -8   1 1.45942 2.30445   1
  16  -8 -14 43.7878 6.19061  -2
  16   8  -1 43.7878 6.19061   1
  16   8  -1 31.9710 3.71342   1
 -16  -8   1 43.0909 3.70823   1
  15   8  -1 66.1981 3.56534   1
 -15  -8   1 63.0577 4.16572   1
  14   8  -1 63.2356 3.54110   1
 -14  -8   1 67.6851 4.01387   1
  13   8  -1 2.26338 1.18785   1
 -13  -8   1 1.11290 1.31933   1
  12   8  -1 2.93714 0.92060   1
 -12  -8   1 3.14907 1.48441   1
  11   8  -1 3.93780 0.72309   1
 -11  -8   1 7.80107 1.62658   1
 -11   8  10 46.0077 5.91836  -2
 -11  -8   1 46.0077 5.91836   1
  10   8  -1 40.8506 1.33267   1
 -10   8   9 68.5675 6.51999  -2
 -10  -8   1 68.5675 6.51999   1
 -10  -8   1 43.7891 2.99649   1
   9   8  -1 39.6740 1.29474   1
   9  -8  -8 42.6745 4.48406  -2
   9   8  -1 42.6745 4.48406   1
  -9  -8   1 35.1267 2.62636   1
  -9   8   8 37.6134 5.11534  -2
  -9  -8   1 37.6134 5.11534   1
   8   8  -1 140.584 3.37760   1
   8  -8  -7 143.277 3.35505  -2
   8   8  -1 143.277 3.35505   1
  -8  -8   1 142.902 3.88146   1
  -8   8   7 122.205 8.28988  -2
  -8  -8   1 122.205 8.28988   1
   7  -8  -6 27.7195 1.12879  -2
   7   8  -1 27.7195 1.12879   1
   7   8  -1 12.5226 0.83841   1
  -7  -8   1 13.8927 1.28892   1
  -7   8   6 26.3517 2.64003  -2
  -7  -8   1 26.3517 2.64003   1
   6   8  -1 9.29515 1.63477   1
   6  -8  -5 62.9346 2.16650  -2
   6   8  -1 62.9346 2.16650   1
  -6   8   5 69.8441 2.96715  -2
  -6  -8   1 69.8441 2.96715   1
  -6  -8   1 5.78638 1.16065   1
  -5  -8   1 12.9887 1.17737   1
  -5   8   4 18.5476 1.81972  -2
  -5  -8   1 18.5476 1.81972   1
  -4   8   3 491.427 7.64397  -2
  -4  -8   1 491.427 7.64397   1
   3  -8  -2 213.656 8.61979  -2
   3   8  -1 213.656 8.61979   1
   3   8  -1 169.210 4.04992   1
  -3   8   2 214.616 4.20472  -2
  -3  -8   1 214.616 4.20472   1
   2  -8  -1 500.728 8.76812  -2
   2   8  -1 500.728 8.76812   1
  -2   8   1 507.719 8.63652  -2
  -2  -8   1 507.719 8.63652   1
   1  -8   0 10.5544 0.68917  -2
   1   8  -1 10.5544 0.68917   1
  -1   8   0 10.7279 1.13745  -2
  -1  -8   1 10.7279 1.13745   1
   0  -8   1 800.648 10.3300  -2
   0   8  -1 800.648 10.3300   1
   0   8  -1 800.615 11.7830  -2
   0  -8   1 800.615 11.7830   1
  -1  -8   2 178.905 2.88433  -2
  -1   8  -1 178.905 2.88433   1
   1   8  -2 174.565 2.71426  -2
   1  -8   1 174.565 2.71426   1
  -2  -8   3 1716.03 23.1910  -2
  -2   8  -1 1716.03 23.1910   1
   2   8  -3 1660.27 24.3709  -2
   2  -8   1 1660.27 24.3709   1
  -3  -8   4 21.2526 1.04009  -2
  -3   8  -1 21.2526 1.04009   1
   3   8  -4 19.9664 1.00804  -2
   3  -8   1 19.9664 1.00804   1
  -4  -8   5 981.341 15.0050  -2
  -4   8  -1 981.341 15.0050   1
  -4   8  -1 813.665 27.9054   1
   4  -8   1 821.266 27.3811   1
   4   8  -5 949.079 14.6861  -2
   4  -8   1 949.079 14.6861   1
  -5  -8   6 13.7069 1.53036  -2
  -5   8  -1 13.7069 1.53036   1
  -5   8  -1 10.4448 1.30629   1
   5   8  -6 10.3016 0.81172  -2
   5  -8   1 10.3016 0.81172   1
  -6  -8   7 39.7692 2.09904  -2
  -6   8  -1 39.7692 2.09904   1
  -6   8  -1 5.70296 1.66695   1
   6   8  -7 41.5423 1.85734  -2
   6  -8   1 41.5423 1.85734   1
   6  -8   1 3.27924 1.19308   1
  -7  -8   8 17.4384 1.85889  -2
  -7   8  -1 17.4384 1.85889   1
  -7   8  -1 13.3384 1.54289   1
   7   8  -8 20.2102 1.90296  -2
   7  -8   1 20.2102 1.90296   1
   7  -8   1 17.2175 1.71753   1
  -8   8  -1 505.544 13.1807   1
  -8  -8   9 496.156 10.7796  -2
  -8   8  -1 496.156 10.7796   1
   8   8  -9 476.792 13.0006  -2
   8  -8   1 476.792 13.0006   1
   8  -8   1 497.456 12.6260   1
  -9   8  -1 39.8647 2.09760   1
  -9  -8  10 44.8887 2.84802  -2
  -9   8  -1 44.8887 2.84802   1
   9   8 -10 49.2925 4.61569  -2
   9  -8   1 49.2925 4.61569   1
   9  -8   1 36.9942 1.71565   1
 -10   8  -1 650.130 12.0162   1
 -10  -8  11 869.719 31.0437  -2
 -10   8  -1 869.719 31.0437   1
  10  -8   1 671.085 24.0520   1
  10   8 -11 823.671 21.4208  -2
  10  -8   1 823.671 21.4208   1
 -11  -8  12 16.9231 2.32536  -2
 -11   8  -1 16.9231 2.32536   1
 -11   8  -1 14.7055 2.05345   1
  11   8 -12 21.3476 4.87619  -2
  11  -8   1 21.3476 4.87619   1
  11  -8   1 12.6246 1.96399   1
 -12   8  -1 17.7572 2.24097   1
  12   8 -13 74.2336 6.24086  -2
  12  -8   1 74.2336 6.24086   1
  12  -8   1 19.8539 2.29497   1
 -13   8  -1 14.1757 2.15930   1
  13  -8   1 15.0249 1.92011   1
 -14   8  -1 98.9802 4.76489   1
  14  -8   1 100.946 3.97415   1
 -15   8  -1 1.75321 1.37272   1
  15  -8   1 1.58419 1.20972   1
 -16   8  -1 61.0433 3.56768   1
  16  -8   1 54.4733 4.22954   1
 -17   8  -1 2.15859 1.46544   1
  17  -8   1 3.60944 2.20982   1
 -18   8  -1 29.5099 3.35176   1
 -18  -8  18 58.4879 7.48134  -2
 -18   8  -1 58.4879 7.48134   1
  18  -8   1 29.8429 3.52077   1
  18   7  -1 3.99280 2.44733   1
  18  -7 -16 14.7424 6.21454  -2
  18   7  -1 14.7424 6.21454   1
 -18  -7   1 9.14999 2.35959   1
  17  -7 -15 55.5666 4.38140  -2
  17   7  -1 55.5666 4.38140   1
 -17  -7   1 53.6762 4.24862   1
  16  -7 -14 7.68737 3.22705  -2
  16   7  -1 7.68737 3.22705   1
 -16  -7   1 9.33544 2.26451   1
  15  -7 -13 51.6791 6.11876  -2
  15   7  -1 51.6791 6.11876   1
  15   7  -1 35.3104 3.72576   1
 -15  -7   1 35.6473 3.17706   1
  14   7  -1 -0.4912 1.26966   1
 -14  -7   1 1.01986 1.37547   1
  13   7  -1 1.31625 1.20915   1
 -13  -7   1 0.39444 1.32329   1
  12   7  -1 4.96572 1.00960   1
 -12  -7   1 3.38889 1.51537   1
  11   7  -1 23.2935 1.24682   1
 -11  -7   1 20.4385 2.18027   1
 -11   7  10 17.1479 5.02717  -2
 -11  -7   1 17.1479 5.02717   1
  10   7  -1 14.5364 0.81384   1
  10  -7  -9 27.6320 4.25329  -2
  10   7  -1 27.6320 4.25329   1
 -10  -7   1 14.6069 1.94345   1
 -10   7   9 13.7767 4.47986  -2
 -10  -7   1 13.7767 4.47986   1
   9  -7  -8 -2.3792 3.16058  -2
   9   7  -1 -2.3792 3.16058   1
   9   7  -1 0.01219 0.41550   1
  -9  -7   1 0.38416 0.99864   1
  -9   7   8 2.46524 3.61860  -2
  -9  -7   1 2.46524 3.61860   1
   8   7  -1 0.50277 0.74450   1
   8  -7  -7 0.88731 0.93612  -2
   8   7  -1 0.88731 0.93612   1
  -8   7   7 1.50326 3.25619  -2
  -8  -7   1 1.50326 3.25619   1
  -8  -7   1 -0.3076 0.86522   1
   7  -7  -6 17.4656 1.00883  -2
   7   7  -1 17.4656 1.00883   1
   7   7  -1 11.3535 1.70744   1
  -7  -7   1 9.87821 1.05298   1
  -7   7   6 6.49984 3.26947  -2
  -7  -7   1 6.49984 3.26947   1
   6   7  -1 10.1164 0.69719   1
   6  -7  -5 17.2896 0.76646  -2
   6   7  -1 17.2896 0.76646   1
  -6   7   5 20.3072 2.01143  -2
  -6  -7   1 20.3072 2.01143   1
  -6  -7   1 10.2423 1.03900   1
  -5   7   4 68.0562 2.76399  -2
  -5  -7   1 68.0562 2.76399   1
  -5  -7   1 39.3718 1.70300   1
  -4   7   3 -0.6208 1.17737  -2
  -4  -7   1 -0.6208 1.17737   1
  -4  -7   1 -0.6940 0.80443   1
  -3   7   2 19.7030 1.11998  -2
  -3  -7   1 19.7030 1.11998   1
   2  -7  -1 18.9187 0.52193  -2
   2   7  -1 18.9187 0.52193   1
  -2   7   1 17.8439 1.07291  -2
  -2  -7   1 17.8439 1.07291   1
   1  -7   0 31.1697 0.96264  -2
   1   7  -1 31.1697 0.96264   1
  -1   7   0 32.2172 1.20988  -2
  -1  -7   1 32.2172 1.20988   1
   0  -7   1 1.12248 0.40858  -2
   0   7  -1 1.12248 0.40858   1
   0   7  -1 0.65050 0.41448  -2
   0  -7   1 0.65050 0.41448   1
  -1  -7   2 6.08146 0.69526  -2
  -1   7  -1 6.08146 0.69526   1
   1   7  -2 5.49256 0.55171  -2
   1  -7   1 5.49256 0.55171   1
  -2  -7   3 45.9944 1.19943  -2
  -2   7  -1 45.9944 1.19943   1
   2   7  -3 45.1559 1.23948  -2
   2  -7   1 45.1559 1.23948   1
  -3  -7   4 2.16809 0.80875  -2
  -3   7  -1 2.16809 0.80875   1
   3   7  -4 2.03811 0.89101  -2
   3  -7   1 2.03811 0.89101   1
  -4  -7   5 4.31319 1.00998  -2
  -4   7  -1 4.31319 1.00998   1
  -4   7  -1 4.73484 1.25317   1
   4   7  -5 3.44314 0.70191  -2
   4  -7   1 3.44314 0.70191   1
  -5   7  -1 30.0613 1.87440   1
  -5  -7   6 39.2444 1.90556  -2
  -5   7  -1 39.2444 1.90556   1
   5   7  -6 36.5532 1.57000  -2
   5  -7   1 36.5532 1.57000   1
   5  -7   1 32.7483 1.86324   1
  -6  -7   7 27.6009 1.75774  -2
  -6   7  -1 27.6009 1.75774   1
  -6   7  -1 20.9292 1.67046   1
   6  -7   1 20.9261 1.78989   1
   6   7  -7 25.6508 1.82327  -2
   6  -7   1 25.6508 1.82327   1
  -7  -7   8 4.52930 1.53511  -2
  -7   7  -1 4.52930 1.53511   1
  -7   7  -1 0.31489 0.93340   1
   7   7  -8 2.15690 1.59671  -2
   7  -7   1 2.15690 1.59671   1
   7  -7   1 1.24601 0.90139   1
  -8   7  -1 42.2177 2.10555   1
  -8  -7   9 52.9177 2.75935  -2
  -8   7  -1 52.9177 2.75935   1
   8  -7   1 42.0042 1.70025   1
   8   7  -9 55.9154 4.70272  -2
   8  -7   1 55.9154 4.70272   1
  -9   7  -1 0.40477 0.94393   1
  -9  -7  10 4.49055 1.82542  -2
  -9   7  -1 4.49055 1.82542   1
   9   7 -10 0.26274 3.10860  -2
   9  -7   1 0.26274 3.10860   1
   9  -7   1 1.16183 1.19024   1
 -10  -7  11 34.1902 2.50264  -2
 -10   7  -1 34.1902 2.50264   1
 -10   7  -1 19.9923 1.67114   1
  10  -7   1 18.6171 2.13680   1
  10   7 -11 36.0749 4.38062  -2
  10  -7   1 36.0749 4.38062   1
 -11  -7  12 4.78355 1.95557  -2
 -11   7  -1 4.78355 1.95557   1
 -11   7  -1 2.41690 1.90647   1
  11  -7   1 1.46182 1.18386   1
 -12  -7  13 33.0972 5.27352  -2
 -12   7  -1 33.0972 5.27352   1
 -12   7  -1 37.7857 3.99274   1
  12   7 -13 33.5983 4.80899  -2
  12  -7   1 33.5983 4.80899   1
  12  -7   1 37.5806 2.95810   1
 -13   7  -1 3.46642 1.66332   1
  13  -7   1 2.51675 1.31229   1
 -14   7  -1 14.9100 1.80176   1
  14  -7   1 15.7881 2.01080   1
 -15   7  -1 0.54918 1.36071   1
  15  -7   1 2.35812 1.56236   1
 -16   7  -1 6.42307 1.60243   1
  16  -7   1 6.39496 1.81770   1
 -17   7  -1 26.6105 2.51977   1
  17  -7   1 31.1036 3.49336   1
 -18   7  -1 48.7160 4.03785   1
 -18  -7  18 60.1926 7.43649  -2
 -18   7  -1 60.1926 7.43649   1
  18  -7   1 43.9262 4.13821   1
  18   6  -1 11.5589 2.94138   1
  18  -6 -16 31.8886 6.67445  -2
  18   6  -1 31.8886 6.67445   1
 -18  -6   1 11.4535 2.52708   1
  17  -6 -15 86.5763 5.07050  -2
  17   6  -1 86.5763 5.07050   1
 -17  -6   1 73.8159 4.45176   1
  16  -6 -14 48.2993 4.08921  -2
  16   6  -1 48.2993 4.08921   1
 -16  -6   1 29.8530 3.14958   1
  15  -6 -13 38.6685 5.57242  -2
  15   6  -1 38.6685 5.57242   1
  15   6  -1 5.11171 2.04526   1
  14   6  -1 5.67934 1.52070   1
 -14  -6   1 5.81325 1.71918   1
  13   6  -1 154.877 5.46026   1
 -13  -6   1 157.209 5.82945   1
  12   6  -1 100.617 3.09459   1
 -12  -6   1 107.518 4.40850   1
  11   6  -1 464.467 7.52388   1
 -11  -6   1 467.405 12.4476   1
 -11   6  10 392.438 18.9398  -2
 -11  -6   1 392.438 18.9398   1
  10   6  -1 81.8758 1.70366   1
 -10  -6   1 83.9246 3.64554   1
 -10   6   9 68.3398 6.33188  -2
 -10  -6   1 68.3398 6.33188   1
   9  -6  -8 100.490 5.86160  -2
   9   6  -1 100.490 5.86160   1
  -9   6   8 110.969 7.19054  -2
  -9  -6   1 110.969 7.19054   1
   8   6  -1 47.5681 1.51812   1
   8  -6  -7 60.6557 2.52998  -2
   8   6  -1 60.6557 2.52998   1
  -8  -6   1 48.1946 2.45955   1
  -8   6   7 63.4580 5.31845  -2
  -8  -6   1 63.4580 5.31845   1
   7  -6  -6 632.680 12.2521  -2
   7   6  -1 632.680 12.2521   1
   7   6  -1 494.849 11.6714   1
  -7  -6   1 478.068 9.92889   1
  -7   6   6 575.199 25.9339  -2
  -7  -6   1 575.199 25.9339   1
   6  -6  -5 63.5448 1.70203  -2
   6   6  -1 63.5448 1.70203   1
   6   6  -1 50.2871 1.73707   1
  -6  -6   1 50.1421 1.62482   1
  -6   6   5 64.2641 4.92668  -2
  -6  -6   1 64.2641 4.92668   1
   5  -6  -4 1694.64 41.3395  -2
   5   6  -1 1694.64 41.3395   1
   5   6  -1 1655.55 37.8082   1
  -5  -6   1 1657.02 27.2056   1
  -5   6   4 1873.40 68.9852  -2
  -5  -6   1 1873.40 68.9852   1
  -4   6   3 41.6685 2.08343  -2
  -4  -6   1 41.6685 2.08343   1
  -4  -6   1 36.2197 1.51172   1
  -3   6   2 78.3121 1.75900  -2
  -3  -6   1 78.3121 1.75900   1
   2   6  -1 33.0645 1.23843   1
   2  -6  -1 44.9970 1.04139  -2
   2   6  -1 44.9970 1.04139   1
  -2   6   1 43.6900 1.40279  -2
  -2  -6   1 43.6900 1.40279   1
   1  -6   0 2221.46 30.0584  -2
   1   6  -1 2221.46 30.0584   1
  -1   6   0 2216.72 35.1086  -2
  -1  -6   1 2216.72 35.1086   1
   0  -6   1 137.102 2.05044  -2
   0   6  -1 137.102 2.05044   1
   0   6  -1 144.933 2.12616  -2
   0  -6   1 144.933 2.12616   1
  -1  -6   2 2934.88 44.1264  -2
  -1   6  -1 2934.88 44.1264   1
   1   6  -2 2984.23 38.7567  -2
   1  -6   1 2984.23 38.7567   1
  -2  -6   3 9.55752 0.81398  -2
  -2   6  -1 9.55752 0.81398   1
   2   6  -3 9.00862 0.71348  -2
   2  -6   1 9.00862 0.71348   1
  -3  -6   4 32.3823 1.19535  -2
  -3   6  -1 32.3823 1.19535   1
  -3   6  -1 6.46360 1.27377   1
   3   6  -4 31.3217 0.92386  -2
   3  -6   1 31.3217 0.92386   1
  -4   6  -1 2.89141 0.70369   1
  -4  -6   5 3.87868 1.17043  -2
  -4   6  -1 3.87868 1.17043   1
   4   6  -5 2.47835 1.02749  -2
   4  -6   1 2.47835 1.02749   1
   4  -6   1 2.21103 0.68766   1
  -5  -6   6 714.794 14.2960  -2
  -5   6  -1 714.794 14.2960   1
  -5   6  -1 649.926 16.3601   1
   5  -6   1 685.610 17.1112   1
   5   6  -6 671.663 13.8827  -2
   5  -6   1 671.663 13.8827   1
  -6   6  -1 31.2635 1.50660   1
  -6  -6   7 32.5853 2.38574  -2
  -6   6  -1 32.5853 2.38574   1
   6   6  -7 29.5485 1.76779  -2
   6  -6   1 29.5485 1.76779   1
   6  -6   1 33.2070 2.04722   1
  -7   6  -1 38.4370 1.44014   1
  -7  -6   8 67.9292 4.66304  -2
  -7   6  -1 67.9292 4.66304   1
   7  -6   1 34.7786 1.71443   1
   7   6  -8 73.0369 3.29449  -2
   7  -6   1 73.0369 3.29449   1
  -8  -6   9 7.25558 2.97709  -2
  -8   6  -1 7.25558 2.97709   1
  -8   6  -1 0.96156 0.64129   1
   8  -6   1 0.40590 0.57909   1
   8   6  -9 8.76640 3.29260  -2
   8  -6   1 8.76640 3.29260   1
  -9  -6  10 316.513 13.1473  -2
  -9   6  -1 316.513 13.1473   1
  -9   6  -1 205.148 4.31903   1
   9   6 -10 315.787 12.8844  -2
   9  -6   1 315.787 12.8844   1
   9  -6   1 190.971 6.17122   1
 -10   6  -1 5.03934 0.74216   1
  10  -6   1 5.78345 1.48423   1
  10   6 -11 7.18259 3.38103  -2
  10  -6   1 7.18259 3.38103   1
 -11   6  -1 310.204 7.15884   1
  11  -6   1 320.977 7.58756   1
 -12   6  -1 6.75292 1.67980   1
  12  -6   1 7.45690 1.40067   1
 -13   6  -1 124.024 5.10316   1
  13  -6   1 130.372 4.33556   1
 -14   6  -1 0.06428 1.11374   1
  14  -6   1 -1.1593 1.22034   1
 -15   6  -1 5.63148 1.51493   1
  15  -6   1 4.98701 1.59356   1
 -16   6  -1 39.9518 2.79229   1
  16  -6   1 41.4404 2.96317   1
 -17   6  -1 92.5681 3.95034   1
  17  -6   1 98.3349 4.29948   1
  17   6 -17 128.589 8.91988  -2
  17  -6   1 128.589 8.91988   1
 -18   6  -1 9.68947 1.83247   1
  18  -6   1 9.76023 2.67130   1
  18  -5 -16 74.7074 5.11076  -2
  18   5  -1 74.7074 5.11076   1
 -18  -5   1 56.3001 4.43606   1
  17  -5 -15 2.88102 3.37927  -2
  17   5  -1 2.88102 3.37927   1
 -17  -5   1 6.73644 2.15364   1
  16   5  -1 1.45834 2.45923   1
  16  -5 -14 8.22842 4.34812  -2
  16   5  -1 8.22842 4.34812   1
 -16  -5   1 -1.0137 1.42168   1
  15   5  -1 2.75020 1.52790   1
 -15  -5   1 4.07798 1.80167   1
  14   5  -1 48.9629 3.10661   1
 -14  -5   1 49.0787 3.59608   1
  13   5  -1 7.42372 1.58637   1
 -13  -5   1 11.0929 1.98007   1
  12   5  -1 18.2760 1.21716   1
 -12  -5   1 20.3172 2.21931   1
  11   5  -1 29.1987 1.22286   1
 -11  -5   1 29.3198 2.43612   1
  10   5  -1 0.45864 0.45942   1
  10  -5  -9 1.37378 3.55635  -2
  10   5  -1 1.37378 3.55635   1
 -10   5   9 4.85466 3.91490  -2
 -10  -5   1 4.85466 3.91490   1
 -10  -5   1 1.75131 1.13211   1
   9  -5  -8 -1.7609 3.08366  -2
   9   5  -1 -1.7609 3.08366   1
   9   5  -1 1.28250 0.58311   1
  -9   5   8 4.32205 3.33839  -2
  -9  -5   1 4.32205 3.33839   1
  -9  -5   1 0.89939 0.98620   1
   8   5  -1 1.18770 0.43793   1
   8  -5  -7 8.81779 2.82833  -2
   8   5  -1 8.81779 2.82833   1
  -8   5   7 8.14768 3.21355  -2
  -8  -5   1 8.14768 3.21355   1
  -8  -5   1 1.16553 0.95163   1
   7   5  -1 13.0298 0.79909   1
   7  -5  -6 14.8983 1.39231  -2
   7   5  -1 14.8983 1.39231   1
  -7  -5   1 14.6230 1.10000   1
  -7   5   6 10.1704 3.06646  -2
  -7  -5   1 10.1704 3.06646   1
   6  -5  -5 64.7980 1.76792  -2
   6   5  -1 64.7980 1.76792   1
   6   5  -1 61.9946 2.01052   1
  -6  -5   1 61.9278 2.00595   1
  -6   5   5 60.6565 4.74068  -2
  -6  -5   1 60.6565 4.74068   1
   5  -5  -4 54.2357 1.39512  -2
   5   5  -1 54.2357 1.39512   1
   5   5  -1 31.6593 0.91071   1
  -5  -5   1 30.5396 1.20698   1
  -5   5   4 51.3025 3.24900  -2
  -5  -5   1 51.3025 3.24900   1
  -4   5   3 5.43981 1.37702  -2
  -4  -5   1 5.43981 1.37702   1
  -4  -5   1 1.66008 0.65102   1
  -3   5   2 0.50696 1.19539  -2
  -3  -5   1 0.50696 1.19539   1
  -3  -5   1 0.42481 0.59450   1
  -2   5   1 75.8403 1.58727  -2
  -2  -5   1 75.8403 1.58727   1
   1  -5   0 9.96377 0.41248  -2
   1   5  -1 9.96377 0.41248   1
  -1   5   0 10.1173 0.80106  -2
  -1  -5   1 10.1173 0.80106   1
   0  -5   1 4.65061 0.33963  -2
   0   5  -1 4.65061 0.33963   1
   0   5  -1 4.62442 0.36135  -2
   0  -5   1 4.62442 0.36135   1
  -1  -5   2 1.55686 0.62958  -2
  -1   5  -1 1.55686 0.62958   1
   1   5  -2 1.47384 0.47376  -2
   1  -5   1 1.47384 0.47376   1
  -2  -5   3 42.7714 1.17687  -2
  -2   5  -1 42.7714 1.17687   1
   2   5  -3 40.3103 0.92387  -2
   2  -5   1 40.3103 0.92387   1
  -3   5  -1 2.75887 0.63556   1
  -3  -5   4 3.23483 1.06558  -2
  -3   5  -1 3.23483 1.06558   1
   3   5  -4 2.84992 0.88272  -2
   3  -5   1 2.84992 0.88272   1
  -4  -5   5 0.82279 1.09745  -2
  -4   5  -1 0.82279 1.09745   1
  -4   5  -1 0.39571 0.73576   1
   4   5  -5 1.83963 0.75095  -2
   4  -5   1 1.83963 0.75095   1
  -5  -5   6 39.1072 3.29659  -2
  -5   5  -1 39.1072 3.29659   1
  -5   5  -1 35.1422 1.27951   1
   5   5  -6 37.9222 1.79458  -2
   5  -5   1 37.9222 1.79458   1
   5  -5   1 33.7508 1.97881   1
  -6   5  -1 5.29358 0.68355   1
  -6  -5   7 19.4372 2.86040  -2
  -6   5  -1 19.4372 2.86040   1
   6  -5   1 4.84900 0.66235   1
   6   5  -7 26.1739 2.74442  -2
   6  -5   1 26.1739 2.74442   1
  -7   5  -1 0.71067 0.56445   1
  -7  -5   8 7.50350 2.59891  -2
  -7   5  -1 7.50350 2.59891   1
   7  -5   1 0.62885 0.54830   1
   7   5  -8 0.38434 2.33334  -2
   7  -5   1 0.38434 2.33334   1
  -8   5  -1 12.0982 0.92633   1
  -8  -5   9 20.4175 3.20747  -2
  -8   5  -1 20.4175 3.20747   1
   8  -5   1 14.1635 0.85975   1
   8   5  -9 18.8303 3.46888  -2
   8  -5   1 18.8303 3.46888   1
  -9   5  -1 11.4885 0.91449   1
  -9  -5  10 34.7756 4.06564  -2
  -9   5  -1 34.7756 4.06564   1
   9  -5   1 9.95646 1.50754   1
   9   5 -10 45.1796 4.09598  -2
   9  -5   1 45.1796 4.09598   1
 -10   5  -1 50.3321 2.26219   1
 -10  -5  11 56.2429 3.08134  -2
 -10   5  -1 56.2429 3.08134   1
  10   5 -11 58.1174 4.83096  -2
  10  -5   1 58.1174 4.83096   1
  10  -5   1 54.9672 2.95725   1
 -11   5  -1 85.4369 3.82814   1
  11  -5   1 89.4390 3.20549   1
 -12   5  -1 11.3406 1.78483   1
  12  -5   1 8.25605 1.41903   1
 -13   5  -1 6.85796 1.37498   1
  13  -5   1 6.99829 1.52203   1
 -14   5  -1 25.6409 2.16956   1
  14  -5   1 18.8638 2.04268   1
 -15   5  -1 23.0939 2.08182   1
  15  -5   1 19.3238 2.18522   1
 -16   5  -1 23.9241 2.19000   1
  16  -5   1 25.5014 2.43461   1
 -17   5  -1 46.7371 3.01803   1
  17  -5   1 42.5263 3.75332   1
  17   5 -17 68.8056 7.33223  -2
  17  -5   1 68.8056 7.33223   1
 -18   5  -1 -0.5540 1.43177   1
  18  -5   1 -1.1867 1.97990   1
  18   5 -18 -1.8144 3.83449  -2
  18  -5   1 -1.8144 3.83449   1
  18  -4 -16 14.9267 3.82503  -2
  18   4  -1 14.9267 3.82503   1
 -18  -4   1 8.82716 2.25909   1
  17  -4 -15 6.32282 3.47748  -2
  17   4  -1 6.32282 3.47748   1
 -17  -4   1 5.32238 2.01304   1
  16  -4 -14 85.3007 6.59931  -2
  16   4  -1 85.3007 6.59931   1
  16   4  -1 80.9633 6.37076   1
 -16  -4   1 82.5445 4.50678   1
  15   4  -1 32.7703 2.84057   1
 -15  -4   1 40.2922 3.32548   1
  14   4  -1 112.547 4.62944   1
 -14  -4   1 111.096 4.85061   1
  13   4  -1 88.8927 3.10972   1
 -13  -4   1 89.0438 4.11200   1
  12   4  -1 16.6050 1.24883   1
 -12  -4   1 13.6272 1.84586   1
  11   4  -1 6.94984 0.74106   1
 -11  -4   1 9.67500 1.56235   1
  10   4  -1 252.474 4.72664   1
  10  -4  -9 416.873 16.1050  -2
  10   4  -1 416.873 16.1050   1
 -10  -4   1 259.961 7.40350   1
   9   4  -1 34.6804 1.19987   1
   9  -4  -8 45.2086 3.95847  -2
   9   4  -1 45.2086 3.95847   1
  -9  -4   1 34.3823 2.33150   1
  -9   4   8 34.8772 4.67144  -2
  -9  -4   1 34.8772 4.67144   1
   8   4  -1 334.979 5.86312   1
   8  -4  -7 407.599 14.7163  -2
   8   4  -1 407.599 14.7163   1
  -8  -4   1 321.180 8.70917   1
  -8   4   7 366.325 17.1800  -2
  -8  -4   1 366.325 17.1800   1
   7   4  -1 106.874 2.55460   1
   7  -4  -6 122.758 3.71224  -2
   7   4  -1 122.758 3.71224   1
  -7  -4   1 111.154 2.86959   1
  -7   4   6 107.544 6.73480  -2
  -7  -4   1 107.544 6.73480   1
   6  -4  -5 212.943 4.51132  -2
   6   4  -1 212.943 4.51132   1
   6   4  -1 180.254 4.63924   1
  -6  -4   1 178.732 4.09515   1
  -6   4   5 203.406 10.0190  -2
  -6  -4   1 203.406 10.0190   1
   5  -4  -4 365.843 7.17357  -2
   5   4  -1 365.843 7.17357   1
   5   4  -1 244.355 4.87047   1
  -5  -4   1 241.483 5.17096   1
  -5   4   4 335.197 15.3255  -2
  -5  -4   1 335.197 15.3255   1
   4  -4  -3 2605.98 63.2004  -2
   4   4  -1 2605.98 63.2004   1
   4   4  -1 1863.10 34.8625   1
  -4   4   3 2785.53 79.2255  -2
  -4  -4   1 2785.53 79.2255   1
  -4  -4   1 1881.57 30.4485   1
  -3  -4   1 13.2219 0.88646   1
  -3   4   2 14.1201 1.32403  -2
  -3  -4   1 14.1201 1.32403   1
  -2   4   1 12.3337 0.78580  -2
  -2  -4   1 12.3337 0.78580   1
   1  -4   0 7.02822 0.30220  -2
   1   4  -1 7.02822 0.30220   1
  -1   4   0 7.27951 0.68690  -2
  -1  -4   1 7.27951 0.68690   1
   0  -4   1 2828.52 32.7411  -2
   0   4  -1 2828.52 32.7411   1
   0   4  -1 2828.45 34.6714  -2
   0  -4   1 2828.45 34.6714   1
  -1  -4   2 46.6203 0.90757  -2
  -1   4  -1 46.6203 0.90757   1
   1   4  -2 44.2342 0.77837  -2
   1  -4   1 44.2342 0.77837   1
  -2  -4   3 28.6053 0.96265  -2
  -2   4  -1 28.6053 0.96265   1
   2   4  -3 30.3861 0.86068  -2
   2  -4   1 30.3861 0.86068   1
  -3  -4   4 7.43002 0.83873  -2
  -3   4  -1 7.43002 0.83873   1
  -3   4  -1 2.96976 0.61172   1
   3   4  -4 6.35721 0.86929  -2
   3  -4   1 6.35721 0.86929   1
  -4  -4   5 3244.96 74.4174  -2
  -4   4  -1 3244.96 74.4174   1
  -4   4  -1 2650.99 43.6866   1
   4  -4   1 2589.93 51.9152   1
   4   4  -5 3125.06 73.8021  -2
   4  -4   1 3125.06 73.8021   1
  -5  -4   6 59.4520 3.66417  -2
  -5   4  -1 59.4520 3.66417   1
  -5   4  -1 44.2289 1.35248   1
   5  -4   1 45.3312 1.45503   1
   5   4  -6 52.1822 3.58797  -2
   5  -4   1 52.1822 3.58797   1
  -6  -4   7 599.338 21.2598  -2
  -6   4  -1 599.338 21.2598   1
  -6   4  -1 273.168 5.12106   1
   6  -4   1 263.530 5.68506   1
   6   4  -7 585.074 20.9336  -2
   6  -4   1 585.074 20.9336   1
  -7   4  -1 34.2007 1.13542   1
   7  -4   1 33.4228 1.23844   1
   7   4  -8 37.7226 3.34559  -2
   7  -4   1 37.7226 3.34559   1
  -8   4  -1 278.200 4.87249   1
   8   4  -9 301.949 12.1683  -2
   8  -4   1 301.949 12.1683   1
   8  -4   1 286.195 7.82774   1
  -9   4  -1 5.94617 0.64935   1
   9   4 -10 13.5655 3.16375  -2
   9  -4   1 13.5655 3.16375   1
   9  -4   1 6.67750 1.27964   1
 -10   4  -1 201.441 5.09107   1
 -10  -4  11 303.679 10.7769  -2
 -10   4  -1 303.679 10.7769   1
  10   4 -11 316.450 12.8645  -2
  10  -4   1 316.450 12.8645   1
  10  -4   1 203.293 4.90192   1
 -11   4  -1 1.26831 1.23848   1
  11  -4   1 2.35133 0.84499   1
 -12   4  -1 12.8459 1.43539   1
  12  -4   1 11.8872 1.55142   1
 -13   4  -1 9.28000 1.45615   1
  13  -4   1 9.51470 1.54782   1
 -14   4  -1 241.964 6.43850   1
  14  -4   1 245.607 6.58897   1
 -15   4  -1 31.9621 2.36134   1
  15  -4   1 27.9451 2.40647   1
 -16   4  -1 104.418 3.91382   1
  16  -4   1 96.6302 3.98371   1
 -17   4  -1 1.81745 1.37845   1
  17  -4   1 0.60807 1.96234   1
  17   4 -17 11.8187 5.55301  -2
  17  -4   1 11.8187 5.55301   1
 -18   4  -1 3.52337 2.00035   1
  18  -4   1 5.76515 1.84123   1
  19  -3 -17 6.01597 4.32364  -2
  19   3  -1 6.01597 4.32364   1
  19   3  -1 3.22178 2.75251   1
 -19  -3   1 6.55805 2.29400   1
  18  -3 -16 8.49881 3.61772  -2
  18   3  -1 8.49881 3.61772   1
 -18  -3   1 1.09774 1.68324   1
  17  -3 -15 48.0416 5.76316  -2
  17   3  -1 48.0416 5.76316   1
  17   3  -1 40.9193 5.12875   1
 -17  -3   1 44.0043 3.71779   1
  16  -3 -14 10.0858 4.35000  -2
  16   3  -1 10.0858 4.35000   1
  16   3  -1 -2.6253 2.28800   1
 -16  -3   1 2.63239 1.79458   1
  15   3  -1 69.0238 3.75222   1
 -15  -3   1 68.6801 3.83081   1
  14   3  -1 9.41275 1.40003   1
 -14  -3   1 8.76922 1.87364   1
  13   3  -1 2.32303 1.04312   1
 -13  -3   1 2.95875 1.41465   1
  12   3  -1 9.06747 0.95624   1
 -12  -3   1 8.45044 1.65867   1
  11   3  -1 23.7967 1.13466   1
 -11  -3   1 21.0336 1.16322   1
  10   3  -1 15.4934 1.07969   1
  10  -3  -9 39.5637 4.42635  -2
  10   3  -1 39.5637 4.42635   1
 -10  -3   1 16.1480 0.98275   1
   9   3  -1 121.829 2.28185   1
   9  -3  -8 126.725 6.51660  -2
   9   3  -1 126.725 6.51660   1
  -9  -3   1 122.789 3.05971   1
   8   3  -1 28.4045 1.05253   1
   8  -3  -7 40.2696 3.43073  -2
   8   3  -1 40.2696 3.43073   1
  -8  -3   1 32.5380 1.17353   1
  -8   3   7 26.0631 3.77158  -2
  -8  -3   1 26.0631 3.77158   1
   7  -3  -6 45.0871 3.44072  -2
   7   3  -1 45.0871 3.44072   1
  -7  -3   1 0.21733 0.20796   1
  -7   3   6 43.9257 4.01509  -2
  -7  -3   1 43.9257 4.01509   1
   6   3  -1 4.58518 0.46919   1
   6  -3  -5 18.6046 2.54806  -2
   6   3  -1 18.6046 2.54806   1
  -6  -3   1 5.00327 0.73151   1
  -6   3   5 11.8470 2.72533  -2
  -6  -3   1 11.8470 2.72533   1
   5  -3  -4 21.7565 1.00691  -2
   5   3  -1 21.7565 1.00691   1
   5   3  -1 8.73913 0.71324   1
  -5  -3   1 8.61096 0.76412   1
  -5   3   4 19.7693 2.75084  -2
  -5  -3   1 19.7693 2.75084   1
   4  -3  -3 3.13204 0.58286  -2
   4   3  -1 3.13204 0.58286   1
   4   3  -1 2.23855 0.33355   1
  -4   3   3 5.18259 2.16165  -2
  -4  -3   1 5.18259 2.16165   1
  -4  -3   1 2.23313 0.49254   1
  -3  -3   1 99.7029 2.01665   1
  -3   3   2 124.812 4.59717  -2
  -3  -3   1 124.812 4.59717   1
   2   3  -1 0.38395 0.57617   1
  -2  -3   1 0.84409 0.49518   1
  -2   3   1 2.14210 0.95424  -2
  -2  -3   1 2.14210 0.95424   1
   1  -3   0 396.053 5.85793  -2
   1   3  -1 396.053 5.85793   1
  -1   3   0 389.009 5.76040  -2
  -1  -3   1 389.009 5.76040   1
   0  -3   1 6.97832 0.25295  -2
   0   3  -1 6.97832 0.25295   1
   0   3  -1 7.06393 0.28642  -2
   0  -3   1 7.06393 0.28642   1
  -1  -3   2 292.750 3.49799  -2
  -1   3  -1 292.750 3.49799   1
   1   3  -2 276.392 3.16686  -2
   1  -3   1 276.392 3.16686   1
  -2   3  -1 42.3563 1.25934   1
  -2  -3   3 53.2658 1.54816  -2
  -2   3  -1 53.2658 1.54816   1
   2   3  -3 51.6251 1.31472  -2
   2  -3   1 51.6251 1.31472   1
   2  -3   1 40.3808 2.14580   1
  -3   3  -1 0.57194 0.43309   1
  -3  -3   4 1.62684 0.79307  -2
  -3   3  -1 1.62684 0.79307   1
   3   3  -4 0.46822 0.61317  -2
   3  -3   1 0.46822 0.61317   1
   3  -3   1 0.24539 0.97305   1
  -4   3  -1 126.187 2.60175   1
  -4  -3   5 182.595 7.25356  -2
  -4   3  -1 182.595 7.25356   1
   4  -3   1 130.513 2.33108   1
   4   3  -5 179.997 4.82756  -2
   4  -3   1 179.997 4.82756   1
  -5   3  -1 20.1423 0.89784   1
  -5  -3   6 59.9449 3.61881  -2
  -5   3  -1 59.9449 3.61881   1
   5   3  -6 59.8114 2.35587  -2
   5  -3   1 59.8114 2.35587   1
   5  -3   1 18.2145 0.80968   1
  -6   3  -1 13.2266 0.73658   1
   6  -3   1 12.9606 0.68965   1
   6   3  -7 16.5462 1.51107  -2
   6  -3   1 16.5462 1.51107   1
  -7   3  -1 65.0975 1.56991   1
   7  -3   1 68.0051 2.23857   1
   7   3  -8 68.6314 2.77081  -2
   7  -3   1 68.6314 2.77081   1
  -8   3  -1 72.7114 1.71884   1
   8   3  -9 83.8934 3.14348  -2
   8  -3   1 83.8934 3.14348   1
   8  -3   1 74.3998 3.01431   1
  -9  -3  10 38.2630 1.91284  -2
  -9   3  -1 38.2630 1.91284   1
  -9   3  -1 19.1534 1.37481   1
   9  -3   1 15.9517 1.63484   1
   9   3 -10 39.2859 2.41766  -2
   9  -3   1 39.2859 2.41766   1
 -10   3  -1 61.3942 2.29830   1
  10   3 -11 87.8943 3.61834  -2
  10  -3   1 87.8943 3.61834   1
  10  -3   1 54.6769 2.84687   1
 -11   3  -1 3.49658 1.04843   1
  11  -3   1 3.60560 0.82577   1
 -12   3  -1 10.9769 1.42692   1
  12  -3   1 7.89933 1.06324   1
 -13   3  -1 8.30631 1.40841   1
  13  -3   1 9.30889 1.49419   1
 -14   3  -1 102.390 3.63756   1
  14  -3   1 101.195 3.75567   1
 -15   3  -1 2.45722 1.20787   1
  15  -3   1 0.88133 1.39851   1
 -16   3  -1 9.77947 1.57262   1
  16  -3   1 9.68259 1.86125   1
 -17   3  -1 19.3259 2.04739   1
  17   3 -17 18.6704 5.47623  -2
  17  -3   1 18.6704 5.47623   1
  17  -3   1 23.5425 3.04052   1
 -18   3  -1 20.6054 2.95556   1
  18   3 -18 30.9339 4.46011  -2
  18  -3   1 30.9339 4.46011   1
  18  -3   1 18.6080 4.07365   1
  19  -2 -17 10.0966 4.59429  -2
  19   2  -1 10.0966 4.59429   1
  19   2  -1 4.99351 2.98534   1
 -19  -2   1 7.83635 2.21794   1
  18  -2 -16 8.82626 5.07519  -2
  18   2  -1 8.82626 5.07519   1
  18   2  -1 6.69474 3.25194   1
 -18  -2   1 15.7124 2.70051   1
  17  -2 -15 163.645 9.33912  -2
  17   2  -1 163.645 9.33912   1
  17   2  -1 139.281 8.50302   1
 -17  -2   1 148.769 6.22999   1
  16   2  -1 76.7848 4.12078   1
 -16  -2   1 74.4700 4.29450   1
  15   2  -1 66.7633 2.97886   1
 -15  -2   1 72.3731 4.00216   1
  14   2  -1 22.7070 1.88743   1
 -14  -2   1 23.9591 2.48993   1
  13   2  -1 11.1310 1.37350   1
 -13  -2   1 14.7540 1.19397   1
  12   2  -1 13.7555 1.06130   1
 -12  -2   1 15.7150 1.27057   1
  11   2  -1 394.236 7.26997   1
 -11  -2   1 393.593 8.44512   1
  10   2  -1 30.8538 0.93757   1
  10  -2  -9 30.7325 3.94913  -2
  10   2  -1 30.7325 3.94913   1
 -10  -2   1 32.0324 1.21613   1
   9  -2  -8 413.310 15.6275  -2
   9   2  -1 413.310 15.6275   1
   9   2  -1 392.350 6.15105   1
  -9  -2   1 390.093 6.98789   1
   8  -2  -7 12.3835 2.82261  -2
   8   2  -1 12.3835 2.82261   1
   8   2  -1 12.1242 0.61701   1
  -8  -2   1 12.0468 0.91074   1
  -8   2   7 14.1603 1.60221  -2
  -8  -2   1 14.1603 1.60221   1
   7   2  -1 99.4816 1.85513   1
   7  -2  -6 225.830 9.14753  -2
   7   2  -1 225.830 9.14753   1
  -7  -2   1 100.881 2.55296   1
  -7   2   6 227.507 6.48968  -2
  -7  -2   1 227.507 6.48968   1
   6   2  -1 89.5659 1.66243   1
   6  -2  -5 117.237 3.39623  -2
   6   2  -1 117.237 3.39623   1
  -6   2   5 117.066 3.63146  -2
  -6  -2   1 117.066 3.63146   1
  -6  -2   1 88.1340 1.91274   1
   5   2  -1 1794.61 26.1823   1
   5  -2  -4 1914.88 44.3729  -2
   5   2  -1 1914.88 44.3729   1
  -5  -2   1 1814.47 26.1337   1
  -5   2   4 1882.18 47.5568  -2
  -5  -2   1 1882.18 47.5568   1
   4   2  -1 20.2680 0.59173   1
   4  -2  -3 25.7751 1.23993  -2
   4   2  -1 25.7751 1.23993   1
  -4  -2   1 19.8495 0.56208   1
  -4   2   3 23.5076 2.59525  -2
  -4  -2   1 23.5076 2.59525   1
   3  -2  -2 685.509 13.0435  -2
   3   2  -1 685.509 13.0435   1
   3   2  -1 560.660 8.25548   1
  -3  -2   1 561.679 9.28496   1
  -3   2   2 651.773 26.7257  -2
  -3  -2   1 651.773 26.7257   1
   2   2  -1 136.393 2.41691   1
   2  -2  -1 177.247 5.60944  -2
   2   2  -1 177.247 5.60944   1
  -2  -2   1 132.084 2.41684   1
  -2   2   1 168.647 5.60220  -2
  -2  -2   1 168.647 5.60220   1
   1  -2   0 1129.66 15.7070  -2
   1   2  -1 1129.66 15.7070   1
  -1   2   0 1081.82 15.7331  -2
  -1  -2   1 1081.82 15.7331   1
   0  -2   1 37.9418 0.48910  -2
   0   2  -1 37.9418 0.48910   1
   0   2  -1 38.7973 0.47947  -2
   0  -2   1 38.7973 0.47947   1
  -1  -2   2 8279.52 90.4011  -2
  -1   2  -1 8279.52 90.4011   1
   1   2  -2 8188.37 91.0180  -2
   1  -2   1 8188.37 91.0180   1
  -2   2  -1 3.95411 0.49862   1
  -2  -2   3 4.14975 0.59352  -2
  -2   2  -1 4.14975 0.59352   1
   2   2  -3 4.24608 0.46214  -2
   2  -2   1 4.24608 0.46214   1
   2  -2   1 4.21939 0.53246   1
  -3   2  -1 498.251 7.52847   1
  -3  -2   4 529.567 12.2875  -2
  -3   2  -1 529.567 12.2875   1
   3   2  -4 508.298 7.73014  -2
   3  -2   1 508.298 7.73014   1
   3  -2   1 476.300 12.5768   1
  -4   2  -1 32.2343 0.89626   1
   4   2  -5 32.5713 1.01388  -2
   4  -2   1 32.5713 1.01388   1
   4  -2   1 32.5798 1.53219   1
  -5   2  -1 864.181 13.2736   1
   5  -2   1 881.846 16.8781   1
   5   2  -6 875.245 16.7529  -2
   5  -2   1 875.245 16.7529   1
  -6   2  -1 104.392 2.05450   1
   6  -2   1 106.449 2.20854   1
   6   2  -7 125.723 3.75834  -2
   6  -2   1 125.723 3.75834   1
  -7   2  -1 810.704 12.5084   1
   7   2  -8 1074.69 25.3500  -2
   7  -2   1 1074.69 25.3500   1
   7  -2   1 807.655 15.9701   1
  -8   2  -1 16.2195 1.46403   1
  -8  -2   9 22.7700 1.18667  -2
  -8   2  -1 22.7700 1.18667   1
   8  -2   1 17.7038 1.27916   1
   8   2  -9 26.1575 1.89939  -2
   8  -2   1 26.1575 1.89939   1
  -9   2  -1 119.394 3.30411   1
   9  -2   1 111.658 3.25281   1
   9   2 -10 262.616 7.23684  -2
   9  -2   1 262.616 7.23684   1
 -10   2  -1 11.1813 1.23008   1
  10  -2   1 10.9758 1.51589   1
  10   2 -11 12.3823 2.05555  -2
  10  -2   1 12.3823 2.05555   1
 -11   2  -1 130.243 3.83442   1
  11  -2   1 136.395 3.25551   1
 -12   2  -1 114.695 3.62807   1
  12  -2   1 120.530 3.10661   1
 -13   2  -1 170.689 4.82753   1
  13  -2   1 177.385 5.02732   1
 -14   2  -1 27.1783 1.99119   1
  14  -2   1 26.0025 2.16451   1
 -15   2  -1 3.06547 1.14058   1
  15  -2   1 -0.3007 1.28457   1
 -16   2  -1 2.62564 1.25593   1
  16  -2   1 2.71084 1.50210   1
 -17   2  -1 14.9672 2.58634   1
  17   2 -17 44.0088 6.39652  -2
  17  -2   1 44.0088 6.39652   1
  17  -2   1 16.3193 2.73117   1
 -18   2  -1 -0.6854 1.84981   1
  18   2 -18 11.6667 3.13394  -2
  18  -2   1 11.6667 3.13394   1
 -19   2  -1 55.8823 4.37213   1
  19   2 -19 69.1362 5.57254  -2
  19  -2   1 69.1362 5.57254   1
  19  -1 -17 2.54989 3.85506  -2
  19   1  -1 2.54989 3.85506   1
  19   1  -1 -2.6706 2.86843   1
 -19  -1   1 2.69128 1.98547   1
  18  -1 -16 46.0354 6.26712  -2
  18   1  -1 46.0354 6.26712   1
  18   1  -1 39.9511 5.19036   1
 -18  -1   1 38.7629 3.58652   1
  17  -1 -15 16.9016 3.69057  -2
  17   1  -1 16.9016 3.69057   1
 -17  -1   1 11.1989 2.31538   1
  16  -1 -14 13.1272 4.57357  -2
  16   1  -1 13.1272 4.57357   1
  16   1  -1 1.69933 1.70481   1
 -16  -1   1 5.79625 1.87472   1
  15   1  -1 8.53913 1.52000   1
 -15  -1   1 12.5604 2.21538   1
  14   1  -1 19.0756 1.81083   1
 -14  -1   1 17.7634 1.52194   1
  13   1  -1 3.80804 1.18770   1
 -13  -1   1 3.51910 0.92562   1
  12   1  -1 24.3883 1.30850   1
 -12  -1   1 20.6956 1.49523   1
  11   1  -1 1.23191 0.62906   1
 -11  -1   1 -0.2129 0.69152   1
  10  -1  -9 36.3741 1.44290  -2
  10   1  -1 36.3741 1.44290   1
  10   1  -1 14.3258 0.93560   1
 -10  -1   1 16.8546 1.23754   1
   9  -1  -8 16.6826 1.66242  -2
   9   1  -1 16.6826 1.66242   1
   9   1  -1 14.6632 0.61623   1
  -9  -1   1 14.2344 1.10099   1
   8   1  -1 24.0680 0.75361   1
   8  -1  -7 54.6540 2.26840  -2
   8   1  -1 54.6540 2.26840   1
  -8  -1   1 25.4750 0.98789   1
   7  -1  -6 24.5726 1.51027  -2
   7   1  -1 24.5726 1.51027   1
   7   1  -1 9.97521 0.53602   1
  -7  -1   1 11.3421 0.74305   1
   6   1  -1 19.9294 0.65580   1
   6  -1  -5 20.8607 1.30897  -2
   6   1  -1 20.8607 1.30897   1
  -6  -1   1 19.8068 0.72834   1
  -6   1   5 20.4981 1.81750  -2
  -6  -1   1 20.4981 1.81750   1
   5   1  -1 51.1398 0.94743   1
   5  -1  -4 80.6926 3.88252  -2
   5   1  -1 80.6926 3.88252   1
  -5  -1   1 52.0824 0.95316   1
  -5   1   4 75.6158 3.28987  -2
  -5  -1   1 75.6158 3.28987   1
   4  -1  -3 53.2728 1.77466  -2
   4   1  -1 53.2728 1.77466   1
   4   1  -1 45.6221 0.92292   1
  -4  -1   1 45.9413 0.78766   1
  -4   1   3 55.1560 2.41740  -2
  -4  -1   1 55.1560 2.41740   1
   3   1  -1 265.839 3.38203   1
   3  -1  -2 358.706 8.66267  -2
   3   1  -1 358.706 8.66267   1
  -3  -1   1 263.044 3.74979   1
  -3   1   2 360.432 8.64100  -2
  -3  -1   1 360.432 8.64100   1
   2   1  -1 34.3741 0.52153   1
   2  -1  -1 49.5809 1.68769  -2
   2   1  -1 49.5809 1.68769   1
  -2  -1   1 34.3652 0.56917   1
  -2   1   1 49.1666 1.40445  -2
  -2  -1   1 49.1666 1.40445   1
   1   1  -1 72.9309 1.17137   1
   1  -1   0 103.652 3.36874  -2
   1   1  -1 103.652 3.36874   1
  -1  -1   1 73.0375 1.30077   1
  -1   1   0 112.728 5.26166  -2
  -1  -1   1 112.728 5.26166   1
   0  -1   1 1.83613 0.10615  -2
   0   1  -1 1.83613 0.10615   1
   0   1  -1 1.92650 0.12369  -2
   0  -1   1 1.92650 0.12369   1
  -1  -1   2 8.45014 0.28236  -2
  -1   1  -1 8.45014 0.28236   1
   1  -1   1 3.08438 0.38783   1
   1   1  -2 7.99876 0.31896  -2
   1  -1   1 7.99876 0.31896   1
  -2  -1   3 823.677 11.3041  -2
  -2   1  -1 823.677 11.3041   1
  -2   1  -1 645.726 15.5066   1
   2  -1   1 634.967 10.8128   1
   2   1  -3 811.082 12.3962  -2
   2  -1   1 811.082 12.3962   1
  -3   1  -1 17.7692 0.57489   1
  -3  -1   4 19.8273 1.16576  -2
  -3   1  -1 19.8273 1.16576   1
   3   1  -4 18.3080 0.85613  -2
   3  -1   1 18.3080 0.85613   1
   3  -1   1 17.8541 0.87934   1
  -4   1  -1 103.602 1.86878   1
  -4  -1   5 144.056 6.72855  -2
  -4   1  -1 144.056 6.72855   1
   4   1  -5 150.499 2.88820  -2
   4  -1   1 150.499 2.88820   1
   4  -1   1 105.316 4.30187   1
  -5  -1   6 61.8243 3.87438  -2
  -5   1  -1 61.8243 3.87438   1
  -5   1  -1 47.5410 1.19581   1
   5   1  -6 64.0727 1.67104  -2
   5  -1   1 64.0727 1.67104   1
   5  -1   1 44.6252 2.57988   1
  -6   1  -1 34.8597 1.49287   1
  -6  -1   7 69.3415 4.40672  -2
  -6   1  -1 69.3415 4.40672   1
   6   1  -7 70.6175 1.90945  -2
   6  -1   1 70.6175 1.90945   1
   6  -1   1 29.0147 2.23405   1
  -7   1  -1 32.4495 1.74719   1
   7  -1   1 31.1719 1.10484   1
   7   1  -8 37.4842 1.67557  -2
   7  -1   1 37.4842 1.67557   1
  -8   1  -1 0.31354 0.53505   1
   8  -1   1 0.46096 0.70969   1
   8   1  -9 1.52973 1.56970  -2
   8  -1   1 1.52973 1.56970   1
  -9   1  -1 3.86730 0.71418   1
   9  -1   1 3.89936 0.87757   1
   9   1 -10 10.4860 1.78551  -2
   9  -1   1 10.4860 1.78551   1
 -10   1  -1 15.0334 1.15154   1
  10  -1   1 16.1018 1.63332   1
  10   1 -11 19.5438 2.03975  -2
  10  -1   1 19.5438 2.03975   1
 -11   1  -1 28.9629 1.82046   1
  11  -1   1 26.5214 1.42452   1
 -12   1  -1 43.2197 2.21467   1
  12  -1   1 38.8046 1.77479   1
 -13   1  -1 28.6450 1.91078   1
  13  -1   1 25.3557 1.99585   1
 -14   1  -1 -0.6361 0.94194   1
  14  -1   1 -0.3801 1.15575   1
 -15   1  -1 13.7161 1.59179   1
  15  -1   1 13.1487 1.78666   1
 -16   1  -1 4.58624 1.81145   1
  16  -1   1 8.19183 2.13403   1
  16   1 -16 15.0532 5.09145  -2
  16  -1   1 15.0532 5.09145   1
 -17   1  -1 29.1552 3.26365   1
  17   1 -17 54.4033 4.81281  -2
  17  -1   1 54.4033 4.81281   1
  17  -1   1 26.5300 4.30775   1
 -18   1  -1 -0.0092 1.81606   1
  18   1 -18 6.23297 3.08805  -2
  18  -1   1 6.23297 3.08805   1
 -19   1  -1 12.4497 3.93193   1
  19   1 -19 13.6391 4.40522  -2
  19  -1   1 13.6391 4.40522   1
  19   0 -17 27.3407 4.37784  -2
  19   0  -1 27.3407 4.37784   1
  19   0  -1 34.7666 5.30060   1
 -19   0   1 26.7303 3.25140   1
  18   0 -16 22.4193 6.09287  -2
  18   0  -1 22.4193 6.09287   1
  18   0  -1 31.4532 4.57223   1
 -18   0   1 26.6308 3.07030   1
  17   0  -1 13.5176 2.41786   1
  17   0 -15 11.3623 4.87362  -2
  17   0  -1 11.3623 4.87362   1
 -17   0   1 12.8721 2.38034   1
  16   0  -1 14.9581 2.36055   1
  16   0 -14 24.5043 5.22140  -2
  16   0  -1 24.5043 5.22140   1
 -16   0   1 20.0505 2.54091   1
  15   0  -1 12.0528 1.67690   1
 -15   0   1 6.63119 1.25453   1
  14   0  -1 77.8330 3.14406   1
 -14   0   1 74.2069 2.84045   1
  13   0  -1 14.3594 1.57030   1
 -13   0   1 13.1427 1.38355   1
  12   0  -1 99.8027 2.62643   1
 -12   0   1 102.838 3.22546   1
  11   0  -1 2.63288 0.66187   1
 -11   0   1 3.23424 0.91723   1
  10   0  -9 285.717 11.6657  -2
  10   0  -1 285.717 11.6657   1
  10   0  -1 115.132 2.66595   1
 -10   0   1 118.464 2.81133   1
   9   0  -1 33.8111 0.99031   1
   9   0  -8 58.0178 4.35157  -2
   9   0  -1 58.0178 4.35157   1
  -9   0   1 36.3987 1.38641   1
   8   0  -7 501.131 12.2481  -2
   8   0  -1 501.131 12.2481   1
   8   0  -1 445.466 7.84975   1
  -8   0   1 451.702 8.01497   1
   7   0  -1 32.3872 1.03754   1
   7   0  -6 42.7947 1.85704  -2
   7   0  -1 42.7947 1.85704   1
  -7   0   1 31.2248 0.96035   1
   6   0  -1 413.936 6.39552   1
   6   0  -5 437.215 10.5702  -2
   6   0  -1 437.215 10.5702   1
  -6   0   1 424.377 6.09296   1
   5   0  -1 8.13772 0.40159   1
   5   0  -4 11.3014 1.01307  -2
   5   0  -1 11.3014 1.01307   1
  -5   0   1 8.37327 0.45372   1
  -5   0   4 9.00332 1.11739  -2
  -5   0   1 9.00332 1.11739   1
   4   0  -1 10.1176 0.44960   1
   4   0  -3 43.4288 1.46992  -2
   4   0  -1 43.4288 1.46992   1
  -4   0   1 10.8184 0.36645   1
  -4   0   3 39.0957 1.85512  -2
  -4   0   1 39.0957 1.85512   1
   3   0  -2 53.4789 1.53401  -2
   3   0  -1 53.4789 1.53401   1
   3   0  -1 39.1082 0.65260   1
  -3   0   2 50.4228 1.63348  -2
  -3   0   1 50.4228 1.63348   1
  -3   0   1 37.3518 0.65695   1
   2   0  -1 4353.46 50.7174   1
   2   0  -1 5475.78 179.333  -2
   2   0  -1 5475.78 179.333   1
  -2   0   1 4271.14 53.3054   1
  -2   0   1 5300.09 178.286  -2
  -2   0   1 5300.09 178.286   1
   1   0  -1 2.59802 0.12322   1
   1   0   0 3.41913 0.36849  -2
   1   0  -1 3.41913 0.36849   1
  -1   0   1 2.57801 0.13486   1
   0   0   1 -0.0113 0.11306  -2
   0   0  -1 -0.0113 0.11306   1
   0   0  -1 0.05149 0.10938  -2
   0   0   1 0.05149 0.10938   1
  -1   0   2 1.69030 0.18104  -2
  -1   0  -1 1.69030 0.18104   1
  -1   0  -1 0.83777 0.49152   1
   1   0  -2 1.62557 0.19099  -2
   1   0   1 1.62557 0.19099   1
   1   0   1 1.02352 0.43222   1
  -2   0  -1 787.269 15.5492   1
  -2   0   3 1012.07 16.2984  -2
  -2   0  -1 1012.07 16.2984   1
   2   0   1 799.935 13.3449   1
   2   0  -3 982.000 15.0313  -2
   2   0   1 982.000 15.0313   1
  -3   0   4 23.6961 1.03587  -2
  -3   0  -1 23.6961 1.03587   1
  -3   0  -1 8.92052 0.51676   1
   3   0  -4 23.5330 0.89915  -2
   3   0   1 23.5330 0.89915   1
   3   0   1 8.56253 0.71518   1
  -4   0  -1 258.302 4.66627   1
  -4   0   5 452.869 18.5900  -2
  -4   0  -1 452.869 18.5900   1
   4   0  -5 460.840 7.82327  -2
   4   0   1 460.840 7.82327   1
   4   0   1 252.235 9.06627   1
  -5   0   6 49.3186 3.53551  -2
  -5   0  -1 49.3186 3.53551   1
  -5   0  -1 37.6160 1.13743   1
   5   0   1 36.2435 1.37098   1
   5   0  -6 53.1724 1.50058  -2
   5   0   1 53.1724 1.50058   1
  -6   0  -1 292.205 5.28208   1
  -6   0   7 566.269 23.5411  -2
  -6   0  -1 566.269 23.5411   1
   6   0  -7 580.887 9.91513  -2
   6   0   1 580.887 9.91513   1
   6   0   1 284.637 7.15867   1
  -7   0  -1 2.68782 0.56202   1
  -7   0   8 9.67740 2.61435  -2
  -7   0  -1 9.67740 2.61435   1
   7   0   1 1.75400 0.48286   1
   7   0  -8 11.8640 1.30083  -2
   7   0   1 11.8640 1.30083   1
  -8   0  -1 78.0994 2.02777   1
  -8   0   9 106.849 6.57985  -2
  -8   0  -1 106.849 6.57985   1
   8   0   1 79.5223 2.11400   1
   8   0  -9 117.796 3.15418  -2
   8   0   1 117.796 3.15418   1
  -9   0  -1 71.7209 1.97636   1
   9   0   1 70.9844 1.77766   1
   9   0 -10 80.4436 3.23061  -2
   9   0   1 80.4436 3.23061   1
 -10   0  -1 517.669 10.8948   1
  10   0   1 519.050 9.24758   1
  10   0 -11 582.031 21.6636  -2
  10   0   1 582.031 21.6636   1
 -11   0  -1 65.0018 2.42263   1
  11   0   1 66.2415 2.07418   1
 -12   0  -1 116.772 3.55537   1
  12   0   1 117.544 3.04111   1
 -13   0  -1 14.1625 1.48787   1
  13   0   1 12.9942 1.61515   1
 -14   0  -1 33.3518 2.04945   1
  14   0   1 30.5427 2.24518   1
 -15   0  -1 70.8723 4.03665   1
  15   0   1 75.5100 3.32864   1
 -16   0  -1 89.8074 4.67462   1
  16   0   1 91.5273 3.80462   1
 -17   0  -1 0.98279 1.66963   1
  17   0 -17 5.43350 3.73881  -2
  17   0   1 5.43350 3.73881   1
  17   0   1 2.63685 2.56081   1
 -18   0  -1 15.5154 2.60491   1
  18   0 -18 14.4593 4.18827  -2
  18   0   1 14.4593 4.18827   1
  19   1 -17 27.9316 3.75530  -2
  19  -1  -1 27.9316 3.75530   1
 -19   1   1 15.8767 2.67406   1
  18   1 -16 8.74797 2.74018  -2
  18  -1  -1 8.74797 2.74018   1
 -18   1   1 5.89025 2.16502   1
  17  -1  -1 4.72182 1.61836   1
 -17   1   1 6.30483 2.07050   1
  16  -1  -1 -0.2398 1.30006   1
 -16   1   1 -0.1926 0.95480   1
  15  -1  -1 75.4981 3.26831   1
 -15   1   1 71.4013 2.94151   1
  14  -1  -1 12.1050 1.65483   1
 -14   1   1 11.4554 1.42830   1
  13  -1  -1 27.9801 1.99538   1
 -13   1   1 32.2807 2.02138   1
  12  -1  -1 8.07211 0.86996   1
 -12   1   1 8.18366 1.19192   1
  11  -1  -1 33.1602 1.44325   1
 -11   1   1 34.7591 1.83445   1
  10  -1  -1 0.24055 0.45987   1
  10   1  -9 6.07675 1.57295  -2
  10  -1  -1 6.07675 1.57295   1
 -10   1   1 0.80947 0.61593   1
   9  -1  -1 14.6301 0.84329   1
   9   1  -8 21.3949 1.66401  -2
   9  -1  -1 21.3949 1.66401   1
  -9   1   1 14.8086 1.01684   1
   8  -1  -1 15.1928 0.81799   1
   8   1  -7 26.7078 1.62568  -2
   8  -1  -1 26.7078 1.62568   1
  -8  -1   7 25.1438 1.64184  -2
  -8   1   1 25.1438 1.64184   1
  -8   1   1 15.5749 0.97102   1
   7   1  -6 38.5129 1.77810  -2
   7  -1  -1 38.5129 1.77810   1
   7  -1  -1 18.4028 0.87758   1
  -7   1   1 18.6723 0.89883   1
  -7  -1   6 41.8579 2.10306  -2
  -7   1   1 41.8579 2.10306   1
   6   1  -5 4.56287 1.02233  -2
   6  -1  -1 4.56287 1.02233   1
   6  -1  -1 2.92784 0.48233   1
  -6   1   1 1.89883 0.64248   1
  -6  -1   5 4.69502 0.87171  -2
  -6   1   1 4.69502 0.87171   1
   5   1  -4 85.5000 2.55553  -2
   5  -1  -1 85.5000 2.55553   1
   5  -1  -1 39.0854 1.08019   1
  -5   1   1 34.8446 1.05115   1
  -5  -1   4 85.2900 3.28028  -2
  -5   1   1 85.2900 3.28028   1
   4  -1  -1 4.65429 0.47603   1
   4   1  -3 4.94910 0.82638  -2
   4  -1  -1 4.94910 0.82638   1
  -4   1   1 4.57816 0.45985   1
  -4  -1   3 5.82493 0.97961  -2
  -4   1   1 5.82493 0.97961   1
   3  -1  -1 542.168 6.81798   1
   3   1  -2 686.380 23.3182  -2
   3  -1  -1 686.380 23.3182   1
  -3   1   1 526.792 7.32176   1
  -3  -1   2 698.182 16.1382  -2
  -3   1   1 698.182 16.1382   1
   2  -1  -1 48.8999 0.80132   1
   2   1  -1 52.8572 2.35336  -2
   2  -1  -1 52.8572 2.35336   1
  -2   1   1 47.5923 0.85488   1
  -2  -1   1 56.6786 2.34608  -2
  -2   1   1 56.6786 2.34608   1
   1   1   0 89.8517 2.34292  -2
   1  -1  -1 89.8517 2.34292   1
   1  -1  -1 79.8183 1.02569   1
  -1   1   1 79.5165 1.18673   1
  -1  -1   0 91.7490 1.89871  -2
  -1   1   1 91.7490 1.89871   1
   0   1   1 0.22560 0.11537  -2
   0  -1  -1 0.22560 0.11537   1
   0  -1  -1 0.13681 0.08974  -2
   0   1   1 0.13681 0.08974   1
  -1  -1  -1 11.1587 0.48009   1
  -1   1   2 16.9743 0.36928  -2
  -1  -1  -1 16.9743 0.36928   1
   1   1   1 10.9085 0.40301   1
   1  -1  -2 17.9032 0.43739  -2
   1   1   1 17.9032 0.43739   1
  -2  -1  -1 293.723 4.32129   1
  -2   1   3 343.227 6.21161  -2
  -2  -1  -1 343.227 6.21161   1
   2   1   1 286.637 3.71175   1
   2  -1  -3 363.507 5.85569  -2
   2   1   1 363.507 5.85569   1
  -3  -1  -1 9.22583 0.43233   1
  -3   1   4 15.8646 1.09797  -2
  -3  -1  -1 15.8646 1.09797   1
   3  -1  -4 16.7941 0.90908  -2
   3   1   1 16.7941 0.90908   1
   3   1   1 8.59562 0.35657   1
  -4  -1  -1 32.0696 0.94128   1
  -4   1   5 33.6209 1.59176  -2
  -4  -1  -1 33.6209 1.59176   1
   4  -1  -5 33.0811 1.30563  -2
   4   1   1 33.0811 1.30563   1
   4   1   1 33.1980 0.75273   1
  -5  -1  -1 18.1370 0.78558   1
  -5   1   6 20.4284 1.47508  -2
  -5  -1  -1 20.4284 1.47508   1
   5   1   1 18.8195 0.87210   1
   5  -1  -6 19.6544 1.24728  -2
   5   1   1 19.6544 1.24728   1
  -6  -1  -1 7.77579 0.62146   1
  -6   1   7 20.9309 2.96771  -2
  -6  -1  -1 20.9309 2.96771   1
   6   1   1 6.78813 0.77137   1
   6  -1  -7 25.1976 1.19896  -2
   6   1   1 25.1976 1.19896   1
  -7  -1  -1 -0.2280 0.43847   1
  -7   1   8 1.26864 2.69040  -2
  -7  -1  -1 1.26864 2.69040   1
   7  -1  -8 -0.5669 1.22518  -2
   7   1   1 -0.5669 1.22518   1
   7   1   1 0.60383 0.51561   1
  -8  -1  -1 67.8633 1.80799   1
  -8   1   9 60.7994 4.98177  -2
  -8  -1  -1 60.7994 4.98177   1
   8   1   1 70.8815 3.70631   1
   8  -1  -9 69.7339 2.01358  -2
   8   1   1 69.7339 2.01358   1
  -9  -1  -1 7.78462 0.95143   1
  -9   1  10 21.2102 3.68976  -2
  -9  -1  -1 21.2102 3.68976   1
   9  -1 -10 22.5200 2.14545  -2
   9   1   1 22.5200 2.14545   1
   9   1   1 6.63755 0.91639   1
 -10  -1  -1 34.5694 1.71706   1
  10   1   1 35.4943 1.74701   1
  10  -1 -11 63.2215 3.07113  -2
  10   1   1 63.2215 3.07113   1
 -11  -1  -1 36.7470 1.87366   1
  11   1   1 41.2455 1.63510   1
 -12  -1  -1 2.50959 0.86908   1
  12   1   1 1.73543 0.79182   1
 -13  -1  -1 11.7968 1.34837   1
  13   1   1 14.6116 1.60068   1
 -14  -1  -1 73.6353 2.81593   1
  14   1   1 73.9064 3.15752   1
 -15  -1  -1 10.3769 2.05434   1
  15   1   1 9.83811 1.63013   1
 -16  -1  -1 41.2927 3.53821   1
  16   1   1 43.0133 3.34614   1
  16  -1 -16 42.5203 6.34830  -2
  16   1   1 42.5203 6.34830   1
 -17  -1  -1 3.17059 1.81708   1
  17  -1 -17 7.94337 3.68610  -2
  17   1   1 7.94337 3.68610   1
 -18  -1  -1 6.59410 2.25862   1
  18  -1 -18 4.17728 3.77275  -2
  18   1   1 4.17728 3.77275   1
  19   2 -17 3.51749 3.30337  -2
  19  -2  -1 3.51749 3.30337   1
  19  -2  -1 3.86062 3.01560   1
 -19   2   1 1.79380 1.83831   1
  18   2 -16 -3.0944 2.93005  -2
  18  -2  -1 -3.0944 2.93005   1
  18  -2  -1 1.24368 2.83988   1
 -18   2   1 1.13954 1.80705   1
  17  -2  -1 55.4204 3.34623   1
 -17   2   1 55.4116 4.16929   1
  16  -2  -1 8.72665 1.67392   1
 -16   2   1 10.0569 1.58522   1
  15  -2  -1 177.535 5.28801   1
 -15   2   1 174.633 5.11305   1
  14  -2  -1 22.7556 2.01496   1
 -14   2   1 22.0988 1.88211   1
  13  -2  -1 12.7859 1.59038   1
 -13   2   1 19.4684 1.66179   1
  12  -2  -1 1.07771 1.01825   1
 -12   2   1 0.40454 0.90906   1
  11  -2  -1 595.152 10.5309   1
 -11   2   1 585.685 12.4628   1
  10  -2  -1 33.6511 1.25618   1
 -10   2   1 30.3724 1.22538   1
   9  -2  -1 176.181 3.61626   1
   9   2  -8 191.183 8.67238  -2
   9  -2  -1 191.183 8.67238   1
  -9   2   1 177.923 4.46276   1
  -9  -2   8 201.983 7.20508  -2
  -9   2   1 201.983 7.20508   1
   8   2  -7 17.7377 3.05484  -2
   8  -2  -1 17.7377 3.05484   1
   8  -2  -1 21.8897 1.03125   1
  -8   2   1 23.7767 1.25108   1
  -8  -2   7 22.2724 1.78286  -2
  -8   2   1 22.2724 1.78286   1
   7  -2  -1 381.130 6.89896   1
   7   2  -6 754.506 17.9096  -2
   7  -2  -1 754.506 17.9096   1
  -7   2   1 388.936 6.90374   1
   6   2  -5 5.03364 2.19217  -2
   6  -2  -1 5.03364 2.19217   1
   6  -2  -1 1.28300 0.48908   1
  -6   2   1 1.84640 0.48945   1
   5  -2  -1 1631.05 27.5008   1
   5   2  -4 2604.85 87.9864  -2
   5  -2  -1 2604.85 87.9864   1
  -5   2   1 1717.15 27.7371   1
  -5  -2   4 2716.98 84.6309  -2
  -5   2   1 2716.98 84.6309   1
   4  -2  -1 1.11303 0.42834   1
   4   2  -3 1.94177 1.64632  -2
   4  -2  -1 1.94177 1.64632   1
  -4   2   1 1.66052 0.27422   1
  -4  -2   3 2.53401 1.05706  -2
  -4   2   1 2.53401 1.05706   1
   3  -2  -1 782.927 11.8878   1
   3   2  -2 1052.78 35.1081  -2
   3  -2  -1 1052.78 35.1081   1
  -3   2   1 797.425 9.32839   1
   2   2  -1 130.938 4.93621  -2
   2  -2  -1 130.938 4.93621   1
   2  -2  -1 101.365 1.38110   1
  -2   2   1 101.699 1.37772   1
  -2  -2   1 130.202 4.86612  -2
  -2   2   1 130.202 4.86612   1
   1  -2  -1 1101.77 21.0430   1
   1   2   0 1573.28 21.4545  -2
   1  -2  -1 1573.28 21.4545   1
  -1  -2   0 1549.79 19.7840  -2
  -1   2   1 1549.79 19.7840   1
  -1   2   1 1129.41 18.2129   1
   0   2   1 17.7706 0.30500  -2
   0  -2  -1 17.7706 0.30500   1
   0  -2  -1 18.2263 0.31041  -2
   0   2   1 18.2263 0.31041   1
  -1   2   2 907.735 11.4507  -2
  -1  -2  -1 907.735 11.4507   1
  -1  -2  -1 798.318 25.5499   1
   1  -2  -2 947.511 10.0387  -2
   1   2   1 947.511 10.0387   1
   1   2   1 782.862 25.8056   1
  -2  -2  -1 124.591 1.78440   1
  -2   2   3 178.045 5.66860  -2
  -2  -2  -1 178.045 5.66860   1
   2  -2  -3 164.836 2.96301  -2
   2   2   1 164.836 2.96301   1
   2   2   1 123.729 2.00952   1
  -3  -2  -1 516.950 7.67896   1
   3   2   1 524.791 7.09005   1
   3  -2  -4 656.388 12.6873  -2
   3   2   1 656.388 12.6873   1
  -4  -2  -1 123.877 2.32023   1
  -4   2   5 174.379 4.98120  -2
  -4  -2  -1 174.379 4.98120   1
   4   2   1 119.011 2.61160   1
   4  -2  -5 178.831 3.84443  -2
   4   2   1 178.831 3.84443   1
  -5   2   6 120.953 3.84303  -2
  -5  -2  -1 120.953 3.84303   1
  -5  -2  -1 125.308 2.45436   1
   5   2   1 124.522 2.72203   1
   5  -2  -6 131.199 3.04930  -2
   5   2   1 131.199 3.04930   1
  -6  -2  -1 267.787 5.62996   1
  -6   2   7 276.440 7.74622  -2
  -6  -2  -1 276.440 7.74622   1
   6   2   1 268.081 4.63912   1
   6  -2  -7 283.283 5.99102  -2
   6   2   1 283.283 5.99102   1
  -7  -2  -1 536.253 12.9898   1
  -7   2   8 532.135 14.3165  -2
  -7  -2  -1 532.135 14.3165   1
   7  -2  -8 550.828 11.0254  -2
   7   2   1 550.828 11.0254   1
   7   2   1 529.254 12.8284   1
  -8   2   9 46.7612 4.43725  -2
  -8  -2  -1 46.7612 4.43725   1
  -8  -2  -1 28.3555 1.35646   1
   8   2   1 25.4202 1.50851   1
   8  -2  -9 47.9986 2.08329  -2
   8   2   1 47.9986 2.08329   1
  -9   2  10 222.414 11.5452  -2
  -9  -2  -1 222.414 11.5452   1
  -9  -2  -1 111.459 3.00248   1
   9  -2 -10 242.018 6.95964  -2
   9   2   1 242.018 6.95964   1
   9   2   1 109.805 2.92897   1
 -10  -2  -1 6.80723 0.88732   1
 -10   2  11 47.5733 5.16433  -2
 -10  -2  -1 47.5733 5.16433   1
  10   2   1 3.08315 0.69041   1
  10  -2 -11 47.1108 4.70672  -2
  10   2   1 47.1108 4.70672   1
 -11  -2  -1 94.4123 2.82921   1
  11   2   1 83.2421 2.43841   1
 -12  -2  -1 27.3507 1.61879   1
  12   2   1 28.7216 1.51861   1
 -13  -2  -1 119.637 3.67618   1
  13   2   1 117.572 3.80682   1
 -14  -2  -1 16.5171 2.26584   1
  14   2   1 19.0443 1.88260   1
 -15  -2  -1 81.0276 4.28890   1
  15   2   1 83.5641 3.46037   1
 -16  -2  -1 1.10902 1.77100   1
  16   2   1 -2.2306 1.42518   1
 -17  -2  -1 15.7643 2.60759   1
  17  -2 -17 31.7473 4.16103  -2
  17   2   1 31.7473 4.16103   1
 -18  -2  -1 17.8490 2.84506   1
  18  -2 -18 34.0747 4.42703  -2
  18   2   1 34.0747 4.42703   1
  19  -3  -1 -3.7517 1.76769   1
  19   3 -17 0.33168 4.08978  -2
  19  -3  -1 0.33168 4.08978   1
 -19   3   1 1.01484 1.94689   1
  18  -3  -1 20.7790 2.81722   1
  18   3 -16 25.0334 4.33805  -2
  18  -3  -1 25.0334 4.33805   1
 -18   3   1 17.6066 2.66712   1
  17  -3  -1 1.21249 1.46628   1
  17   3 -15 6.59580 5.24114  -2
  17  -3  -1 6.59580 5.24114   1
 -17   3   1 2.32585 1.31877   1
  16  -3  -1 23.4161 2.29458   1
 -16   3   1 23.0868 2.06215   1
  15  -3  -1 31.0529 2.37793   1
 -15   3   1 38.6532 2.45752   1
  14  -3  -1 34.6505 2.34310   1
 -14   3   1 28.7577 2.12409   1
  13  -3  -1 0.84922 1.10112   1
 -13   3   1 2.16610 1.06642   1
  12  -3  -1 66.9337 2.76720   1
 -12   3   1 60.3202 2.58930   1
  11  -3  -1 54.2825 2.39381   1
 -11   3   1 56.6390 1.74056   1
  10  -3  -1 22.2863 1.58745   1
 -10   3   1 20.2358 0.99884   1
   9  -3  -1 6.06329 1.18776   1
   9   3  -8 19.2518 3.06885  -2
   9  -3  -1 19.2518 3.06885   1
  -9  -3   8 22.5907 1.98982  -2
  -9   3   1 22.5907 1.98982   1
  -9   3   1 9.80088 1.06151   1
   8  -3  -1 8.20053 1.07717   1
   8   3  -7 5.32561 2.39261  -2
   8  -3  -1 5.32561 2.39261   1
  -8   3   1 7.09303 0.71014   1
   7  -3  -1 7.81618 0.91928   1
   7   3  -6 19.8242 2.79960  -2
   7  -3  -1 19.8242 2.79960   1
  -7   3   1 9.50136 0.74324   1
   6  -3  -1 38.4506 1.57900   1
   6   3  -5 42.7752 3.21182  -2
   6  -3  -1 42.7752 3.21182   1
  -6   3   1 37.1797 1.13316   1
   5  -3  -1 60.5177 1.88687   1
   5   3  -4 70.9869 3.78464  -2
   5  -3  -1 70.9869 3.78464   1
  -5   3   1 63.1418 1.24029   1
   4  -3  -1 0.77238 0.61114   1
   4   3  -3 2.53079 1.90191  -2
   4  -3  -1 2.53079 1.90191   1
  -4   3   1 0.60726 0.33423   1
   3  -3  -1 23.6708 0.67910   1
   3   3  -2 30.0065 2.23366  -2
   3  -3  -1 30.0065 2.23366   1
  -3   3   1 23.7617 0.69606   1
  -3  -3   2 35.9926 2.59215  -2
  -3   3   1 35.9926 2.59215   1
   2   3  -1 7.91522 0.62648  -2
   2  -3  -1 7.91522 0.62648   1
   2  -3  -1 7.28662 0.41212   1
  -2   3   1 6.25572 0.39759   1
  -2  -3   1 7.27149 1.63346  -2
  -2   3   1 7.27149 1.63346   1
   1   3   0 194.516 2.31421  -2
   1  -3  -1 194.516 2.31421   1
  -1  -3   0 194.494 2.19396  -2
  -1   3   1 194.494 2.19396   1
   0   3   1 2.34987 0.25410  -2
   0  -3  -1 2.34987 0.25410   1
   0  -3  -1 2.54070 0.22946  -2
   0   3   1 2.54070 0.22946   1
  -1   3   2 46.4796 1.13339  -2
  -1  -3  -1 46.4796 1.13339   1
   1  -3  -2 45.4797 0.74044  -2
   1   3   1 45.4797 0.74044   1
  -2  -3  -1 2.87238 0.70529   1
  -2   3   3 2.93244 0.79931  -2
  -2  -3  -1 2.93244 0.79931   1
   2   3   1 2.48133 0.27926   1
   2  -3  -3 2.94800 0.47308  -2
   2   3   1 2.94800 0.47308   1
  -3   3   4 66.8706 3.00520  -2
  -3  -3  -1 66.8706 3.00520   1
  -3  -3  -1 53.4942 1.92053   1
   3  -3  -4 60.9029 1.55897  -2
   3   3   1 60.9029 1.55897   1
   3   3   1 57.1528 1.19835   1
  -4  -3  -1 57.7151 2.12112   1
  -4   3   5 86.1793 4.94208  -2
  -4  -3  -1 86.1793 4.94208   1
   4   3   1 58.2378 1.50079   1
   4  -3  -5 84.4029 2.11205  -2
   4   3   1 84.4029 2.11205   1
  -5   3   6 46.9128 3.96806  -2
  -5  -3  -1 46.9128 3.96806   1
  -5  -3  -1 45.4025 1.28231   1
   5  -3  -6 47.1531 1.56980  -2
   5   3   1 47.1531 1.56980   1
   5   3   1 42.9916 1.28336   1
  -6  -3  -1 0.74736 0.28650   1
  -6   3   7 3.84116 2.71978  -2
  -6  -3  -1 3.84116 2.71978   1
   6  -3  -7 1.84881 1.03016  -2
   6   3   1 1.84881 1.03016   1
   6   3   1 0.06683 0.42928   1
  -7  -3  -1 60.6022 1.45883   1
  -7   3   8 71.1850 5.23977  -2
  -7  -3  -1 71.1850 5.23977   1
   7   3   1 60.0552 1.64267   1
   7  -3  -8 72.7754 2.25734  -2
   7   3   1 72.7754 2.25734   1
  -8  -3  -1 0.03950 0.34345   1
  -8   3   9 10.4660 3.24804  -2
  -8  -3  -1 10.4660 3.24804   1
   8  -3  -9 7.33403 1.69143  -2
   8   3   1 7.33403 1.69143   1
   8   3   1 0.54397 0.27745   1
  -9  -3  -1 10.1962 0.65599   1
  -9   3  10 19.7599 3.95298  -2
  -9  -3  -1 19.7599 3.95298   1
   9  -3 -10 21.4472 2.27068  -2
   9   3   1 21.4472 2.27068   1
   9   3   1 10.1018 0.94396   1
 -10  -3  -1 67.2264 2.12593   1
 -10   3  11 62.0316 5.97400  -2
 -10  -3  -1 62.0316 5.97400   1
  10   3   1 65.0010 1.90346   1
  10  -3 -11 76.3265 5.74331  -2
  10   3   1 76.3265 5.74331   1
 -11  -3  -1 50.7418 1.86580   1
 -11   3  12 55.1727 6.16043  -2
 -11  -3  -1 55.1727 6.16043   1
  11   3   1 55.8257 2.28763   1
  11  -3 -12 58.2650 3.96189  -2
  11   3   1 58.2650 3.96189   1
 -12  -3  -1 4.45393 1.50148   1
  12   3   1 5.01669 0.90300   1
 -13  -3  -1 36.1830 2.91043   1
  13   3   1 39.3985 2.28823   1
 -14  -3  -1 4.19964 1.65567   1
  14   3   1 6.50928 1.35607   1
 -15  -3  -1 1.74605 1.57114   1
  15  -3 -15 13.3807 4.42037  -2
  15   3   1 13.3807 4.42037   1
  15   3   1 3.44922 2.38298   1
 -16  -3  -1 12.7135 2.42896   1
  16  -3 -16 12.2743 4.67179  -2
  16   3   1 12.2743 4.67179   1
  16   3   1 14.7108 3.47226   1
 -17  -3  -1 31.5779 3.34990   1
  17  -3 -17 43.8561 4.32123  -2
  17   3   1 43.8561 4.32123   1
 -18  -3  -1 1.66246 1.96613   1
  18  -3 -18 6.41316 3.58330  -2
  18   3   1 6.41316 3.58330   1
  19  -4  -1 8.13606 2.46409   1
  19   4 -17 9.89085 4.28791  -2
  19  -4  -1 9.89085 4.28791   1
 -19  -4  17 8.75958 5.78127  -2
 -19   4   1 8.75958 5.78127   1
 -19   4   1 10.1795 3.41662   1
  18  -4  -1 8.79854 1.90576   1
  18   4 -16 32.7491 6.45511  -2
  18  -4  -1 32.7491 6.45511   1
 -18   4   1 11.5518 1.78800   1
  17   4 -15 18.2058 3.83870  -2
  17  -4  -1 18.2058 3.83870   1
  17  -4  -1 7.19960 2.21646   1
 -17   4   1 6.48506 1.56218   1
  16  -4  -1 4.65584 1.55772   1
 -16   4   1 6.48005 1.72970   1
  15  -4  -1 4.04514 1.46164   1
 -15   4   1 3.93438 1.37383   1
  14  -4  -1 142.387 4.60484   1
 -14   4   1 151.290 4.59079   1
  13  -4  -1 2.11824 1.19118   1
 -13   4   1 3.12069 1.17318   1
  12  -4  -1 377.583 8.70202   1
 -12   4   1 377.951 8.70091   1
  11  -4  -1 16.0233 1.85888   1
  11   4 -10 21.3111 4.18816  -2
  11  -4  -1 21.3111 4.18816   1
 -11   4   1 15.3725 1.10094   1
  10  -4  -1 24.3524 2.12295   1
  10   4  -9 73.9811 5.12486  -2
  10  -4  -1 73.9811 5.12486   1
 -10  -4   9 80.9673 3.84500  -2
 -10   4   1 80.9673 3.84500   1
 -10   4   1 34.6352 1.85697   1
   9   4  -8 25.1010 3.63014  -2
   9  -4  -1 25.1010 3.63014   1
   9  -4  -1 2.01160 1.10525   1
  -9   4   1 4.71764 0.66137   1
   8  -4  -1 168.823 5.28176   1
   8   4  -7 258.100 10.4554  -2
   8  -4  -1 258.100 10.4554   1
  -8   4   1 175.717 3.61416   1
   7  -4  -1 2.05217 0.94996   1
   7   4  -6 4.22761 2.42853  -2
   7  -4  -1 4.22761 2.42853   1
  -7   4   1 2.91101 0.56197   1
   6  -4  -1 1559.84 35.8254   1
   6   4  -5 1558.00 52.3369  -2
   6  -4  -1 1558.00 52.3369   1
  -6   4   1 1509.74 20.8782   1
   5  -4  -1 2.15802 0.90597   1
   5   4  -4 4.44450 2.12488  -2
   5  -4  -1 4.44450 2.12488   1
  -5   4   1 2.71958 0.41670   1
   4   4  -3 258.174 9.72342  -2
   4  -4  -1 258.174 9.72342   1
   4  -4  -1 226.049 4.11604   1
  -4   4   1 226.716 3.42914   1
  -4  -4   3 264.261 10.0311  -2
  -4   4   1 264.261 10.0311   1
   3  -4  -1 13.9715 0.84705   1
   3   4  -2 22.6972 1.07825  -2
   3  -4  -1 22.6972 1.07825   1
  -3   4   1 15.0418 0.61104   1
  -3  -4   2 25.6656 2.39176  -2
  -3   4   1 25.6656 2.39176   1
   2   4  -1 33.2377 0.80974  -2
   2  -4  -1 33.2377 0.80974   1
   2  -4  -1 33.3809 1.99870   1
  -2  -4   1 32.5067 1.27720  -2
  -2   4   1 32.5067 1.27720   1
  -2   4   1 32.6951 0.89313   1
   1   4   0 7.07282 0.40817  -2
   1  -4  -1 7.07282 0.40817   1
  -1  -4   0 7.75242 0.40615  -2
  -1   4   1 7.75242 0.40615   1
   0   4   1 9.09613 0.36641  -2
   0  -4  -1 9.09613 0.36641   1
   0  -4  -1 9.36613 0.32573  -2
   0   4   1 9.36613 0.32573   1
  -1   4   2 0.65744 0.63717  -2
  -1  -4  -1 0.65744 0.63717   1
   1  -4  -2 0.44673 0.36003  -2
   1   4   1 0.44673 0.36003   1
  -2   4   3 156.513 2.97728  -2
  -2  -4  -1 156.513 2.97728   1
  -2  -4  -1 160.639 6.08344   1
   2  -4  -3 163.813 2.89618  -2
   2   4   1 163.813 2.89618   1
   2   4   1 156.557 3.77714   1
  -3  -4  -1 41.3513 1.47065   1
  -3   4   4 45.5080 1.87680  -2
  -3  -4  -1 45.5080 1.87680   1
   3   4   1 43.5249 1.21227   1
   3  -4  -4 43.5381 1.08143  -2
   3   4   1 43.5381 1.08143   1
  -4  -4  -1 2656.55 60.7241   1
   4  -4  -5 3019.06 57.1113  -2
   4   4   1 3019.06 57.1113   1
   4   4   1 2709.74 50.1937   1
  -5  -4  -1 149.661 4.32575   1
  -5   4   6 201.908 9.78468  -2
  -5  -4  -1 201.908 9.78468   1
   5   4   1 148.906 3.25979   1
   5  -4  -6 200.955 4.36721  -2
   5   4   1 200.955 4.36721   1
  -6  -4  -1 934.558 21.9998   1
  -6   4   7 1164.67 48.3644  -2
  -6  -4  -1 1164.67 48.3644   1
   6  -4  -7 1230.92 23.4381  -2
   6   4   1 1230.92 23.4381   1
   6   4   1 936.060 17.8496   1
  -7   4   8 74.6587 5.71427  -2
  -7  -4  -1 74.6587 5.71427   1
  -7  -4  -1 60.4968 2.59535   1
   7   4   1 60.6629 1.71583   1
   7  -4  -8 85.9196 2.48301  -2
   7   4   1 85.9196 2.48301   1
  -8   4   9 93.8289 6.35940  -2
  -8  -4  -1 93.8289 6.35940   1
   8  -4  -9 94.7962 2.77850  -2
   8   4   1 94.7962 2.77850   1
  -9  -4  -1 78.7244 3.35704   1
  -9   4  10 75.9945 6.17147  -2
  -9  -4  -1 75.9945 6.17147   1
   9   4   1 82.9293 1.53875   1
   9  -4 -10 79.9559 5.35115  -2
   9   4   1 79.9559 5.35115   1
 -10  -4  -1 462.642 12.2427   1
 -10   4  11 429.178 20.8006  -2
 -10  -4  -1 429.178 20.8006   1
  10  -4 -11 493.236 18.0259  -2
  10   4   1 493.236 18.0259   1
  10   4   1 468.670 8.35102   1
 -11  -4  -1 139.012 5.08347   1
 -11   4  12 140.743 9.30258  -2
 -11  -4  -1 140.743 9.30258   1
  11   4   1 139.266 3.28728   1
 -12  -4  -1 99.8289 4.24041   1
  12   4   1 93.7331 2.63608   1
 -13  -4  -1 0.87791 1.42652   1
  13   4   1 0.33437 0.95511   1
 -14  -4  -1 7.12753 1.76141   1
  14   4   1 3.56945 1.59999   1
 -15  -4  -1 42.1128 3.42095   1
  15  -4 -15 63.5835 5.69522  -2
  15   4   1 63.5835 5.69522   1
  15   4   1 41.2326 4.78263   1
 -16  -4  -1 117.927 5.40899   1
  16   4   1 127.004 7.29543   1
  16  -4 -16 157.633 10.0445  -2
  16   4   1 157.633 10.0445   1
 -17  -4  -1 43.4794 3.78694   1
  17  -4 -17 57.9594 4.68409  -2
  17   4   1 57.9594 4.68409   1
 -18  -4  -1 8.48734 2.44426   1
  18  -4 -18 9.81049 3.93443  -2
  18   4   1 9.81049 3.93443   1
  19   5 -17 36.8077 3.98940  -2
  19  -5  -1 36.8077 3.98940   1
  19  -5  -1 41.3693 5.71388   1
 -19   5   1 27.6446 3.28216   1
  18  -5  -1 4.35721 1.81185   1
  18   5 -16 3.34645 5.35473  -2
  18  -5  -1 3.34645 5.35473   1
 -18   5   1 3.57733 1.45691   1
  17  -5  -1 0.20207 1.43705   1
  17   5 -15 -5.4953 4.75641  -2
  17  -5  -1 -5.4953 4.75641   1
 -17   5   1 -1.2383 1.29584   1
  16  -5  -1 5.19400 1.40970   1
 -16   5   1 7.53818 1.59845   1
  15  -5  -1 54.4514 3.01640   1
 -15   5   1 50.0490 2.86015   1
  14  -5  -1 29.2338 2.28355   1
 -14   5   1 28.2682 2.15829   1
  13  -5  -1 16.2242 1.77442   1
 -13   5   1 14.5985 1.62644   1
  12  -5  -1 29.9230 2.05750   1
 -12   5   1 31.7116 2.14380   1
  11   5 -10 58.3206 5.20369  -2
  11  -5  -1 58.3206 5.20369   1
  11  -5  -1 16.1355 1.95332   1
 -11   5   1 15.7700 1.25254   1
  10  -5  -1 14.3658 1.75962   1
  10   5  -9 18.3922 3.85774  -2
  10  -5  -1 18.3922 3.85774   1
 -10   5   1 14.2893 1.05448   1
   9  -5  -1 87.7089 3.53836   1
   9   5  -8 123.896 6.61925  -2
   9  -5  -1 123.896 6.61925   1
  -9   5   1 90.4665 2.36328   1
   8   5  -7 3.36626 2.38122  -2
   8  -5  -1 3.36626 2.38122   1
   8  -5  -1 2.37441 1.08722   1
  -8   5   1 2.47114 0.66680   1
   7  -5  -1 14.6991 1.52247   1
   7   5  -6 15.9525 2.81997  -2
   7  -5  -1 15.9525 2.81997   1
  -7   5   1 15.9777 0.72169   1
   6  -5  -1 17.1579 1.48154   1
   6   5  -5 13.3987 2.82016  -2
   6  -5  -1 13.3987 2.82016   1
  -6   5   1 15.7366 0.72990   1
   5  -5  -1 9.23634 0.67744   1
   5   5  -4 8.77774 2.30856  -2
   5  -5  -1 8.77774 2.30856   1
  -5   5   1 8.80472 0.77493   1
  -5  -5   4 8.07844 2.44680  -2
  -5   5   1 8.07844 2.44680   1
   4   5  -3 10.9249 1.04547  -2
   4  -5  -1 10.9249 1.04547   1
   4  -5  -1 8.29038 0.79215   1
  -4   5   1 9.25918 0.66671   1
  -4  -5   3 12.9860 2.41043  -2
  -4   5   1 12.9860 2.41043   1
   3  -5  -1 -0.6897 0.49114   1
   3   5  -2 2.71275 0.72226  -2
   3  -5  -1 2.71275 0.72226   1
  -3  -5   2 2.70658 0.99115  -2
  -3   5   1 2.70658 0.99115   1
  -3   5   1 0.53687 0.55828   1
   2   5  -1 117.032 2.11572  -2
   2  -5  -1 117.032 2.11572   1
  -2  -5   1 120.628 2.02110  -2
  -2   5   1 120.628 2.02110   1
  -2   5   1 111.387 3.90930   1
   1   5   0 5.49339 0.45592  -2
   1  -5  -1 5.49339 0.45592   1
  -1  -5   0 6.30131 0.40322  -2
  -1   5   1 6.30131 0.40322   1
   0   5   1 1.17807 0.32432  -2
   0  -5  -1 1.17807 0.32432   1
   0  -5  -1 1.36876 0.34709  -2
   0   5   1 1.36876 0.34709   1
  -1   5   2 4.08202 0.87808  -2
  -1  -5  -1 4.08202 0.87808   1
   1  -5  -2 4.35935 0.40215  -2
   1   5   1 4.35935 0.40215   1
  -2   5   3 201.210 3.67379  -2
  -2  -5  -1 201.210 3.67379   1
   2  -5  -3 199.693 3.17736  -2
   2   5   1 199.693 3.17736   1
   2   5   1 150.425 5.17560   1
  -3  -5  -1 9.41602 1.06738   1
  -3   5   4 9.66985 1.11992  -2
  -3  -5  -1 9.66985 1.11992   1
   3   5   1 8.05315 0.44523   1
   3  -5  -4 9.51972 0.63351  -2
   3   5   1 9.51972 0.63351   1
  -4   5   5 34.8740 1.86226  -2
  -4  -5  -1 34.8740 1.86226   1
  -4  -5  -1 19.1565 1.44263   1
   4  -5  -5 34.6088 0.99908  -2
   4   5   1 34.6088 0.99908   1
   4   5   1 19.6569 1.25634   1
  -5   5   6 7.88131 1.50905  -2
  -5  -5  -1 7.88131 1.50905   1
  -5  -5  -1 8.88597 1.69573   1
   5   5   1 7.76217 0.65751   1
   5  -5  -6 8.89138 0.87197  -2
   5   5   1 8.89138 0.87197   1
  -6   5   7 11.0730 3.16974  -2
  -6  -5  -1 11.0730 3.16974   1
  -6  -5  -1 10.2501 1.23465   1
   6  -5  -7 11.3703 1.06611  -2
   6   5   1 11.3703 1.06611   1
   6   5   1 11.1009 0.78034   1
  -7  -5  -1 16.0549 1.53865   1
  -7   5   8 19.7769 3.72912  -2
  -7  -5  -1 19.7769 3.72912   1
   7  -5  -8 22.6348 1.38372  -2
   7   5   1 22.6348 1.38372   1
   7   5   1 15.5184 0.92639   1
  -8  -5  -1 22.7033 1.85402   1
  -8   5   9 19.3819 3.92389  -2
  -8  -5  -1 19.3819 3.92389   1
   8   5   1 27.1653 1.20741   1
   8  -5  -9 25.3936 1.57624  -2
   8   5   1 25.3936 1.57624   1
  -9   5  10 13.6115 4.12545  -2
  -9  -5  -1 13.6115 4.12545   1
  -9  -5  -1 13.1896 1.65377   1
   9   5   1 11.7882 0.70755   1
   9  -5 -10 22.9210 3.98328  -2
   9   5   1 22.9210 3.98328   1
 -10  -5  -1 58.8082 3.10952   1
 -10   5  11 62.8150 6.17819  -2
 -10  -5  -1 62.8150 6.17819   1
  10   5   1 57.6549 1.64151   1
 -11  -5  -1 1.18415 1.36234   1
 -11   5  12 0.43041 4.33219  -2
 -11  -5  -1 0.43041 4.33219   1
  11   5   1 0.66262 0.73042   1
 -12  -5  -1 12.9021 1.88667   1
 -12   5  13 28.2087 5.85606  -2
 -12  -5  -1 28.2087 5.85606   1
  12   5   1 13.0973 1.13023   1
 -13  -5  -1 0.93451 1.38685   1
  13   5   1 -1.9077 1.21659   1
 -14  -5  -1 59.7305 3.45257   1
  14  -5 -14 71.5260 4.21797  -2
  14   5   1 71.5260 4.21797   1
 -15  -5  -1 0.61567 1.71327   1
  15  -5 -15 8.09238 3.22025  -2
  15   5   1 8.09238 3.22025   1
 -16  -5  -1 36.1119 3.63566   1
  16  -5 -16 45.9666 4.09021  -2
  16   5   1 45.9666 4.09021   1
 -17  -5  -1 25.0004 3.05664   1
  17  -5 -17 31.8162 4.25808  -2
  17   5   1 31.8162 4.25808   1
 -18  -5  -1 1.96920 1.95952   1
  18  -5 -18 2.52632 3.47078  -2
  18   5   1 2.52632 3.47078   1
  19  -6  -1 8.23214 2.49630   1
 -19   6   1 10.0227 2.23944   1
  18  -6  -1 7.64044 2.38115   1
  18   6 -16 20.1578 5.95322  -2
  18  -6  -1 20.1578 5.95322   1
 -18   6   1 7.32124 1.69771   1
  17  -6  -1 30.7107 2.70788   1
  17   6 -15 50.0729 6.39130  -2
  17  -6  -1 50.0729 6.39130   1
 -17   6   1 34.4536 2.71899   1
  16  -6  -1 -1.4676 1.20727   1
 -16   6   1 -1.2678 1.23657   1
  15  -6  -1 233.842 5.70444   1
 -15   6   1 240.831 6.58774   1
  14  -6  -1 0.99710 1.09370   1
 -14   6   1 1.72316 1.28191   1
  13  -6  -1 0.47456 1.20731   1
 -13   6   1 2.47372 1.21963   1
  12  -6  -1 17.7245 1.71612   1
 -12   6   1 14.5916 1.34962   1
  11  -6  -1 489.087 13.2573   1
  11   6 -10 731.240 26.0801  -2
  11  -6  -1 731.240 26.0801   1
 -11  -6  10 682.862 24.2709  -2
 -11   6   1 682.862 24.2709   1
 -11   6   1 497.791 10.9327   1
  10  -6  -1 4.42685 1.40603   1
  10   6  -9 9.43077 3.35775  -2
  10  -6  -1 9.43077 3.35775   1
 -10   6   1 7.07180 0.92026   1
   9  -6  -1 350.388 9.57171   1
   9   6  -8 383.043 14.9826  -2
   9  -6  -1 383.043 14.9826   1
  -9   6   1 344.457 6.63945   1
   8   6  -7 55.5991 4.29198  -2
   8  -6  -1 55.5991 4.29198   1
   8  -6  -1 51.7301 2.62294   1
  -8  -6   7 44.0344 2.18183  -2
  -8   6   1 44.0344 2.18183   1
  -8   6   1 50.6198 1.55146   1
   7  -6  -1 87.7990 3.30215   1
   7   6  -6 130.061 6.32025  -2
   7  -6  -1 130.061 6.32025   1
  -7   6   1 86.7192 2.26154   1
  -7  -6   6 122.883 6.38225  -2
  -7   6   1 122.883 6.38225   1
   6  -6  -1 0.19521 0.49793   1
   6   6  -5 0.49120 2.42691  -2
   6  -6  -1 0.49120 2.42691   1
  -6   6   1 -0.2336 0.58467   1
  -6  -6   5 -2.2590 2.45823  -2
  -6   6   1 -2.2590 2.45823   1
   5   6  -4 1802.87 35.1662  -2
   5  -6  -1 1802.87 35.1662   1
   5  -6  -1 1466.87 28.5189   1
  -5  -6   4 1872.54 62.1752  -2
  -5   6   1 1872.54 62.1752   1
  -5   6   1 1508.35 25.2231   1
   4   6  -3 9.33414 0.94087  -2
   4  -6  -1 9.33414 0.94087   1
   4  -6  -1 6.71889 0.82015   1
  -4  -6   3 8.46381 1.52794  -2
  -4   6   1 8.46381 1.52794   1
  -4   6   1 8.61457 0.75982   1
   3   6  -2 1725.66 23.6635  -2
   3  -6  -1 1725.66 23.6635   1
  -3   6   1 1546.73 29.4630   1
  -3  -6   2 1786.19 34.4036  -2
  -3   6   1 1786.19 34.4036   1
   2   6  -1 60.2043 1.49571  -2
   2  -6  -1 60.2043 1.49571   1
  -2  -6   1 59.3235 1.32003  -2
  -2   6   1 59.3235 1.32003   1
  -2   6   1 50.6298 1.86342   1
   1   6   0 135.527 1.98510  -2
   1  -6  -1 135.527 1.98510   1
  -1  -6   0 139.783 2.03770  -2
  -1   6   1 139.783 2.03770   1
   0   6   1 408.073 5.23513  -2
   0  -6  -1 408.073 5.23513   1
   0  -6  -1 416.396 5.40799  -2
   0   6   1 416.396 5.40799   1
  -1   6   2 1593.68 25.2974  -2
  -1  -6  -1 1593.68 25.2974   1
   1  -6  -2 1580.59 21.5911  -2
   1   6   1 1580.59 21.5911   1
  -2   6   3 127.762 2.66647  -2
  -2  -6  -1 127.762 2.66647   1
   2  -6  -3 131.611 2.20686  -2
   2   6   1 131.611 2.20686   1
  -3  -6  -1 246.550 9.06256   1
  -3   6   4 336.774 5.97830  -2
  -3  -6  -1 336.774 5.97830   1
   3   6   1 229.677 5.58314   1
   3  -6  -4 345.023 5.33386  -2
   3   6   1 345.023 5.33386   1
  -4   6   5 109.238 2.88569  -2
  -4  -6  -1 109.238 2.88569   1
  -4  -6  -1 105.470 3.54209   1
   4  -6  -5 112.765 2.86649  -2
   4   6   1 112.765 2.86649   1
   4   6   1 108.517 2.54163   1
  -5   6   6 89.2896 3.06212  -2
  -5  -6  -1 89.2896 3.06212   1
  -5  -6  -1 21.4534 2.37711   1
   5  -6  -6 84.6150 1.83521  -2
   5   6   1 84.6150 1.83521   1
   5   6   1 23.2994 1.46632   1
  -6   6   7 64.5359 2.81837  -2
  -6  -6  -1 64.5359 2.81837   1
  -6  -6  -1 22.4628 2.50090   1
   6  -6  -7 62.3658 1.59259  -2
   6   6   1 62.3658 1.59259   1
   6   6   1 23.5023 1.49529   1
  -7  -6  -1 143.609 4.63912   1
  -7   6   8 145.662 8.60311  -2
  -7  -6  -1 145.662 8.60311   1
   7   6   1 147.081 3.39062   1
   7  -6  -8 151.192 3.63425  -2
   7   6   1 151.192 3.63425   1
  -8  -6  -1 104.334 3.88139   1
  -8   6   9 111.045 7.60634  -2
  -8  -6  -1 111.045 7.60634   1
   8   6   1 103.662 2.65951   1
   8  -6  -9 120.123 3.19366  -2
   8   6   1 120.123 3.19366   1
  -9  -6  -1 220.816 6.83518   1
  -9   6  10 285.181 15.0366  -2
  -9  -6  -1 285.181 15.0366   1
   9  -6 -10 323.275 8.66156  -2
   9   6   1 323.275 8.66156   1
   9   6   1 233.673 4.38681   1
 -10  -6  -1 49.9097 2.98241   1
 -10   6  11 83.0542 6.82222  -2
 -10  -6  -1 83.0542 6.82222   1
  10   6   1 54.2076 1.58593   1
 -11  -6  -1 4.67200 1.38211   1
 -11   6  12 37.4562 5.74706  -2
 -11  -6  -1 37.4562 5.74706   1
  11   6   1 4.05365 0.85753   1
 -12   6  13 21.9333 5.73194  -2
 -12  -6  -1 21.9333 5.73194   1
 -12  -6  -1 17.6264 2.27039   1
  12   6   1 19.3927 1.58270   1
 -13  -6  -1 37.2456 3.03607   1
  13   6   1 40.1477 2.89113   1
 -14  -6  -1 38.6049 3.25757   1
  14   6   1 45.9488 3.08726   1
 -15  -6  -1 49.9060 3.88254   1
  15  -6 -15 70.4658 4.40724  -2
  15   6   1 70.4658 4.40724   1
 -16  -6  -1 3.89009 1.93773   1
  16  -6 -16 2.46416 3.25814  -2
  16   6   1 2.46416 3.25814   1
 -17  -6  -1 2.99230 1.93551   1
  17  -6 -17 6.93126 3.55878  -2
  17   6   1 6.93126 3.55878   1
  18  -6 -18 24.1895 4.14946  -2
  18   6   1 24.1895 4.14946   1
  18  -7  -1 27.3217 3.33291   1
 -18   7   1 19.2207 2.67310   1
  17  -7  -1 16.9981 2.13099   1
 -17   7   1 13.0682 1.93090   1
  16  -7  -1 46.2225 2.63288   1
 -16   7   1 44.8438 2.98694   1
  15  -7  -1 49.2922 2.54820   1
 -15   7   1 41.5291 2.79763   1
  14  -7  -1 5.22444 1.22040   1
 -14   7   1 5.72502 1.44521   1
  13  -7  -1 0.51055 0.95042   1
 -13   7   1 0.84746 1.39932   1
  12  -7  -1 44.9318 2.17072   1
 -12   7   1 47.9459 2.23892   1
  11  -7  -1 11.9452 1.42474   1
  11   7 -10 15.2613 4.50023  -2
  11  -7  -1 15.2613 4.50023   1
 -11   7   1 12.4044 1.15498   1
  10  -7  -1 16.2055 1.46810   1
  10   7  -9 18.8560 4.15816  -2
  10  -7  -1 18.8560 4.15816   1
 -10   7   1 18.2703 1.28409   1
   9  -7  -1 90.6265 2.87941   1
   9   7  -8 95.9332 5.92902  -2
   9  -7  -1 95.9332 5.92902   1
  -9  -7   8 82.5280 6.02199  -2
  -9   7   1 82.5280 6.02199   1
  -9   7   1 85.8823 2.44754   1
   8   7  -7 76.4149 3.27021  -2
   8  -7  -1 76.4149 3.27021   1
   8  -7  -1 46.7696 2.51963   1
  -8   7   1 44.1643 1.65357   1
  -8  -7   7 71.4766 5.11962  -2
  -8   7   1 71.4766 5.11962   1
   7   7  -6 24.9298 1.72165  -2
   7  -7  -1 24.9298 1.72165   1
   7  -7  -1 24.6124 1.93195   1
  -7   7   1 22.5683 1.25405   1
  -7  -7   6 26.4313 3.48513  -2
  -7   7   1 26.4313 3.48513   1
   6   7  -5 61.7873 2.16339  -2
   6  -7  -1 61.7873 2.16339   1
   6  -7  -1 57.4605 1.92452   1
  -6   7   1 56.1399 1.76406   1
  -6  -7   5 63.8115 4.47409  -2
  -6   7   1 63.8115 4.47409   1
   5   7  -4 14.4836 1.17151  -2
   5  -7  -1 14.4836 1.17151   1
   5  -7  -1 14.5536 1.08899   1
  -5   7   1 15.1812 1.13373   1
  -5  -7   4 13.1421 1.74737  -2
  -5   7   1 13.1421 1.74737   1
   4   7  -3 4.04654 0.68372  -2
   4  -7  -1 4.04654 0.68372   1
   4  -7  -1 -0.7483 0.94909   1
  -4   7   1 0.87488 0.66310   1
  -4  -7   3 5.20642 1.25412  -2
  -4   7   1 5.20642 1.25412   1
   3   7  -2 1.53363 0.81376  -2
   3  -7  -1 1.53363 0.81376   1
  -3  -7   2 2.69066 0.88401  -2
  -3   7   1 2.69066 0.88401   1
  -3   7   1 2.09805 1.10437   1
   2   7  -1 10.2363 0.77823  -2
   2  -7  -1 10.2363 0.77823   1
  -2  -7   1 9.04230 0.73732  -2
  -2   7   1 9.04230 0.73732   1
   1   7   0 65.8915 1.17166  -2
   1  -7  -1 65.8915 1.17166   1
  -1  -7   0 67.2942 1.20079  -2
  -1   7   1 67.2942 1.20079   1
   0   7   1 9.33820 0.49259  -2
   0  -7  -1 9.33820 0.49259   1
   0  -7  -1 10.9114 0.49607  -2
   0   7   1 10.9114 0.49607   1
  -1   7   2 4.08507 0.86709  -2
  -1  -7  -1 4.08507 0.86709   1
   1  -7  -2 3.76242 0.50322  -2
   1   7   1 3.76242 0.50322   1
  -2   7   3 9.94318 1.15434  -2
  -2  -7  -1 9.94318 1.15434   1
   2  -7  -3 9.23627 0.57489  -2
   2   7   1 9.23627 0.57489   1
  -3   7   4 163.609 3.27505  -2
  -3  -7  -1 163.609 3.27505   1
   3  -7  -4 157.569 3.02143  -2
   3   7   1 157.569 3.02143   1
   3   7   1 113.167 4.07998   1
  -4   7   5 15.9999 1.20803  -2
  -4  -7  -1 15.9999 1.20803   1
  -4  -7  -1 13.6610 1.99288   1
   4  -7  -5 15.2696 1.10879  -2
   4   7   1 15.2696 1.10879   1
   4   7   1 12.1926 0.62823   1
  -5   7   6 5.64494 1.64353  -2
  -5  -7  -1 5.64494 1.64353   1
  -5  -7  -1 2.88248 1.00327   1
   5  -7  -6 6.40829 0.61485  -2
   5   7   1 6.40829 0.61485   1
   5   7   1 2.80753 0.81437   1
  -6  -7  -1 9.10743 1.85513   1
  -6   7   7 16.4206 1.87467  -2
  -6  -7  -1 16.4206 1.87467   1
   6   7   1 11.9900 1.22426   1
   6  -7  -7 17.7578 0.88706  -2
   6   7   1 17.7578 0.88706   1
  -7   7   8 43.5816 3.00163  -2
  -7  -7  -1 43.5816 3.00163   1
  -7  -7  -1 41.6885 3.53290   1
   7  -7  -8 46.1436 1.45158  -2
   7   7   1 46.1436 1.45158   1
   7   7   1 41.7579 1.99392   1
  -8  -7  -1 0.69370 0.96190   1
  -8   7   9 4.13215 3.70613  -2
  -8  -7  -1 4.13215 3.70613   1
   8   7   1 0.13753 0.59371   1
   8  -7  -9 3.21419 1.25451  -2
   8   7   1 3.21419 1.25451   1
  -9   7  10 30.1104 4.67796  -2
  -9  -7  -1 30.1104 4.67796   1
  -9  -7  -1 10.5986 1.60467   1
   9   7   1 13.7127 1.05007   1
   9  -7 -10 33.9043 1.84010  -2
   9   7   1 33.9043 1.84010   1
 -10  -7  -1 14.8226 1.93647   1
 -10   7  11 4.01183 4.35530  -2
 -10  -7  -1 4.01183 4.35530   1
  10   7   1 12.9807 1.01141   1
 -11   7  12 22.2923 5.42749  -2
 -11  -7  -1 22.2923 5.42749   1
 -11  -7  -1 13.2134 1.96312   1
  11   7   1 11.6843 1.27284   1
 -12  -7  -1 3.50815 1.54244   1
 -12   7  13 12.4693 5.28395  -2
 -12  -7  -1 12.4693 5.28395   1
  12   7   1 2.69699 0.98927   1
 -13  -7  -1 26.1927 2.58128   1
 -13   7  14 22.1069 6.34035  -2
 -13  -7  -1 22.1069 6.34035   1
  13   7   1 31.3218 2.51165   1
 -14  -7  -1 -1.8114 1.29183   1
  14   7   1 -0.3578 1.66251   1
  14  -7 -14 2.60264 4.77702  -2
  14   7   1 2.60264 4.77702   1
 -15  -7  -1 2.19085 1.68139   1
  15  -7 -15 2.19940 3.01610  -2
  15   7   1 2.19940 3.01610   1
 -16  -7  -1 14.7923 2.58578   1
  16  -7 -16 19.8985 3.61954  -2
  16   7   1 19.8985 3.61954   1
 -17  -7  -1 29.9963 3.30605   1
  17  -7 -17 31.5774 4.06056  -2
  17   7   1 31.5774 4.06056   1
  18  -8  -1 42.5895 3.99845   1
 -18   8   1 36.1833 3.55725   1
 -18  -8  16 74.0748 7.92196  -2
 -18   8   1 74.0748 7.92196   1
  17  -8  -1 3.31659 2.20079   1
 -17   8   1 3.91293 1.58887   1
  16  -8  -1 61.5139 3.52875   1
 -16   8   1 60.9911 3.45969   1
  15  -8  -1 13.5997 1.62866   1
 -15   8   1 10.2577 1.74448   1
  14  -8  -1 30.4847 2.01887   1
 -14   8   1 30.8280 2.89207   1
  13  -8  -1 2.84689 1.06254   1
 -13   8   1 2.56402 1.54775   1
  12  -8  -1 276.229 6.90156   1
  12   8 -11 281.215 12.9301  -2
  12  -8  -1 281.215 12.9301   1
 -12   8   1 284.049 6.84620   1
  11  -8  -1 1.71545 1.00167   1
  11   8 -10 3.15292 4.29028  -2
  11  -8  -1 3.15292 4.29028   1
 -11   8   1 0.33343 0.96956   1
 -11  -8  10 -0.3957 2.58491  -2
 -11   8   1 -0.3957 2.58491   1
  10  -8  -1 186.761 4.93120   1
  10   8  -9 266.822 12.0360  -2
  10  -8  -1 266.822 12.0360   1
 -10   8   1 187.064 5.07010   1
 -10  -8   9 276.030 10.7916  -2
 -10   8   1 276.030 10.7916   1
   9  -8  -1 43.4578 2.61236   1
   9   8  -8 46.6607 2.39718  -2
   9  -8  -1 46.6607 2.39718   1
  -9  -8   8 43.3894 4.71823  -2
  -9   8   1 43.3894 4.71823   1
  -9   8   1 41.8567 1.78063   1
   8   8  -7 100.769 3.16314  -2
   8  -8  -1 100.769 3.16314   1
  -8  -8   7 111.992 6.37051  -2
  -8   8   1 111.992 6.37051   1
   7  -8  -1 34.6135 2.23020   1
   7   8  -6 41.3073 1.91923  -2
   7  -8  -1 41.3073 1.91923   1
  -7   8   1 36.3132 1.55148   1
  -7  -8   6 41.6769 4.20685  -2
  -7   8   1 41.6769 4.20685   1
   6   8  -5 712.055 12.6081  -2
   6  -8  -1 712.055 12.6081   1
   6  -8  -1 608.724 14.8403   1
  -6   8   1 595.569 15.1236   1
  -6  -8   5 734.233 15.0460  -2
  -6   8   1 734.233 15.0460   1
   5   8  -4 3.02494 0.75049  -2
   5  -8  -1 3.02494 0.75049   1
   5  -8  -1 0.92885 1.09667   1
  -5  -8   4 1.86008 1.33524  -2
  -5   8   1 1.86008 1.33524   1
  -5   8   1 0.49261 0.94574   1
   4   8  -3 26.9321 1.40672  -2
   4  -8  -1 26.9321 1.40672   1
  -4   8   1 27.3115 1.41001   1
  -4  -8   3 28.3461 1.65584  -2
  -4   8   1 28.3461 1.65584   1
   3   8  -2 3.61803 0.80973  -2
   3  -8  -1 3.61803 0.80973   1
  -3  -8   2 4.34794 0.83551  -2
  -3   8   1 4.34794 0.83551   1
   2   8  -1 476.668 7.41545  -2
   2  -8  -1 476.668 7.41545   1
  -2  -8   1 496.586 7.07885  -2
  -2   8   1 496.586 7.07885   1
   1   8   0 222.977 3.35166  -2
   1  -8  -1 222.977 3.35166   1
  -1  -8   0 227.766 3.21334  -2
  -1   8   1 227.766 3.21334   1
   0   8   1 3186.86 45.8785  -2
   0  -8  -1 3186.86 45.8785   1
   0  -8  -1 3219.90 40.2232  -2
   0   8   1 3219.90 40.2232   1
  -1   8   2 231.357 4.96667  -2
  -1  -8  -1 231.357 4.96667   1
   1  -8  -2 228.636 3.48731  -2
   1   8   1 228.636 3.48731   1
  -2   8   3 413.263 8.26715  -2
  -2  -8  -1 413.263 8.26715   1
   2  -8  -3 411.803 5.90987  -2
   2   8   1 411.803 5.90987   1
  -3   8   4 16.4389 1.15807  -2
  -3  -8  -1 16.4389 1.15807   1
   3  -8  -4 15.1773 0.63518  -2
   3   8   1 15.1773 0.63518   1
  -4   8   5 163.650 3.81447  -2
  -4  -8  -1 163.650 3.81447   1
  -4  -8  -1 148.595 6.57220   1
   4  -8  -5 164.779 3.32729  -2
   4   8   1 164.779 3.32729   1
   4   8   1 148.045 3.72505   1
  -5   8   6 97.2298 2.92292  -2
  -5  -8  -1 97.2298 2.92292   1
   5  -8  -6 99.7964 2.71231  -2
   5   8   1 99.7964 2.71231   1
   5   8   1 83.9317 2.20859   1
  -6  -8  -1 496.554 12.8982   1
  -6   8   7 574.901 13.3855  -2
  -6  -8  -1 574.901 13.3855   1
   6  -8  -7 539.359 9.44675  -2
   6   8   1 539.359 9.44675   1
   6   8   1 506.492 12.5922   1
  -7   8   8 119.118 4.32015  -2
  -7  -8  -1 119.118 4.32015   1
  -7  -8  -1 61.7756 4.21811   1
   7  -8  -8 121.493 2.57973  -2
   7   8   1 121.493 2.57973   1
   7   8   1 66.1912 2.67151   1
  -8   8   9 131.005 8.67356  -2
  -8  -8  -1 131.005 8.67356   1
   8  -8  -9 137.235 2.99049  -2
   8   8   1 137.235 2.99049   1
   8   8   1 34.7011 2.66823   1
  -9  -8  -1 19.6575 2.96541   1
  -9   8  10 37.7684 3.27124  -2
  -9  -8  -1 37.7684 3.27124   1
   9  -8 -10 48.1642 2.02885  -2
   9   8   1 48.1642 2.02885   1
   9   8   1 22.7649 1.72539   1
 -10   8  11 171.931 10.7382  -2
 -10  -8  -1 171.931 10.7382   1
 -10  -8  -1 175.251 5.92964   1
  10   8   1 177.634 3.82862   1
 -11  -8  -1 71.8115 3.62839   1
 -11   8  12 66.6833 7.20672  -2
 -11  -8  -1 66.6833 7.20672   1
  11   8   1 67.9455 2.56938   1
 -12  -8  -1 128.911 5.28751   1
 -12   8  13 118.731 9.51741  -2
 -12  -8  -1 118.731 9.51741   1
  12   8   1 135.179 3.92085   1
 -13  -8  -1 35.0400 3.08019   1
 -13   8  14 58.3427 7.80574  -2
 -13  -8  -1 58.3427 7.80574   1
  13  -8 -13 32.4503 3.76985  -2
  13   8   1 32.4503 3.76985   1
  13   8   1 31.5247 4.37778   1
 -14  -8  -1 4.56926 1.58876   1
  14  -8 -14 17.8917 2.97758  -2
  14   8   1 17.8917 2.97758   1
 -15  -8  -1 27.5867 3.02020   1
  15   8   1 27.1100 4.27985   1
  15  -8 -15 53.4256 5.09359  -2
  15   8   1 53.4256 5.09359   1
 -16  -8  -1 25.5982 3.10307   1
  16  -8 -16 39.0735 3.88339  -2
  16   8   1 39.0735 3.88339   1
 -17  -8  -1 60.3917 4.67140   1
  17  -8 -17 63.7040 4.77272  -2
  17   8   1 63.7040 4.77272   1
  18  -9  -1 12.1827 2.64825   1
 -18   9   1 7.80566 2.25298   1
 -18  -9  16 14.4887 6.19536  -2
 -18   9   1 14.4887 6.19536   1
  17  -9  -1 0.62411 2.10865   1
 -17  -9  15 3.99938 5.08635  -2
 -17   9   1 3.99938 5.08635   1
 -17   9   1 -0.7258 1.66386   1
  16  -9  -1 3.07288 1.50168   1
 -16   9   1 1.91819 1.51226   1
  15  -9  -1 29.5980 2.51329   1
 -15   9   1 27.4817 2.40436   1
  14  -9  -1 26.2617 1.86276   1
 -14   9   1 26.8381 2.89427   1
  13  -9  -1 34.8458 1.95967   1
  13   9 -12 30.1838 5.63417  -2
  13  -9  -1 30.1838 5.63417   1
 -13   9   1 29.7993 3.88317   1
 -13  -9  12 20.7708 5.09525  -2
 -13   9   1 20.7708 5.09525   1
  12  -9  -1 47.5473 2.16304   1
  12   9 -11 36.5129 5.52682  -2
  12  -9  -1 36.5129 5.52682   1
 -12  -9  11 41.5525 3.91564  -2
 -12   9   1 41.5525 3.91564   1
 -12   9   1 48.9421 3.46076   1
  11   9 -10 15.1668 3.18709  -2
  11  -9  -1 15.1668 3.18709   1
  11  -9  -1 11.0615 1.35154   1
 -11   9   1 10.0809 1.79077   1
 -11  -9  10 13.4932 2.52905  -2
 -11   9   1 13.4932 2.52905   1
  10  -9  -1 12.4972 1.87443   1
  10   9  -9 10.0386 2.01854  -2
  10  -9  -1 10.0386 2.01854   1
 -10   9   1 11.8081 1.72834   1
 -10  -9   9 13.0016 2.52181  -2
 -10   9   1 13.0016 2.52181   1
   9   9  -8 2.47453 1.69303  -2
   9  -9  -1 2.47453 1.69303   1
   9  -9  -1 1.80546 1.18531   1
  -9  -9   8 5.13048 2.28925  -2
  -9   9   1 5.13048 2.28925   1
  -9   9   1 1.65868 1.00519   1
   8   9  -7 39.4930 2.08649  -2
   8  -9  -1 39.4930 2.08649   1
   8  -9  -1 18.7697 1.84680   1
  -8  -9   7 38.6714 2.89302  -2
  -8   9   1 38.6714 2.89302   1
  -8   9   1 19.7285 1.53483   1
   7  -9  -1 8.41007 1.94465   1
   7   9  -6 12.8097 1.25417  -2
   7  -9  -1 12.8097 1.25417   1
  -7  -9   6 10.5566 1.76794  -2
  -7   9   1 10.5566 1.76794   1
  -7   9   1 9.48334 1.43136   1
   6  -9  -1 5.00876 1.40604   1
   6   9  -5 17.6995 1.02252  -2
   6  -9  -1 17.6995 1.02252   1
  -6  -9   5 19.2025 1.82548  -2
  -6   9   1 19.2025 1.82548   1
  -6   9   1 6.10287 1.25921   1
   5  -9  -1 9.42746 0.68698   1
   5   9  -4 8.72436 0.62988  -2
   5  -9  -1 8.72436 0.62988   1
  -5  -9   4 9.04103 1.46011  -2
  -5   9   1 9.04103 1.46011   1
  -5   9   1 9.33915 1.33006   1
   4   9  -3 2.81729 1.36448  -2
   4  -9  -1 2.81729 1.36448   1
  -4  -9   3 1.58941 0.97659  -2
  -4   9   1 1.58941 0.97659   1
  -4   9   1 1.83760 1.10194   1
   3   9  -2 14.5540 0.94708  -2
   3  -9  -1 14.5540 0.94708   1
  -3  -9   2 16.9513 0.97668  -2
  -3   9   1 16.9513 0.97668   1
   2   9  -1 11.5519 0.83825  -2
   2  -9  -1 11.5519 0.83825   1
  -2  -9   1 12.2775 0.83260  -2
  -2   9   1 12.2775 0.83260   1
   1   9   0 17.4656 0.76980  -2
   1  -9  -1 17.4656 0.76980   1
  -1  -9   0 18.2132 0.63019  -2
  -1   9   1 18.2132 0.63019   1
   0   9   1 9.66744 1.11262  -2
   0  -9  -1 9.66744 1.11262   1
   0  -9  -1 9.12445 0.62234  -2
   0   9   1 9.12445 0.62234   1
  -1   9   2 4.09503 1.05350  -2
  -1  -9  -1 4.09503 1.05350   1
   1  -9  -2 3.45684 0.56218  -2
   1   9   1 3.45684 0.56218   1
  -2   9   3 2.27986 1.15142  -2
  -2  -9  -1 2.27986 1.15142   1
   2  -9  -3 2.15714 0.55128  -2
   2   9   1 2.15714 0.55128   1
  -3   9   4 5.77764 1.23961  -2
  -3  -9  -1 5.77764 1.23961   1
   3  -9  -4 5.02937 0.59005  -2
   3   9   1 5.02937 0.59005   1
  -4   9   5 109.648 2.73309  -2
  -4  -9  -1 109.648 2.73309   1
   4  -9  -5 116.244 2.18440  -2
   4   9   1 116.244 2.18440   1
   4   9   1 83.5485 3.27325   1
  -5   9   6 0.20322 1.25353  -2
  -5  -9  -1 0.20322 1.25353   1
   5  -9  -6 1.61901 0.68653  -2
   5   9   1 1.61901 0.68653   1
   5   9   1 1.03503 0.49641   1
  -6   9   7 8.61879 2.05243  -2
  -6  -9  -1 8.61879 2.05243   1
  -6  -9  -1 0.57178 1.17894   1
   6  -9  -7 11.7190 0.80715  -2
   6   9   1 11.7190 0.80715   1
   6   9   1 1.64291 0.96410   1
  -7   9   8 3.14428 2.05309  -2
  -7  -9  -1 3.14428 2.05309   1
  -7  -9  -1 0.92517 1.52476   1
   7   9   1 0.13369 0.92735   1
   7  -9  -8 -0.1377 0.79876  -2
   7   9   1 -0.1377 0.79876   1
  -8   9   9 36.7175 3.20865  -2
  -8  -9  -1 36.7175 3.20865   1
  -8  -9  -1 33.3884 3.62433   1
   8   9   1 36.7096 2.12951   1
   8  -9  -9 40.9870 1.79802  -2
   8   9   1 40.9870 1.79802   1
  -9  -9  -1 2.32821 1.79911   1
  -9   9  10 6.96848 2.79122  -2
  -9  -9  -1 6.96848 2.79122   1
   9   9   1 1.90997 1.06270   1
   9  -9 -10 9.59292 1.44634  -2
   9   9   1 9.59292 1.44634   1
 -10  -9  -1 54.0566 3.15598   1
 -10   9  11 52.8390 6.46899  -2
 -10  -9  -1 52.8390 6.46899   1
  10   9   1 55.3287 2.48532   1
  10  -9 -11 58.0739 3.06794  -2
  10   9   1 58.0739 3.06794   1
 -11   9  12 11.1284 4.94535  -2
 -11  -9  -1 11.1284 4.94535   1
 -11  -9  -1 17.6060 2.18597   1
  11   9   1 17.5883 1.51756   1
 -12  -9  -1 2.78948 1.57285   1
 -12   9  13 9.79356 5.15717  -2
 -12  -9  -1 9.79356 5.15717   1
  12   9   1 1.14692 1.04315   1
  12  -9 -12 4.21130 4.67450  -2
  12   9   1 4.21130 4.67450   1
 -13  -9  -1 3.59109 1.69731   1
 -13   9  14 4.69603 5.45204  -2
 -13  -9  -1 4.69603 5.45204   1
  13   9   1 3.42012 1.72095   1
  13  -9 -13 13.9512 5.19011  -2
  13   9   1 13.9512 5.19011   1
 -14  -9  -1 4.08132 1.86108   1
  14  -9 -14 6.55715 5.26173  -2
  14   9   1 6.55715 5.26173   1
  14   9   1 2.19906 1.76590   1
 -15  -9  -1 2.59709 2.60152   1
 -15   9  15 -2.8665 5.01096  -2
 -15  -9  -1 -2.8665 5.01096   1
  15  -9 -15 0.29679 2.98938  -2
  15   9   1 0.29679 2.98938   1
 -16   9  16 59.6851 7.21394  -2
 -16  -9  -1 59.6851 7.21394   1
 -16  -9  -1 46.6784 5.43436   1
  16  -9 -16 68.4247 4.49760  -2
  16   9   1 68.4247 4.49760   1
 -17  -9  -1 -0.1744 1.90524   1
  17  -9 -17 3.14225 3.38685  -2
  17   9   1 3.14225 3.38685   1
  18 -10  -1 -0.4019 2.12435   1
 -18 -10  16 12.0644 6.71369  -2
 -18  10   1 12.0644 6.71369   1
 -18  10   1 1.63329 1.92411   1
  17 -10  -1 11.0761 2.70950   1
 -17  10   1 9.93831 1.90974   1
  16 -10  -1 -0.2627 2.09486   1
 -16  10   1 1.99000 1.50006   1
  15 -10  -1 183.199 5.70283   1
 -15  10   1 173.936 6.91938   1
  14 -10  -1 9.32780 1.80236   1
 -14  10   1 11.3406 2.11209   1
  13 -10  -1 110.235 4.05265   1
 -13 -10  12 127.008 8.77683  -2
 -13  10   1 127.008 8.77683   1
 -13  10   1 114.597 7.13512   1
  12  10 -11 21.1901 5.34357  -2
  12 -10  -1 21.1901 5.34357   1
  12 -10  -1 18.7836 2.24238   1
 -12  10   1 19.1927 2.46041   1
 -12 -10  11 21.6611 3.42426  -2
 -12  10   1 21.6611 3.42426   1
  11 -10  -1 93.1476 3.20310   1
  11  10 -10 171.069 6.33472  -2
  11 -10  -1 171.069 6.33472   1
 -11  10   1 94.0021 4.23192   1
 -11 -10  10 152.940 5.84846  -2
 -11  10   1 152.940 5.84846   1
  10  10  -9 48.7256 2.59206  -2
  10 -10  -1 48.7256 2.59206   1
  10 -10  -1 50.9229 3.01709   1
 -10  10   1 50.2932 2.06671   1
 -10 -10   9 50.3491 5.45283  -2
 -10  10   1 50.3491 5.45283   1
   9  10  -8 682.681 12.4786  -2
   9 -10  -1 682.681 12.4786   1
   9 -10  -1 617.738 22.8754   1
  -9  10   1 627.907 13.5329   1
  -9 -10   8 700.947 17.9926  -2
  -9  10   1 700.947 17.9926   1
   8  10  -7 15.9629 1.46392  -2
   8 -10  -1 15.9629 1.46392   1
   8 -10  -1 2.24947 1.89056   1
  -8 -10   7 13.0541 2.02946  -2
  -8  10   1 13.0541 2.02946   1
  -8  10   1 7.59009 1.55173   1
   7  10  -6 318.530 5.60450  -2
   7 -10  -1 318.530 5.60450   1
  -7 -10   6 325.318 7.63905  -2
  -7  10   1 325.318 7.63905   1
  -7  10   1 296.736 8.50036   1
   6  10  -5 49.5372 1.44028  -2
   6 -10  -1 49.5372 1.44028   1
  -6  10   1 30.4523 2.09919   1
  -6 -10   5 54.4691 2.48402  -2
  -6  10   1 54.4691 2.48402   1
   5  10  -4 432.804 9.45357  -2
   5 -10  -1 432.804 9.45357   1
  -5 -10   4 459.408 9.85402  -2
  -5  10   1 459.408 9.85402   1
  -5  10   1 338.735 7.48836   1
   4  10  -3 15.9821 1.37821  -2
   4 -10  -1 15.9821 1.37821   1
  -4 -10   3 16.8910 1.07264  -2
  -4  10   1 16.8910 1.07264   1
   3  10  -2 336.986 5.56801  -2
   3 -10  -1 336.986 5.56801   1
  -3 -10   2 352.047 5.36591  -2
  -3  10   1 352.047 5.36591   1
   2  10  -1 33.9334 1.32814  -2
   2 -10  -1 33.9334 1.32814   1
  -2 -10   1 32.3130 1.13239  -2
  -2  10   1 32.3130 1.13239   1
   1  10   0 227.204 3.80657  -2
   1 -10  -1 227.204 3.80657   1
  -1 -10   0 229.097 3.32381  -2
  -1  10   1 229.097 3.32381   1
   0  10   1 2.87560 0.49952  -2
   0 -10  -1 2.87560 0.49952   1
   0 -10  -1 3.19829 0.58595  -2
   0  10   1 3.19829 0.58595   1
  -1  10   2 264.221 5.81249  -2
  -1 -10  -1 264.221 5.81249   1
   1 -10  -2 271.003 4.12898  -2
   1  10   1 271.003 4.12898   1
  -2  10   3 120.066 3.28734  -2
  -2 -10  -1 120.066 3.28734   1
   2 -10  -3 120.898 2.12327  -2
   2  10   1 120.898 2.12327   1
  -3  10   4 356.552 7.59679  -2
  -3 -10  -1 356.552 7.59679   1
   3 -10  -4 361.455 5.30967  -2
   3  10   1 361.455 5.30967   1
  -4  10   5 153.198 4.03281  -2
  -4 -10  -1 153.198 4.03281   1
   4 -10  -5 153.161 2.83582  -2
   4  10   1 153.161 2.83582   1
   4  10   1 111.373 4.27958   1
  -5  10   6 332.682 6.31602  -2
  -5 -10  -1 332.682 6.31602   1
   5 -10  -6 332.296 5.43376  -2
   5  10   1 332.296 5.43376   1
   5  10   1 190.444 6.79371   1
  -6  10   7 21.0823 1.95567  -2
  -6 -10  -1 21.0823 1.95567   1
   6  10   1 1.82916 1.04157   1
   6 -10  -7 20.5004 1.12975  -2
   6  10   1 20.5004 1.12975   1
  -7  10   8 164.937 5.41331  -2
  -7 -10  -1 164.937 5.41331   1
  -7 -10  -1 159.426 7.60813   1
   7 -10  -8 158.427 3.36844  -2
   7  10   1 158.427 3.36844   1
   7  10   1 155.983 5.03389   1
  -8  10   9 193.225 7.23128  -2
  -8 -10  -1 193.225 7.23128   1
  -8 -10  -1 198.261 8.93090   1
   8 -10  -9 211.485 4.84153  -2
   8  10   1 211.485 4.84153   1
   8  10   1 187.635 5.80390   1
  -9  10  10 194.287 7.39420  -2
  -9 -10  -1 194.287 7.39420   1
  -9 -10  -1 135.996 7.40732   1
   9 -10 -10 211.997 4.95525  -2
   9  10   1 211.997 4.95525   1
   9  10   1 134.434 4.54410   1
 -10  10  11 46.4880 4.07989  -2
 -10 -10  -1 46.4880 4.07989   1
 -10 -10  -1 34.1016 3.99429   1
  10 -10 -11 59.5175 3.17487  -2
  10  10   1 59.5175 3.17487   1
  10  10   1 33.3973 2.01382   1
 -11  10  12 17.8814 5.59440  -2
 -11 -10  -1 17.8814 5.59440   1
 -11 -10  -1 8.78037 1.83539   1
  11  10   1 9.38066 1.30179   1
  11 -10 -12 26.2060 5.22954  -2
  11  10   1 26.2060 5.22954   1
 -12  10  13 22.8831 6.26580  -2
 -12 -10  -1 22.8831 6.26580   1
 -12 -10  -1 12.4061 2.16410   1
  12  10   1 13.8374 1.56444   1
  12 -10 -12 30.5204 5.69890  -2
  12  10   1 30.5204 5.69890   1
 -13  10  14 26.2179 6.89263  -2
 -13 -10  -1 26.2179 6.89263   1
 -13 -10  -1 15.0425 2.35332   1
  13 -10 -13 20.6657 2.87033  -2
  13  10   1 20.6657 2.87033   1
 -14 -10  -1 55.4467 4.14699   1
  14 -10 -14 73.1986 4.20677  -2
  14  10   1 73.1986 4.20677   1
 -15 -10  -1 50.4363 4.12094   1
  15 -10 -15 67.1271 4.37358  -2
  15  10   1 67.1271 4.37358   1
 -16 -10  -1 34.5830 3.62598   1
  16 -10 -16 32.4995 3.72229  -2
  16  10   1 32.4995 3.72229   1
  17 -11  -1 1.01700 2.16541   1
 -17  11   1 1.40665 1.69890   1
  16 -11  -1 13.9532 2.76082   1
 -16  11   1 20.1577 2.34698   1
  15 -11  -1 18.5165 2.23037   1
 -15  11   1 18.7492 2.74070   1
  14 -11  -1 3.66719 1.54429   1
 -14  11   1 7.38525 2.04350   1
  13 -11  -1 -2.2321 1.41069   1
  13  11 -12 16.4373 5.59588  -2
  13 -11  -1 16.4373 5.59588   1
 -13  11   1 -1.0646 1.48377   1
  12 -11  -1 11.9009 1.72038   1
 -12  11   1 17.0771 2.41762   1
 -12 -11  11 15.7145 3.63463  -2
 -12  11   1 15.7145 3.63463   1
  11 -11  -1 26.0409 3.62970   1
  11  11 -10 33.9271 3.70095  -2
  11 -11  -1 33.9271 3.70095   1
 -11  11   1 31.7541 2.76242   1
 -11 -11  10 44.0879 3.47737  -2
 -11  11   1 44.0879 3.47737   1
  10  11  -9 8.86874 2.42009  -2
  10 -11  -1 8.86874 2.42009   1
 -10  11   1 10.6736 1.50785   1
 -10 -11   9 9.64194 2.81256  -2
 -10  11   1 9.64194 2.81256   1
   9  11  -8 81.9277 3.51089  -2
   9 -11  -1 81.9277 3.51089   1
  -9  11   1 79.4697 3.81332   1
  -9 -11   8 85.1678 4.31204  -2
  -9  11   1 85.1678 4.31204   1
   8  11  -7 4.74019 2.12053  -2
   8 -11  -1 4.74019 2.12053   1
  -8  11   1 5.29827 1.40559   1
  -8 -11   7 1.00813 1.93179  -2
  -8  11   1 1.00813 1.93179   1
   7  11  -6 5.03626 2.33362  -2
   7 -11  -1 5.03626 2.33362   1
  -7  11   1 0.14812 1.17039   1
  -7 -11   6 1.49069 1.79950  -2
  -7  11   1 1.49069 1.79950   1
   6  11  -5 68.6811 2.81075  -2
   6 -11  -1 68.6811 2.81075   1
  -6 -11   5 73.8229 2.93263  -2
  -6  11   1 73.8229 2.93263   1
  -6  11   1 60.9383 3.00769   1
   5  11  -4 22.2909 1.65075  -2
   5 -11  -1 22.2909 1.65075   1
  -5 -11   4 20.5558 1.44562  -2
  -5  11   1 20.5558 1.44562   1
  -5  11   1 12.6117 2.13799   1
   4  11  -3 -0.1455 0.97323  -2
   4 -11  -1 -0.1455 0.97323   1
  -4 -11   3 0.14166 1.03581  -2
  -4  11   1 0.14166 1.03581   1
   3  11  -2 2.99266 0.90147  -2
   3 -11  -1 2.99266 0.90147   1
  -3 -11   2 5.53159 0.91303  -2
  -3  11   1 5.53159 0.91303   1
   2  11  -1 0.70415 0.94121  -2
   2 -11  -1 0.70415 0.94121   1
  -2 -11   1 -0.5596 0.74769  -2
  -2  11   1 -0.5596 0.74769   1
   1  11   0 -0.6369 0.55261  -2
   1 -11  -1 -0.6369 0.55261   1
  -1 -11   0 -0.1435 0.65335  -2
  -1  11   1 -0.1435 0.65335   1
   0  11   1 13.5315 1.26407  -2
   0 -11  -1 13.5315 1.26407   1
   0 -11  -1 14.7134 0.77406  -2
   0  11   1 14.7134 0.77406   1
  -1  11   2 5.21838 1.39479  -2
  -1 -11  -1 5.21838 1.39479   1
   1 -11  -2 4.11288 0.66405  -2
   1  11   1 4.11288 0.66405   1
  -2  11   3 31.4626 1.79424  -2
  -2 -11  -1 31.4626 1.79424   1
   2 -11  -3 30.6868 1.00202  -2
   2  11   1 30.6868 1.00202   1
  -3  11   4 31.0152 1.87041  -2
  -3 -11  -1 31.0152 1.87041   1
   3 -11  -4 32.1567 1.00224  -2
   3  11   1 32.1567 1.00224   1
  -4  11   5 6.41381 1.56568  -2
  -4 -11  -1 6.41381 1.56568   1
   4 -11  -5 8.01329 0.65002  -2
   4  11   1 8.01329 0.65002   1
  -5  11   6 1.85848 1.69278  -2
  -5 -11  -1 1.85848 1.69278   1
   5 -11  -6 1.38174 0.76389  -2
   5  11   1 1.38174 0.76389   1
   5  11   1 4.61298 1.09177   1
  -6  11   7 30.1279 2.19892  -2
  -6 -11  -1 30.1279 2.19892   1
   6 -11  -7 30.1954 1.15415  -2
   6  11   1 30.1954 1.15415   1
  -7  11   8 18.8000 2.11155  -2
  -7 -11  -1 18.8000 2.11155   1
   7 -11  -8 18.1760 1.14899  -2
   7  11   1 18.1760 1.14899   1
   7  11   1 15.4986 1.70970   1
  -8  11   9 1.91475 2.39650  -2
  -8 -11  -1 1.91475 2.39650   1
  -8 -11  -1 0.63647 1.88768   1
   8 -11  -9 4.87466 1.12517  -2
   8  11   1 4.87466 1.12517   1
   8  11   1 3.68375 1.15751   1
  -9  11  10 13.9362 3.17748  -2
  -9 -11  -1 13.9362 3.17748   1
  -9 -11  -1 9.87578 2.61056   1
   9 -11 -10 20.2893 1.43723  -2
   9  11   1 20.2893 1.43723   1
   9  11   1 10.1476 1.56537   1
 -10 -11  -1 0.44655 2.25237   1
 -10  11  11 0.70489 3.01824  -2
 -10 -11  -1 0.70489 3.01824   1
  10  11   1 0.58755 0.62316   1
  10 -11 -11 -6.6617 4.38810  -2
  10  11   1 -6.6617 4.38810   1
 -11 -11  -1 4.85522 1.61652   1
 -11  11  12 8.48511 5.46200  -2
 -11 -11  -1 8.48511 5.46200   1
  11  11   1 2.61971 1.04056   1
  11 -11 -12 1.46072 4.72042  -2
  11  11   1 1.46072 4.72042   1
 -12 -11  -1 0.21016 1.43767   1
 -12  11  13 8.23923 5.75120  -2
 -12 -11  -1 8.23923 5.75120   1
  12 -11 -12 1.50416 4.75135  -2
  12  11   1 1.50416 4.75135   1
  12  11   1 -2.0164 0.95229   1
 -13 -11  -1 44.7227 3.65833   1
 -13  11  14 54.7007 8.18395  -2
 -13 -11  -1 54.7007 8.18395   1
  13 -11 -13 53.1171 3.38144  -2
  13  11   1 53.1171 3.38144   1
 -14 -11  -1 0.92627 1.53569   1
  14 -11 -14 4.60924 2.72856  -2
  14  11   1 4.60924 2.72856   1
 -15  11  15 33.0221 6.94250  -2
 -15 -11  -1 33.0221 6.94250   1
 -15 -11  -1 44.0763 5.22963   1
  15 -11 -15 38.3441 3.67426  -2
  15  11   1 38.3441 3.67426   1
 -16 -11  -1 6.03915 2.19780   1
  16 -11 -16 2.44952 3.16135  -2
  16  11   1 2.44952 3.16135   1
  17 -12  -1 1.72575 2.28469   1
 -17  12   1 0.53549 1.69958   1
  16 -12  -1 50.9771 4.31110   1
 -16 -12  14 111.020 9.19645  -2
 -16  12   1 111.020 9.19645   1
 -16  12   1 59.6758 6.18161   1
  15 -12  -1 1.10905 1.56053   1
 -15  12   1 0.23771 1.71143   1
  14 -12  -1 4.91664 1.67088   1
 -14  12   1 2.50760 1.94340   1
  13 -12  -1 1.68116 1.44360   1
 -13  12   1 -0.1302 1.63528   1
  12  12 -11 64.2029 6.85213  -2
  12 -12  -1 64.2029 6.85213   1
  12 -12  -1 71.0317 3.85961   1
 -12 -12  11 73.8307 4.43176  -2
 -12  12   1 73.8307 4.43176   1
 -12  12   1 67.6616 5.69674   1
  11  12 -10 6.21981 3.31000  -2
  11 -12  -1 6.21981 3.31000   1
  11 -12  -1 6.75628 2.43359   1
 -11 -12  10 8.82872 3.05995  -2
 -11  12   1 8.82872 3.05995   1
 -11  12   1 11.1340 2.06445   1
  10  12  -9 44.0291 3.11283  -2
  10 -12  -1 44.0291 3.11283   1
 -10 -12   9 43.0291 3.62868  -2
 -10  12   1 43.0291 3.62868   1
 -10  12   1 46.3513 3.32818   1
   9  12  -8 4.40403 2.26042  -2
   9 -12  -1 4.40403 2.26042   1
  -9  12   1 -2.1648 1.21179   1
  -9 -12   8 -0.2752 2.68652  -2
  -9  12   1 -0.2752 2.68652   1
   8  12  -7 68.6158 3.94172  -2
   8 -12  -1 68.6158 3.94172   1
  -8 -12   7 69.9423 3.17941  -2
  -8  12   1 69.9423 3.17941   1
   7  12  -6 61.8555 3.61661  -2
   7 -12  -1 61.8555 3.61661   1
  -7 -12   6 63.4696 2.98372  -2
  -7  12   1 63.4696 2.98372   1
  -7  12   1 52.3934 3.01811   1
   6  12  -5 574.235 12.6716  -2
   6 -12  -1 574.235 12.6716   1
  -6 -12   5 582.516 9.73065  -2
  -6  12   1 582.516 9.73065   1
   5  12  -4 94.9343 2.93782  -2
   5 -12  -1 94.9343 2.93782   1
  -5 -12   4 103.787 2.64259  -2
  -5  12   1 103.787 2.64259   1
   4  12  -3 403.260 8.43101  -2
   4 -12  -1 403.260 8.43101   1
  -4 -12   3 407.771 7.01658  -2
  -4  12   1 407.771 7.01658   1
   3  12  -2 20.1148 1.43612  -2
   3 -12  -1 20.1148 1.43612   1
  -3 -12   2 20.2903 1.16354  -2
  -3  12   1 20.2903 1.16354   1
   2  12  -1 86.7827 2.51244  -2
   2 -12  -1 86.7827 2.51244   1
  -2 -12   1 87.8541 1.97909  -2
  -2  12   1 87.8541 1.97909   1
   1  12   0 170.785 3.31443  -2
   1 -12  -1 170.785 3.31443   1
  -1 -12   0 170.759 2.44617  -2
  -1  12   1 170.759 2.44617   1
   0  12   1 987.576 19.2401  -2
   0 -12  -1 987.576 19.2401   1
   0 -12  -1 1011.38 14.1195  -2
   0  12   1 1011.38 14.1195   1
  -1  12   2 89.0210 3.48173  -2
  -1 -12  -1 89.0210 3.48173   1
   1 -12  -2 93.4275 1.89417  -2
   1  12   1 93.4275 1.89417   1
  -2  12   3 159.175 4.24849  -2
  -2 -12  -1 159.175 4.24849   1
   2 -12  -3 166.798 2.83156  -2
   2  12   1 166.798 2.83156   1
  -3  12   4 19.4184 1.71764  -2
  -3 -12  -1 19.4184 1.71764   1
   3 -12  -4 20.2850 0.91995  -2
   3  12   1 20.2850 0.91995   1
  -4  12   5 27.6479 2.03517  -2
  -4 -12  -1 27.6479 2.03517   1
   4 -12  -5 24.2322 1.04540  -2
   4  12   1 24.2322 1.04540   1
  -5  12   6 68.8595 2.95246  -2
  -5 -12  -1 68.8595 2.95246   1
   5 -12  -6 66.2707 1.62980  -2
   5  12   1 66.2707 1.62980   1
  -6  12   7 535.354 13.4634  -2
  -6 -12  -1 535.354 13.4634   1
   6 -12  -7 533.564 8.49528  -2
   6  12   1 533.564 8.49528   1
  -7  12   8 193.285 5.20226  -2
  -7 -12  -1 193.285 5.20226   1
   7 -12  -8 193.938 3.97135  -2
   7  12   1 193.938 3.97135   1
   7  12   1 146.886 5.08771   1
  -8  12   9 81.1302 3.43249  -2
  -8 -12  -1 81.1302 3.43249   1
   8  12   1 46.2946 2.70942   1
   8 -12  -9 82.1772 2.26007  -2
   8  12   1 82.1772 2.26007   1
  -9 -12  -1 1.35221 2.29480   1
  -9  12  10 12.3681 3.13489  -2
  -9 -12  -1 12.3681 3.13489   1
   9 -12 -10 16.8736 1.53185  -2
   9  12   1 16.8736 1.53185   1
   9  12   1 2.46916 1.18781   1
 -10  12  11 27.9337 3.71574  -2
 -10 -12  -1 27.9337 3.71574   1
 -10 -12  -1 9.66956 2.87767   1
  10  12   1 10.9250 0.98071   1
  10 -12 -11 33.0216 5.13836  -2
  10  12   1 33.0216 5.13836   1
 -11 -12  -1 100.849 4.62217   1
 -11  12  12 93.3666 9.00436  -2
 -11 -12  -1 93.3666 9.00436   1
  11 -12 -12 109.006 8.06832  -2
  11  12   1 109.006 8.06832   1
  11  12   1 99.7358 3.70430   1
 -12  12  13 83.2354 8.75573  -2
 -12 -12  -1 83.2354 8.75573   1
 -12 -12  -1 87.4590 4.47083   1
  12  12   1 89.8612 3.51752   1
  12 -12 -12 128.157 8.78674  -2
  12  12   1 128.157 8.78674   1
 -13 -12  -1 79.7351 4.52268   1
  13 -12 -13 90.1881 4.31856  -2
  13  12   1 90.1881 4.31856   1
 -14 -12  -1 10.9617 2.29978   1
  14 -12 -14 16.0413 2.98119  -2
  14  12   1 16.0413 2.98119   1
 -15 -12  -1 2.90636 2.77478   1
 -15  12  15 12.2623 6.03508  -2
 -15 -12  -1 12.2623 6.03508   1
  15 -12 -15 12.6255 2.96949  -2
  15  12   1 12.6255 2.96949   1
  16 -13  -1 14.4469 3.11230   1
 -16  13   1 15.0144 2.82093   1
  15 -13  -1 15.1707 2.21457   1
 -15  13   1 20.0177 2.90765   1
  14 -13  -1 1.16248 1.55219   1
 -14  13   1 5.16569 2.19354   1
  13 -13  -1 16.1179 2.46262   1
  13  13 -12 18.7003 5.36901  -2
  13 -13  -1 18.7003 5.36901   1
 -13  13   1 19.3341 2.79956   1
  12 -13  -1 26.2970 2.73357   1
  12  13 -11 26.2013 5.92250  -2
  12 -13  -1 26.2013 5.92250   1
 -12  13   1 22.1187 3.78889   1
 -12 -13  11 27.6356 3.64479  -2
 -12  13   1 27.6356 3.64479   1
  11 -13  -1 2.90823 2.49131   1
  11  13 -10 8.51757 3.43191  -2
  11 -13  -1 8.51757 3.43191   1
 -11  13   1 4.82935 1.70752   1
 -11 -13  10 8.15154 3.35709  -2
 -11  13   1 8.15154 3.35709   1
  10  13  -9 11.4200 2.64913  -2
  10 -13  -1 11.4200 2.64913   1
 -10  13   1 1.04928 1.36313   1
 -10 -13   9 12.3083 3.11639  -2
 -10  13   1 12.3083 3.11639   1
   9  13  -8 9.87750 2.96680  -2
   9 -13  -1 9.87750 2.96680   1
  -9 -13   8 13.1282 3.21000  -2
  -9  13   1 13.1282 3.21000   1
  -9  13   1 11.7436 1.92166   1
   8  13  -7 24.3207 3.02024  -2
   8 -13  -1 24.3207 3.02024   1
  -8  13   1 11.9356 1.87261   1
  -8 -13   7 19.0887 2.42186  -2
  -8  13   1 19.0887 2.42186   1
   7  13  -6 3.97221 2.50827  -2
   7 -13  -1 3.97221 2.50827   1
  -7 -13   6 1.96859 1.71121  -2
  -7  13   1 1.96859 1.71121   1
  -7  13   1 1.66670 1.88405   1
   6  13  -5 27.2739 1.80729  -2
   6 -13  -1 27.2739 1.80729   1
  -6 -13   5 29.4607 1.74642  -2
  -6  13   1 29.4607 1.74642   1
   5  13  -4 35.9926 1.97027  -2
   5 -13  -1 35.9926 1.97027   1
  -5 -13   4 37.5589 1.79991  -2
  -5  13   1 37.5589 1.79991   1
   4  13  -3 5.14562 1.33485  -2
   4 -13  -1 5.14562 1.33485   1
  -4 -13   3 5.69130 1.25602  -2
  -4  13   1 5.69130 1.25602   1
   3  13  -2 -1.2644 1.12629  -2
   3 -13  -1 -1.2644 1.12629   1
  -3 -13   2 2.43419 1.09848  -2
  -3  13   1 2.43419 1.09848   1
   2  13  -1 13.3937 1.20208  -2
   2 -13  -1 13.3937 1.20208   1
  -2 -13   1 12.4723 1.16156  -2
  -2  13   1 12.4723 1.16156   1
   1  13   0 49.0551 1.63811  -2
   1 -13  -1 49.0551 1.63811   1
  -1 -13   0 49.6911 1.42544  -2
  -1  13   1 49.6911 1.42544   1
   0  13   1 1.82284 1.18339  -2
   0 -13  -1 1.82284 1.18339   1
   0 -13  -1 1.98155 0.70380  -2
   0  13   1 1.98155 0.70380   1
  -1  13   2 2.75858 1.59338  -2
  -1 -13  -1 2.75858 1.59338   1
   1 -13  -2 4.92723 0.76088  -2
   1  13   1 4.92723 0.76088   1
  -2  13   3 22.1046 1.79039  -2
  -2 -13  -1 22.1046 1.79039   1
   2 -13  -3 22.9260 1.01739  -2
   2  13   1 22.9260 1.01739   1
  -3  13   4 0.00575 1.38518  -2
  -3 -13  -1 0.00575 1.38518   1
   3 -13  -4 0.10912 0.83832  -2
   3  13   1 0.10912 0.83832   1
  -4  13   5 3.08259 1.80823  -2
  -4 -13  -1 3.08259 1.80823   1
   4 -13  -5 2.63329 0.83453  -2
   4  13   1 2.63329 0.83453   1
  -5  13   6 4.36914 1.88360  -2
  -5 -13  -1 4.36914 1.88360   1
   5 -13  -6 6.11454 0.87196  -2
   5  13   1 6.11454 0.87196   1
  -6  13   7 42.3315 3.24540  -2
  -6 -13  -1 42.3315 3.24540   1
   6 -13  -7 42.0597 1.31544  -2
   6  13   1 42.0597 1.31544   1
  -7  13   8 2.58228 2.67553  -2
  -7 -13  -1 2.58228 2.67553   1
   7 -13  -8 5.93486 0.90166  -2
   7  13   1 5.93486 0.90166   1
  -8  13   9 16.3801 2.48340  -2
  -8 -13  -1 16.3801 2.48340   1
   8  13   1 7.30170 1.52922   1
   8 -13  -9 14.4673 1.16816  -2
   8  13   1 14.4673 1.16816   1
  -9  13  10 8.76729 3.11530  -2
  -9 -13  -1 8.76729 3.11530   1
  -9 -13  -1 6.88310 2.76156   1
   9  13   1 6.64669 1.47055   1
   9 -13 -10 5.91037 1.26960  -2
   9  13   1 5.91037 1.26960   1
 -10  13  11 21.9442 3.80262  -2
 -10 -13  -1 21.9442 3.80262   1
 -10 -13  -1 25.8489 3.84877   1
  10  13   1 23.2292 1.30811   1
  10 -13 -11 29.4179 5.74012  -2
  10  13   1 29.4179 5.74012   1
 -11 -13  -1 -1.5938 2.02121   1
 -11  13  12 8.87475 3.67921  -2
 -11 -13  -1 8.87475 3.67921   1
  11  13   1 -0.0079 0.90463   1
  11 -13 -12 0.58701 4.82432  -2
  11  13   1 0.58701 4.82432   1
 -12 -13  -1 24.6068 2.83449   1
 -12  13  13 37.3591 7.34238  -2
 -12 -13  -1 37.3591 7.34238   1
  12  13   1 28.8531 2.13199   1
  12 -13 -12 21.8054 5.77627  -2
  12  13   1 21.8054 5.77627   1
 -13 -13  -1 -0.2756 1.63578   1
  13 -13 -13 -0.6182 2.34657  -2
  13  13   1 -0.6182 2.34657   1
 -14 -13  -1 3.36733 2.76797   1
 -14  13  14 18.4099 6.25299  -2
 -14 -13  -1 18.4099 6.25299   1
  14 -13 -14 22.6122 2.99071  -2
  14  13   1 22.6122 2.99071   1
 -15 -13  -1 1.55836 3.12907   1
  15 -13 -15 2.29441 2.74133  -2
  15  13   1 2.29441 2.74133   1
  16 -14  -1 8.91190 2.56149   1
 -16  14   1 8.40830 2.44105   1
  15 -14  -1 120.029 4.84970   1
 -15  14   1 118.593 8.27652   1
 -15 -14  13 137.431 9.67079  -2
 -15  14   1 137.431 9.67079   1
  14 -14  -1 0.85510 1.55959   1
 -14  14   1 3.69221 2.65402   1
 -14 -14  13 11.3535 6.14017  -2
 -14  14   1 11.3535 6.14017   1
  13  14 -12 178.106 10.9879  -2
  13 -14  -1 178.106 10.9879   1
  13 -14  -1 162.000 6.50045   1
 -13  14   1 161.233 6.76455   1
  12 -14  -1 -0.0370 1.62134   1
  12  14 -11 1.70335 5.43387  -2
  12 -14  -1 1.70335 5.43387   1
 -12 -14  11 -2.4437 3.15581  -2
 -12  14   1 -2.4437 3.15581   1
 -12  14   1 0.07957 2.29411   1
  11  14 -10 99.1906 5.36662  -2
  11 -14  -1 99.1906 5.36662   1
 -11  14   1 5.80998 2.22708   1
 -11 -14  10 108.516 5.42811  -2
 -11  14   1 108.516 5.42811   1
  10  14  -9 -0.7419 3.02091  -2
  10 -14  -1 -0.7419 3.02091   1
 -10 -14   9 3.94205 3.19760  -2
 -10  14   1 3.94205 3.19760   1
 -10  14   1 3.65836 1.62694   1
   9  14  -8 176.241 6.58172  -2
   9 -14  -1 176.241 6.58172   1
  -9 -14   8 176.388 6.80308  -2
  -9  14   1 176.388 6.80308   1
  -9  14   1 131.261 5.28136   1
   8  14  -7 7.28669 2.77924  -2
   8 -14  -1 7.28669 2.77924   1
  -8 -14   7 3.19424 1.68675  -2
  -8  14   1 3.19424 1.68675   1
   7  14  -6 262.940 7.30075  -2
   7 -14  -1 262.940 7.30075   1
  -7 -14   6 254.915 5.24517  -2
  -7  14   1 254.915 5.24517   1
   6  14  -5 3.00262 2.07935  -2
   6 -14  -1 3.00262 2.07935   1
  -6 -14   5 6.39075 1.56465  -2
  -6  14   1 6.39075 1.56465   1
   5  14  -4 22.2074 1.72909  -2
   5 -14  -1 22.2074 1.72909   1
  -5 -14   4 22.3512 1.67808  -2
  -5  14   1 22.3512 1.67808   1
   4  14  -3 36.4515 1.92049  -2
   4 -14  -1 36.4515 1.92049   1
  -4 -14   3 36.6720 1.73595  -2
  -4  14   1 36.6720 1.73595   1
   3  14  -2 306.162 6.74653  -2
   3 -14  -1 306.162 6.74653   1
  -3 -14   2 314.837 5.69347  -2
  -3  14   1 314.837 5.69347   1
   2  14  -1 203.273 4.84969  -2
   2 -14  -1 203.273 4.84969   1
  -2 -14   1 217.744 4.18321  -2
  -2  14   1 217.744 4.18321   1
   1  14   0 553.231 13.8202  -2
   1 -14  -1 553.231 13.8202   1
  -1 -14   0 564.103 9.25520  -2
  -1  14   1 564.103 9.25520   1
   0  14   1 -0.5031 1.29554  -2
   0 -14  -1 -0.5031 1.29554   1
   0 -14  -1 1.66745 0.77250  -2
   0  14   1 1.66745 0.77250   1
  -1  14   2 10.0434 1.88443  -2
  -1 -14  -1 10.0434 1.88443   1
   1 -14  -2 7.71919 0.89179  -2
   1  14   1 7.71919 0.89179   1
  -2  14   3 36.4938 2.54804  -2
  -2 -14  -1 36.4938 2.54804   1
   2 -14  -3 36.8732 1.40449  -2
   2  14   1 36.8732 1.40449   1
  -3  14   4 232.069 5.87358  -2
  -3 -14  -1 232.069 5.87358   1
   3 -14  -4 240.846 4.34935  -2
   3  14   1 240.846 4.34935   1
  -4  14   5 222.869 5.74121  -2
  -4 -14  -1 222.869 5.74121   1
   4 -14  -5 222.307 3.81355  -2
   4  14   1 222.307 3.81355   1
  -5  14   6 136.275 4.27974  -2
  -5 -14  -1 136.275 4.27974   1
   5 -14  -6 130.497 2.57309  -2
   5  14   1 130.497 2.57309   1
  -6  14   7 16.6210 2.62464  -2
  -6 -14  -1 16.6210 2.62464   1
   6 -14  -7 12.7647 1.00214  -2
   6  14   1 12.7647 1.00214   1
  -7  14   8 62.7823 3.86718  -2
  -7 -14  -1 62.7823 3.86718   1
   7 -14  -8 57.8735 1.56701  -2
   7  14   1 57.8735 1.56701   1
  -8  14   9 59.0521 3.99584  -2
  -8 -14  -1 59.0521 3.99584   1
   8 -14  -9 55.6674 1.68073  -2
   8  14   1 55.6674 1.68073   1
  -9  14  10 76.9580 7.98136  -2
  -9 -14  -1 76.9580 7.98136   1
  -9 -14  -1 88.8023 6.61510   1
   9 -14 -10 91.8924 2.47149  -2
   9  14   1 91.8924 2.47149   1
   9  14   1 99.0324 5.78688   1
 -10 -14  -1 128.137 7.88726   1
 -10  14  11 149.898 6.92291  -2
 -10 -14  -1 149.898 6.92291   1
  10  14   1 129.880 4.27092   1
  10 -14 -11 168.226 10.0823  -2
  10  14   1 168.226 10.0823   1
 -11  14  12 42.6521 7.28695  -2
 -11 -14  -1 42.6521 7.28695   1
 -11 -14  -1 28.2886 2.93020   1
  11  14   1 28.3603 1.88871   1
 -12 -14  -1 22.2667 2.76325   1
 -12  14  13 64.2714 8.36956  -2
 -12 -14  -1 64.2714 8.36956   1
  12 -14 -12 41.5605 6.32801  -2
  12  14   1 41.5605 6.32801   1
  12  14   1 25.4064 2.27956   1
 -13 -14  -1 5.63022 1.94441   1
  13 -14 -13 16.5532 2.48054  -2
  13  14   1 16.5532 2.48054   1
 -14  14  14 50.3089 7.36481  -2
 -14 -14  -1 50.3089 7.36481   1
  14 -14 -14 46.5375 3.29598  -2
  14  14   1 46.5375 3.29598   1
  15 -15  -1 23.5144 3.37920   1
 -15 -15  13 33.1098 6.91091  -2
 -15  15   1 33.1098 6.91091   1
 -15  15   1 28.3670 4.90067   1
  14 -15  -1 1.59113 1.61969   1
 -14 -15  13 10.7379 6.28495  -2
 -14  15   1 10.7379 6.28495   1
 -14  15   1 3.34361 2.54270   1
  13 -15  -1 14.5881 2.18125   1
 -13  15   1 16.8697 2.77199   1
  12 -15  -1 21.9809 2.66582   1
 -12  15   1 17.1406 2.55596   1
 -12 -15  11 14.7281 5.70889  -2
 -12  15   1 14.7281 5.70889   1
  11  15 -10 15.0347 3.65481  -2
  11 -15  -1 15.0347 3.65481   1
 -11  15   1 5.06814 1.84546   1
 -11 -15  10 7.32605 3.59506  -2
 -11  15   1 7.32605 3.59506   1
  10  15  -9 23.8936 3.54679  -2
  10 -15  -1 23.8936 3.54679   1
 -10  15   1 29.6770 2.91424   1
 -10 -15   9 28.6076 4.04518  -2
 -10  15   1 28.6076 4.04518   1
   9  15  -8 67.8548 4.26692  -2
   9 -15  -1 67.8548 4.26692   1
  -9 -15   8 67.1764 3.19910  -2
  -9  15   1 67.1764 3.19910   1
   8  15  -7 1.23610 2.53320  -2
   8 -15  -1 1.23610 2.53320   1
  -8 -15   7 2.44828 1.75419  -2
  -8  15   1 2.44828 1.75419   1
   7  15  -6 5.34613 2.26781  -2
   7 -15  -1 5.34613 2.26781   1
  -7 -15   6 7.65337 1.70093  -2
  -7  15   1 7.65337 1.70093   1
   6  15  -5 4.79490 2.23304  -2
   6 -15  -1 4.79490 2.23304   1
  -6 -15   5 3.45345 1.52584  -2
  -6  15   1 3.45345 1.52584   1
   5  15  -4 -1.2198 1.85083  -2
   5 -15  -1 -1.2198 1.85083   1
  -5 -15   4 -0.2201 1.40989  -2
  -5  15   1 -0.2201 1.40989   1
   4  15  -3 3.13212 1.31872  -2
   4 -15  -1 3.13212 1.31872   1
  -4 -15   3 -0.7918 1.26444  -2
  -4  15   1 -0.7918 1.26444   1
   3  15  -2 13.0895 1.35148  -2
   3 -15  -1 13.0895 1.35148   1
  -3 -15   2 10.7039 1.31626  -2
  -3  15   1 10.7039 1.31626   1
   2  15  -1 6.38388 0.96190  -2
   2 -15  -1 6.38388 0.96190   1
  -2 -15   1 8.48060 1.22305  -2
  -2  15   1 8.48060 1.22305   1
   1  15   0 2.11801 1.52879  -2
   1 -15  -1 2.11801 1.52879   1
  -1 -15   0 3.21938 1.21746  -2
  -1  15   1 3.21938 1.21746   1
   0  15   1 30.1132 1.97286  -2
   0 -15  -1 30.1132 1.97286   1
   0 -15  -1 27.2147 1.54665  -2
   0  15   1 27.2147 1.54665   1
  -1  15   2 4.56545 1.74790  -2
  -1 -15  -1 4.56545 1.74790   1
   1 -15  -2 4.87892 1.38066  -2
   1  15   1 4.87892 1.38066   1
  -2  15   3 5.77190 1.85220  -2
  -2 -15  -1 5.77190 1.85220   1
   2 -15  -3 4.11979 1.39434  -2
   2  15   1 4.11979 1.39434   1
  -3  15   4 0.74684 1.97648  -2
  -3 -15  -1 0.74684 1.97648   1
   3 -15  -4 1.62249 1.10326  -2
   3  15   1 1.62249 1.10326   1
  -4  15   5 3.67912 1.92384  -2
  -4 -15  -1 3.67912 1.92384   1
   4 -15  -5 4.59492 1.05085  -2
   4  15   1 4.59492 1.05085   1
  -5  15   6 17.4340 2.30933  -2
  -5 -15  -1 17.4340 2.30933   1
   5 -15  -6 16.1073 1.18682  -2
   5  15   1 16.1073 1.18682   1
  -6  15   7 1.88015 2.48691  -2
  -6 -15  -1 1.88015 2.48691   1
   6 -15  -7 3.44109 0.96323  -2
   6  15   1 3.44109 0.96323   1
  -7  15   8 25.8960 3.13635  -2
  -7 -15  -1 25.8960 3.13635   1
   7  15   1 24.1884 1.87263   1
   7 -15  -8 27.0953 1.82223  -2
   7  15   1 27.0953 1.82223   1
  -8  15   9 7.38621 2.75759  -2
  -8 -15  -1 7.38621 2.75759   1
   8 -15  -9 12.4774 1.44353  -2
   8  15   1 12.4774 1.44353   1
   8  15   1 12.2637 1.35875   1
  -9 -15  -1 1.08408 2.26811   1
  -9  15  10 8.72307 5.26170  -2
  -9 -15  -1 8.72307 5.26170   1
   9 -15 -10 6.26374 1.66752  -2
   9  15   1 6.26374 1.66752   1
   9  15   1 1.82192 0.84631   1
 -10  15  11 -3.5384 5.02679  -2
 -10 -15  -1 -3.5384 5.02679   1
 -10 -15  -1 8.68530 3.43673   1
  10 -15 -11 8.48901 3.26259  -2
  10  15   1 8.48901 3.26259   1
  10  15   1 5.78043 1.13958   1
 -11  15  12 2.79406 5.88363  -2
 -11 -15  -1 2.79406 5.88363   1
 -11 -15  -1 0.41303 1.64785   1
  11 -15 -12 16.2269 4.28933  -2
  11  15   1 16.2269 4.28933   1
  11  15   1 -0.5314 0.87313   1
  11 -15 -11 -1.1591 5.36887  -2
  11  15   1 -1.1591 5.36887   1
 -12 -15  -1 2.79197 1.83119   1
 -12  15  13 8.48070 6.27772  -2
 -12 -15  -1 8.48070 6.27772   1
  12 -15 -12 11.2337 5.72165  -2
  12  15   1 11.2337 5.72165   1
  12  15   1 0.27324 1.00919   1
 -13 -15  -1 17.0929 4.04320   1
  13 -15 -13 32.5610 2.72316  -2
  13  15   1 32.5610 2.72316   1
  15 -16  -1 -2.2395 1.95496   1
 -15  16   1 4.71755 2.44901   1
  14 -16  -1 5.65927 1.87410   1
 -14  16   1 9.55022 2.56464   1
  13 -16  -1 2.35548 1.72298   1
 -13  16   1 3.87986 2.70040   1
 -13 -16  12 6.59897 5.82532  -2
 -13  16   1 6.59897 5.82532   1
  12 -16  -1 41.6911 4.92017   1
  12  16 -11 54.8825 6.60826  -2
  12 -16  -1 54.8825 6.60826   1
 -12 -16  11 62.0040 7.84814  -2
 -12  16   1 62.0040 7.84814   1
 -12  16   1 37.8636 5.04569   1
 -12 -16  10 57.3135 6.35364  -2
 -12  16   1 57.3135 6.35364   1
  11  16 -10 -1.1417 3.39362  -2
  11 -16  -1 -1.1417 3.39362   1
 -11 -16  10 -1.4662 2.94530  -2
 -11  16   1 -1.4662 2.94530   1
  10  16  -9 283.612 9.38859  -2
  10 -16  -1 283.612 9.38859   1
 -10 -16   9 281.480 6.82217  -2
 -10  16   1 281.480 6.82217   1
   9  16  -8 5.32875 2.88401  -2
   9 -16  -1 5.32875 2.88401   1
  -9 -16   8 7.02910 2.38419  -2
  -9  16   1 7.02910 2.38419   1
   8  16  -7 65.0901 3.78720  -2
   8 -16  -1 65.0901 3.78720   1
  -8 -16   7 72.5235 3.24117  -2
  -8  16   1 72.5235 3.24117   1
   7  16  -6 69.6803 3.58236  -2
   7 -16  -1 69.6803 3.58236   1
  -7 -16   6 66.0505 3.06528  -2
  -7  16   1 66.0505 3.06528   1
   6  16  -5 283.344 7.94796  -2
   6 -16  -1 283.344 7.94796   1
  -6 -16   5 299.718 6.60060  -2
  -6  16   1 299.718 6.60060   1
   5  16  -4 76.3289 3.48661  -2
   5 -16  -1 76.3289 3.48661   1
  -5 -16   4 75.0938 2.98818  -2
  -5  16   1 75.0938 2.98818   1
   4  16  -3 248.521 6.72183  -2
   4 -16  -1 248.521 6.72183   1
  -4 -16   3 242.750 5.58847  -2
  -4  16   1 242.750 5.58847   1
   3  16  -2 39.6813 2.07191  -2
   3 -16  -1 39.6813 2.07191   1
  -3 -16   2 41.9747 2.17927  -2
  -3  16   1 41.9747 2.17927   1
   2  16  -1 36.2643 2.59624  -2
   2 -16  -1 36.2643 2.59624   1
  -2 -16   1 37.8003 2.00977  -2
  -2  16   1 37.8003 2.00977   1
   1  16   0 15.0247 2.01407  -2
   1 -16  -1 15.0247 2.01407   1
  -1 -16   0 12.2144 1.47485  -2
  -1  16   1 12.2144 1.47485   1
   0  16   1 261.262 6.39011  -2
   0 -16  -1 261.262 6.39011   1
   0 -16  -1 262.004 6.55530  -2
   0  16   1 262.004 6.55530   1
  -1  16   2 185.525 6.15389  -2
  -1 -16  -1 185.525 6.15389   1
   1 -16  -2 195.739 5.20603  -2
   1  16   1 195.739 5.20603   1
  -2  16   3 157.840 5.61446  -2
  -2 -16  -1 157.840 5.61446   1
   2 -16  -3 158.178 4.52940  -2
   2  16   1 158.178 4.52940   1
  -3  16   4 85.1370 4.12247  -2
  -3 -16  -1 85.1370 4.12247   1
   3 -16  -4 90.4495 3.15340  -2
   3  16   1 90.4495 3.15340   1
  -4  16   5 2.93541 2.08158  -2
  -4 -16  -1 2.93541 2.08158   1
   4 -16  -5 2.97088 1.40502  -2
   4  16   1 2.97088 1.40502   1
  -5  16   6 124.039 4.32092  -2
  -5 -16  -1 124.039 4.32092   1
   5 -16  -6 122.419 3.32195  -2
   5  16   1 122.419 3.32195   1
  -6  16   7 107.610 4.87091  -2
  -6 -16  -1 107.610 4.87091   1
   6 -16  -7 100.726 2.97896  -2
   6  16   1 100.726 2.97896   1
  -7  16   8 112.065 5.23094  -2
  -7 -16  -1 112.065 5.23094   1
   7  16   1 107.625 4.55752   1
   7 -16  -8 110.999 3.53398  -2
   7  16   1 110.999 3.53398   1
  -8  16   9 121.541 5.64920  -2
  -8 -16  -1 121.541 5.64920   1
   8  16   1 87.7852 3.82170   1
   8 -16  -9 126.163 3.43400  -2
   8  16   1 126.163 3.43400   1
  -9  16  10 86.7377 6.54714  -2
  -9 -16  -1 86.7377 6.54714   1
  -9 -16  -1 26.2305 4.39006   1
   9  16   1 31.0130 2.28691   1
   9 -16 -10 91.6005 3.23180  -2
   9  16   1 91.6005 3.23180   1
 -10 -16  -1 6.29631 2.79920   1
 -10  16  11 6.77078 4.36723  -2
 -10 -16  -1 6.77078 4.36723   1
  10 -16 -11 19.3741 3.40896  -2
  10  16   1 19.3741 3.40896   1
  10  16   1 6.11093 1.07618   1
 -11 -16  -1 77.8624 5.60102   1
 -11  16  12 56.1171 7.98806  -2
 -11 -16  -1 56.1171 7.98806   1
  11 -16 -11 114.766 9.37390  -2
  11  16   1 114.766 9.37390   1
  11  16   1 70.5882 3.24174   1
 -12  16  13 33.1291 7.59702  -2
 -12 -16  -1 33.1291 7.59702   1
 -12 -16  -1 46.6301 5.93888   1
  12 -16 -12 43.7089 2.33726  -2
  12  16   1 43.7089 2.33726   1
 -13 -16  -1 44.3603 7.31711   1
  13 -16 -13 46.9910 2.89496  -2
  13  16   1 46.9910 2.89496   1
  14 -17  -1 -0.2261 1.60455   1
 -14  17   1 -3.5218 1.65474   1
  13 -17  -1 15.0460 2.19442   1
 -13  17   1 16.3024 3.98806   1
 -13 -17  12 4.32321 6.47719  -2
 -13  17   1 4.32321 6.47719   1
  12  17 -11 2.83303 3.78749  -2
  12 -17  -1 2.83303 3.78749   1
 -12 -17  11 13.4778 4.15765  -2
 -12  17   1 13.4778 4.15765   1
 -12 -17  10 -0.6845 5.28348  -2
 -12  17   1 -0.6845 5.28348   1
  11  17 -10 0.50777 3.28041  -2
  11 -17  -1 0.50777 3.28041   1
 -11 -17  10 1.84578 3.11705  -2
 -11  17   1 1.84578 3.11705   1
  10  17  -9 18.0507 3.31209  -2
  10 -17  -1 18.0507 3.31209   1
 -10 -17   9 19.8933 2.79249  -2
 -10  17   1 19.8933 2.79249   1
   9  17  -8 -2.6783 2.69998  -2
   9 -17  -1 -2.6783 2.69998   1
  -9 -17   8 -1.7647 2.31839  -2
  -9  17   1 -1.7647 2.31839   1
   8  17  -7 3.51874 2.65590  -2
   8 -17  -1 3.51874 2.65590   1
  -8 -17   7 4.82063 2.33041  -2
  -8  17   1 4.82063 2.33041   1
   7  17  -6 26.6239 2.97132  -2
   7 -17  -1 26.6239 2.97132   1
  -7 -17   6 29.3999 2.56873  -2
  -7  17   1 29.3999 2.56873   1
   6  17  -5 28.0395 2.63390  -2
   6 -17  -1 28.0395 2.63390   1
  -6 -17   5 30.0494 2.40663  -2
  -6  17   1 30.0494 2.40663   1
   5  17  -4 -0.4697 1.79585  -2
   5 -17  -1 -0.4697 1.79585   1
  -5 -17   4 1.04793 1.79717  -2
  -5  17   1 1.04793 1.79717   1
   4  17  -3 10.4147 1.68709  -2
   4 -17  -1 10.4147 1.68709   1
  -4 -17   3 6.63560 1.85069  -2
  -4  17   1 6.63560 1.85069   1
   3  17  -2 4.33397 2.90093  -2
   3 -17  -1 4.33397 2.90093   1
  -3 -17   2 7.54620 1.59121  -2
  -3  17   1 7.54620 1.59121   1
   2  17  -1 -1.3132 2.41566  -2
   2 -17  -1 -1.3132 2.41566   1
  -2 -17   1 -1.5250 1.68799  -2
  -2  17   1 -1.5250 1.68799   1
   1  17   0 3.26809 1.79334  -2
   1 -17  -1 3.26809 1.79334   1
  -1 -17   0 1.08930 1.52308  -2
  -1  17   1 1.08930 1.52308   1
   0  17   1 5.71101 1.84856  -2
   0 -17  -1 5.71101 1.84856   1
   0 -17  -1 3.20787 1.35542  -2
   0  17   1 3.20787 1.35542   1
  -1  17   2 4.22534 1.82264  -2
  -1 -17  -1 4.22534 1.82264   1
   1 -17  -2 2.86498 1.50346  -2
   1  17   1 2.86498 1.50346   1
  -2  17   3 0.30592 1.81642  -2
  -2 -17  -1 0.30592 1.81642   1
   2 -17  -3 0.08876 1.50806  -2
   2  17   1 0.08876 1.50806   1
  -3  17   4 4.17011 2.07112  -2
  -3 -17  -1 4.17011 2.07112   1
   3 -17  -4 3.33218 1.67899  -2
   3  17   1 3.33218 1.67899   1
  -4  17   5 3.21540 2.56030  -2
  -4 -17  -1 3.21540 2.56030   1
   4 -17  -5 -0.1912 1.42681  -2
   4  17   1 -0.1912 1.42681   1
  -5  17   6 -2.0351 2.22966  -2
  -5 -17  -1 -2.0351 2.22966   1
   5 -17  -6 -2.3304 1.40964  -2
   5  17   1 -2.3304 1.40964   1
  -6  17   7 14.6222 2.94601  -2
  -6 -17  -1 14.6222 2.94601   1
   6 -17  -7 15.7368 1.82271  -2
   6  17   1 15.7368 1.82271   1
  -7  17   8 1.78518 2.87399  -2
  -7 -17  -1 1.78518 2.87399   1
   7 -17  -8 3.32212 1.60583  -2
   7  17   1 3.32212 1.60583   1
  -8  17   9 -1.4457 2.97995  -2
  -8 -17  -1 -1.4457 2.97995   1
   8 -17  -9 -2.9333 1.43298  -2
   8  17   1 -2.9333 1.43298   1
  -9  17  10 0.80545 2.99129  -2
  -9 -17  -1 0.80545 2.99129   1
   9 -17 -10 4.28556 1.50374  -2
   9  17   1 4.28556 1.50374   1
 -10  17  11 -4.4767 3.30768  -2
 -10 -17  -1 -4.4767 3.30768   1
  10 -17 -11 0.67466 3.27248  -2
  10  17   1 0.67466 3.27248   1
  10  17   1 0.47003 0.66372   1
 -11  17  12 14.9710 6.37251  -2
 -11 -17  -1 14.9710 6.37251   1
 -11 -17  -1 -1.0697 2.90510   1
  11  17   1 2.78180 2.89299   1
 -12 -17  -1 40.3892 5.84315   1
 -12  17  13 21.0684 7.27744  -2
 -12 -17  -1 21.0684 7.27744   1
  12 -17 -12 49.9528 7.17129  -2
  12  17   1 49.9528 7.17129   1
  13 -18  -1 57.6838 4.32763   1
  13  18 -12 53.4380 11.2463  -2
  13 -18  -1 53.4380 11.2463   1
 -13  18   1 65.2588 6.73224   1
 -13 -18  12 69.8675 8.68273  -2
 -13  18   1 69.8675 8.68273   1
  12  18 -11 8.75876 3.61065  -2
  12 -18  -1 8.75876 3.61065   1
 -12 -18  10 11.8385 5.78969  -2
 -12  18   1 11.8385 5.78969   1
 -12 -18  11 6.78997 4.19673  -2
 -12  18   1 6.78997 4.19673   1
  11  18 -10 37.8176 3.92215  -2
  11 -18  -1 37.8176 3.92215   1
 -11 -18  10 36.5414 3.91197  -2
 -11  18   1 36.5414 3.91197   1
  10  18  -9 0.79936 3.21777  -2
  10 -18  -1 0.79936 3.21777   1
 -10 -18   9 6.83496 2.61257  -2
 -10  18   1 6.83496 2.61257   1
   9  18  -8 126.226 5.31190  -2
   9 -18  -1 126.226 5.31190   1
  -9 -18   8 121.428 4.41595  -2
  -9  18   1 121.428 4.41595   1
   8  18  -7 47.5723 3.67106  -2
   8 -18  -1 47.5723 3.67106   1
  -8 -18   7 54.7973 3.19107  -2
  -8  18   1 54.7973 3.19107   1
   7  18  -6 172.027 5.91577  -2
   7 -18  -1 172.027 5.91577   1
  -7 -18   6 174.541 5.00293  -2
  -7  18   1 174.541 5.00293   1
   6  18  -5 43.3782 3.05607  -2
   6 -18  -1 43.3782 3.05607   1
  -6 -18   5 43.7466 2.79652  -2
  -6  18   1 43.7466 2.79652   1
   5  18  -4 26.4877 4.20579  -2
   5 -18  -1 26.4877 4.20579   1
  -5 -18   4 22.6951 2.30695  -2
  -5  18   1 22.6951 2.30695   1
   4  18  -3 10.2926 3.71298  -2
   4 -18  -1 10.2926 3.71298   1
  -4 -18   3 12.1968 1.99189  -2
  -4  18   1 12.1968 1.99189   1
   3  18  -2 150.762 7.26626  -2
   3 -18  -1 150.762 7.26626   1
  -3 -18   2 150.781 4.18791  -2
  -3  18   1 150.781 4.18791   1
   2  18  -1 101.726 5.75290  -2
   2 -18  -1 101.726 5.75290   1
  -2 -18   1 108.072 3.94716  -2
  -2  18   1 108.072 3.94716   1
   1  18   0 123.102 6.19237  -2
   1 -18  -1 123.102 6.19237   1
  -1 -18   0 119.704 4.12160  -2
  -1  18   1 119.704 4.12160   1
   0  18   1 63.8678 3.39285  -2
   0 -18  -1 63.8678 3.39285   1
   0 -18  -1 61.9396 2.89923  -2
   0  18   1 61.9396 2.89923   1
  -1  18   2 13.9520 2.30177  -2
  -1 -18  -1 13.9520 2.30177   1
   1 -18  -2 11.4766 1.84477  -2
   1  18   1 11.4766 1.84477   1
  -2  18   3 3.35194 2.15927  -2
  -2 -18  -1 3.35194 2.15927   1
   2 -18  -3 7.70175 1.75224  -2
   2  18   1 7.70175 1.75224   1
  -3  18   4 98.8437 4.67749  -2
  -3 -18  -1 98.8437 4.67749   1
   3 -18  -4 98.7002 3.17296  -2
   3  18   1 98.7002 3.17296   1
  -4  18   5 175.348 6.51134  -2
  -4 -18  -1 175.348 6.51134   1
   4 -18  -5 178.933 4.44698  -2
   4  18   1 178.933 4.44698   1
  -5  18   6 150.310 6.17313  -2
  -5 -18  -1 150.310 6.17313   1
   5 -18  -6 161.152 4.64944  -2
   5  18   1 161.152 4.64944   1
  -6  18   7 54.0906 3.96743  -2
  -6 -18  -1 54.0906 3.96743   1
   6 -18  -7 52.1368 2.60901  -2
   6  18   1 52.1368 2.60901   1
  -7  18   8 32.8452 3.58026  -2
  -7 -18  -1 32.8452 3.58026   1
   7 -18  -8 36.5848 2.19478  -2
   7  18   1 36.5848 2.19478   1
  -8  18   9 17.2899 3.54267  -2
  -8 -18  -1 17.2899 3.54267   1
   8 -18  -9 12.1797 1.34326  -2
   8  18   1 12.1797 1.34326   1
  -9  18  10 3.80545 3.26392  -2
  -9 -18  -1 3.80545 3.26392   1
   9 -18 -10 4.74414 1.41789  -2
   9  18   1 4.74414 1.41789   1
 -10  18  11 102.774 6.75485  -2
 -10 -18  -1 102.774 6.75485   1
  10 -18 -11 112.269 5.98084  -2
  10  18   1 112.269 5.98084   1
 -11  18  12 23.1288 7.09970  -2
 -11 -18  -1 23.1288 7.09970   1
 -11 -18  -1 28.4407 5.08178   1
  11  18   1 23.7107 3.18108   1
  12  19 -11 14.7391 3.75236  -2
  12 -19  -1 14.7391 3.75236   1
 -12 -19  11 19.3060 4.40152  -2
 -12  19   1 19.3060 4.40152   1
  11  19 -10 -2.3477 3.32048  -2
  11 -19  -1 -2.3477 3.32048   1
 -11 -19  10 -4.5660 3.39291  -2
 -11  19   1 -4.5660 3.39291   1
  10  19  -9 0.65190 3.14624  -2
  10 -19  -1 0.65190 3.14624   1
 -10 -19   9 1.30347 2.76136  -2
 -10  19   1 1.30347 2.76136   1
   9  19  -8 4.85810 2.97299  -2
   9 -19  -1 4.85810 2.97299   1
  -9 -19   8 4.78364 2.63072  -2
  -9  19   1 4.78364 2.63072   1
   8  19  -7 1.75140 2.76859  -2
   8 -19  -1 1.75140 2.76859   1
  -8 -19   7 1.54756 2.39949  -2
  -8  19   1 1.54756 2.39949   1
   7  19  -6 1.23227 2.39900  -2
   7 -19  -1 1.23227 2.39900   1
  -7 -19   6 2.60255 2.33076  -2
  -7  19   1 2.60255 2.33076   1
   6  19  -5 19.7611 4.30643  -2
   6 -19  -1 19.7611 4.30643   1
  -6 -19   5 20.2231 2.49848  -2
  -6  19   1 20.2231 2.49848   1
   5  19  -4 -0.8497 3.67665  -2
   5 -19  -1 -0.8497 3.67665   1
  -5 -19   4 2.49936 2.00956  -2
  -5  19   1 2.49936 2.00956   1
   4  19  -3 -3.1628 3.50039  -2
   4 -19  -1 -3.1628 3.50039   1
  -4 -19   3 3.95746 1.91501  -2
  -4  19   1 3.95746 1.91501   1
   3  19  -2 4.01751 3.17374  -2
   3 -19  -1 4.01751 3.17374   1
  -3 -19   2 1.47964 2.07862  -2
  -3  19   1 1.47964 2.07862   1
   2  19  -1 3.10420 2.79467  -2
   2 -19  -1 3.10420 2.79467   1
  -2 -19   1 -0.4874 1.92573  -2
  -2  19   1 -0.4874 1.92573   1
   1  19   0 4.37021 3.73741  -2
   1 -19  -1 4.37021 3.73741   1
  -1 -19   0 2.05958 1.67013  -2
  -1  19   1 2.05958 1.67013   1
   0  19   1 8.85568 3.26527  -2
   0 -19  -1 8.85568 3.26527   1
   0 -19  -1 14.8375 1.88690  -2
   0  19   1 14.8375 1.88690   1
  -1  19   2 2.46218 2.53856  -2
  -1 -19  -1 2.46218 2.53856   1
   1 -19  -2 0.46353 1.61091  -2
   1  19   1 0.46353 1.61091   1
  -2  19   3 1.52997 2.02253  -2
  -2 -19  -1 1.52997 2.02253   1
   2 -19  -3 3.75998 1.71780  -2
   2  19   1 3.75998 1.71780   1
  -3  19   4 1.14365 2.28397  -2
  -3 -19  -1 1.14365 2.28397   1
   3 -19  -4 1.09741 1.57516  -2
   3  19   1 1.09741 1.57516   1
  -4  19   5 10.6497 2.87982  -2
  -4 -19  -1 10.6497 2.87982   1
   4 -19  -5 11.6750 1.75013  -2
   4  19   1 11.6750 1.75013   1
  -5  19   6 5.25186 2.75521  -2
  -5 -19  -1 5.25186 2.75521   1
   5 -19  -6 6.87019 1.85725  -2
   5  19   1 6.87019 1.85725   1
  -6  19   7 -2.3271 3.27159  -2
  -6 -19  -1 -2.3271 3.27159   1
   6 -19  -7 -1.0310 1.75722  -2
   6  19   1 -1.0310 1.75722   1
  -7  19   8 2.09583 3.05963  -2
  -7 -19  -1 2.09583 3.05963   1
   7 -19  -8 2.70068 1.70011  -2
   7  19   1 2.70068 1.70011   1
  -8  19   9 4.63842 3.20329  -2
  -8 -19  -1 4.63842 3.20329   1
   8 -19  -9 8.76529 1.34052  -2
   8  19   1 8.76529 1.34052   1
  -9  19  10 3.33658 3.45997  -2
  -9 -19  -1 3.33658 3.45997   1
   9 -19 -10 4.35835 3.73013  -2
   9  19   1 4.35835 3.73013   1
 -10  19  11 3.37213 4.35355  -2
 -10 -19  -1 3.37213 4.35355   1
  10 -19 -11 6.88171 3.82011  -2
  10  19   1 6.88171 3.82011   1
  11  20 -10 17.4382 3.60742  -2
  11 -20  -1 17.4382 3.60742   1
 -11 -20  10 14.4462 3.68632  -2
 -11  20   1 14.4462 3.68632   1
  10  20  -9 120.058 5.60267  -2
  10 -20  -1 120.058 5.60267   1
 -10 -20   9 124.461 4.76445  -2
 -10  20   1 124.461 4.76445   1
   9  20  -8 22.3051 5.13709  -2
   9 -20  -1 22.3051 5.13709   1
  -9 -20   8 19.9976 2.93806  -2
  -9  20   1 19.9976 2.93806   1
   8  20  -7 60.1565 6.01656  -2
   8 -20  -1 60.1565 6.01656   1
  -8 -20   7 50.7550 3.33195  -2
  -8  20   1 50.7550 3.33195   1
   7  20  -6 5.56008 4.62782  -2
   7 -20  -1 5.56008 4.62782   1
  -7 -20   6 5.48134 2.43356  -2
  -7  20   1 5.48134 2.43356   1
   6  20  -5 52.9692 5.40650  -2
   6 -20  -1 52.9692 5.40650   1
  -6 -20   5 60.6314 3.20829  -2
  -6  20   1 60.6314 3.20829   1
   5  20  -4 88.2890 6.16827  -2
   5 -20  -1 88.2890 6.16827   1
  -5 -20   4 80.9737 3.49839  -2
  -5  20   1 80.9737 3.49839   1
   4  20  -3 234.214 9.68217  -2
   4 -20  -1 234.214 9.68217   1
  -4 -20   3 239.847 6.90326  -2
  -4  20   1 239.847 6.90326   1
   3  20  -2 60.7772 5.04118  -2
   3 -20  -1 60.7772 5.04118   1
  -3 -20   2 72.7922 3.62323  -2
  -3  20   1 72.7922 3.62323   1
   2  20  -1 63.9747 5.33078  -2
   2 -20  -1 63.9747 5.33078   1
  -2 -20   1 74.9191 3.50323  -2
  -2  20   1 74.9191 3.50323   1
   1  20   0 -1.2507 2.88661  -2
   1 -20  -1 -1.2507 2.88661   1
  -1 -20   0 0.08159 1.85327  -2
  -1  20   1 0.08159 1.85327   1
   0  20   1 51.7663 4.78605  -2
   0 -20  -1 51.7663 4.78605   1
   0 -20  -1 53.8798 2.95667  -2
   0  20   1 53.8798 2.95667   1
  -1  20   2 109.812 6.34581  -2
  -1 -20  -1 109.812 6.34581   1
   1 -20  -2 107.621 3.96352  -2
   1  20   1 107.621 3.96352   1
  -2  20   3 163.335 8.07608  -2
  -2 -20  -1 163.335 8.07608   1
   2 -20  -3 173.939 4.58218  -2
   2  20   1 173.939 4.58218   1
  -3  20   4 108.538 6.65008  -2
  -3 -20  -1 108.538 6.65008   1
   3 -20  -4 111.485 3.55847  -2
   3  20   1 111.485 3.55847   1
  -4  20   5 28.4287 3.34833  -2
  -4 -20  -1 28.4287 3.34833   1
   4 -20  -5 32.2202 2.39580  -2
   4  20   1 32.2202 2.39580   1
  -5  20   6 9.89325 3.14808  -2
  -5 -20  -1 9.89325 3.14808   1
   5 -20  -6 8.40207 2.02228  -2
   5  20   1 8.40207 2.02228   1
  -6  20   7 61.8958 5.50387  -2
  -6 -20  -1 61.8958 5.50387   1
   6 -20  -7 57.8940 2.87479  -2
   6  20   1 57.8940 2.87479   1
  -7  20   8 30.5033 4.95275  -2
  -7 -20  -1 30.5033 4.95275   1
   7 -20  -8 41.4934 2.43839  -2
   7  20   1 41.4934 2.43839   1
  -8  20   9 48.8336 5.75506  -2
  -8 -20  -1 48.8336 5.75506   1
   8 -20  -9 56.1629 4.94880  -2
   8  20   1 56.1629 4.94880   1
  10 -21  -1 14.4673 4.16123   1
 -10  21   1 12.4766 2.62919   1
   9  21  -8 -1.9739 4.87275  -2
   9 -21  -1 -1.9739 4.87275   1
  -9 -21   8 0.47642 2.76878  -2
  -9  21   1 0.47642 2.76878   1
   8  21  -7 3.95448 5.01623  -2
   8 -21  -1 3.95448 5.01623   1
  -8 -21   7 -0.2700 2.73798  -2
  -8  21   1 -0.2700 2.73798   1
   7  21  -6 10.1051 5.09179  -2
   7 -21  -1 10.1051 5.09179   1
  -7 -21   6 5.53920 2.54496  -2
  -7  21   1 5.53920 2.54496   1
   6  21  -5 3.15447 4.37590  -2
   6 -21  -1 3.15447 4.37590   1
  -6 -21   5 4.42594 2.81504  -2
  -6  21   1 4.42594 2.81504   1
   5  21  -4 4.91791 4.15323  -2
   5 -21  -1 4.91791 4.15323   1
  -5 -21   4 9.18929 2.72048  -2
  -5  21   1 9.18929 2.72048   1
   4  21  -3 2.33788 3.82426  -2
   4 -21  -1 2.33788 3.82426   1
  -4 -21   3 1.82939 2.40009  -2
  -4  21   1 1.82939 2.40009   1
   3  21  -2 -3.3183 3.52397  -2
   3 -21  -1 -3.3183 3.52397   1
  -3 -21   2 2.22742 2.21846  -2
  -3  21   1 2.22742 2.21846   1
   2  21  -1 2.17360 3.58664  -2
   2 -21  -1 2.17360 3.58664   1
  -2 -21   1 1.48076 2.01866  -2
  -2  21   1 1.48076 2.01866   1
   1  21   0 4.69477 3.45248  -2
   1 -21  -1 4.69477 3.45248   1
  -1 -21   0 0.74207 1.89249  -2
  -1  21   1 0.74207 1.89249   1
   0  21   1 1.45156 2.91733  -2
   0 -21  -1 1.45156 2.91733   1
   0 -21  -1 -0.3728 1.79974  -2
   0  21   1 -0.3728 1.79974   1
  -1  21   2 2.03084 2.98112  -2
  -1 -21  -1 2.03084 2.98112   1
   1 -21  -2 4.51773 1.80968  -2
   1  21   1 4.51773 1.80968   1
  -2  21   3 6.87755 3.10164  -2
  -2 -21  -1 6.87755 3.10164   1
   2 -21  -3 2.15351 1.74943  -2
   2  21   1 2.15351 1.74943   1
  -3  21   4 11.2647 3.76117  -2
  -3 -21  -1 11.2647 3.76117   1
   3 -21  -4 3.48152 1.99965  -2
   3  21   1 3.48152 1.99965   1
  -4  21   5 -1.2425 3.75159  -2
  -4 -21  -1 -1.2425 3.75159   1
   4 -21  -5 -0.0915 1.98903  -2
   4  21   1 -0.0915 1.98903   1
  -5  21   6 13.2021 4.08653  -2
  -5 -21  -1 13.2021 4.08653   1
   5 -21  -6 12.5468 2.09903  -2
   5  21   1 12.5468 2.09903   1
  -6  21   7 8.85310 4.01968  -2
  -6 -21  -1 8.85310 4.01968   1
   6 -21  -7 8.18099 2.02844  -2
   6  21   1 8.18099 2.02844   1
  -7  21   8 6.27836 5.10594  -2
  -7 -21  -1 6.27836 5.10594   1
   7 -21  -8 5.18910 1.83621  -2
   7  21   1 5.18910 1.83621   1
   8 -22  -1 15.8232 3.54776   1
  -8  22   1 18.5795 2.11862   1
   7  22  -6 71.9541 6.59394  -2
   7 -22  -1 71.9541 6.59394   1
  -7 -22   6 51.7837 4.02863  -2
  -7  22   1 51.7837 4.02863   1
   6  22  -5 42.9603 5.69412  -2
   6 -22  -1 42.9603 5.69412   1
  -6 -22   5 32.8190 3.49234  -2
  -6  22   1 32.8190 3.49234   1
   5  22  -4 33.0313 4.92261  -2
   5 -22  -1 33.0313 4.92261   1
  -5 -22   4 23.6764 3.11628  -2
  -5  22   1 23.6764 3.11628   1
   4  22  -3 18.0629 4.56758  -2
   4 -22  -1 18.0629 4.56758   1
  -4 -22   3 11.3739 2.60250  -2
  -4  22   1 11.3739 2.60250   1
   3  22  -2 28.2736 4.76358  -2
   3 -22  -1 28.2736 4.76358   1
  -3 -22   2 19.7748 2.71000  -2
  -3  22   1 19.7748 2.71000   1
   2  22  -1 66.8252 5.58050  -2
   2 -22  -1 66.8252 5.58050   1
  -2 -22   1 69.6319 3.64328  -2
  -2  22   1 69.6319 3.64328   1
   1  22   0 56.0285 5.21512  -2
   1 -22  -1 56.0285 5.21512   1
  -1 -22   0 57.4353 3.21678  -2
  -1  22   1 57.4353 3.21678   1
   0  22   1 122.891 6.90627  -2
   0 -22  -1 122.891 6.90627   1
   0 -22  -1 127.846 4.58847  -2
   0  22   1 127.846 4.58847   1
  -1  22   2 48.2048 4.97970  -2
  -1 -22  -1 48.2048 4.97970   1
   1 -22  -2 51.4762 2.68274  -2
   1  22   1 51.4762 2.68274   1
  -2  22   3 0.67143 3.21802  -2
  -2 -22  -1 0.67143 3.21802   1
   2 -22  -3 -2.0286 1.94206  -2
   2  22   1 -2.0286 1.94206   1
  -3  22   4 -1.6784 3.80266  -2
  -3 -22  -1 -1.6784 3.80266   1
   3 -22  -4 3.24596 2.03273  -2
   3  22   1 3.24596 2.03273   1
  -4  22   5 68.5497 5.91549  -2
  -4 -22  -1 68.5497 5.91549   1
   4 -22  -5 65.0119 3.34065  -2
   4  22   1 65.0119 3.34065   1
  -5  22   6 18.2757 4.58366  -2
  -5 -22  -1 18.2757 4.58366   1
   5 -22  -6 25.6686 2.46969  -2
   5  22   1 25.6686 2.46969   1
   5  23  -4 1.11728 4.47389  -2
   5 -23  -1 1.11728 4.47389   1
  -5 -23   4 -1.9969 2.61002  -2
  -5  23   1 -1.9969 2.61002   1
   4  23  -3 -4.8728 4.11985  -2
   4 -23  -1 -4.8728 4.11985   1
  -4 -23   3 0.27296 2.44106  -2
  -4  23   1 0.27296 2.44106   1
   3  23  -2 9.36258 4.30227  -2
   3 -23  -1 9.36258 4.30227   1
  -3 -23   2 8.05159 2.52481  -2
  -3  23   1 8.05159 2.52481   1
   2  23  -1 8.22181 3.76100  -2
   2 -23  -1 8.22181 3.76100   1
  -2 -23   1 -3.3275 2.11756  -2
  -2  23   1 -3.3275 2.11756   1
   1  23   0 5.46920 3.77541  -2
   1 -23  -1 5.46920 3.77541   1
  -1 -23   0 4.10477 2.05321  -2
  -1  23   1 4.10477 2.05321   1
   0  23   1 5.71762 3.81045  -2
   0 -23  -1 5.71762 3.81045   1
   0 -23  -1 0.75464 1.55292  -2
   0  23   1 0.75464 1.55292   1
  -1  23   2 -3.8449 2.52839  -2
  -1 -23  -1 -3.8449 2.52839   1
   1 -23  -2 2.49974 1.93440  -2
   1  23   1 2.49974 1.93440   1
  -2  23   3 0.31991 3.32054  -2
  -2 -23  -1 0.31991 3.32054   1
   2 -23  -3 5.40303 2.10628  -2
   2  23   1 5.40303 2.10628   1
   4 -23  -2 0.77202 2.02944  -2
   4  23  -2 0.77202 2.02944   1
  -4  23   2 -1.0246 4.07617  -2
  -4 -23   2 -1.0246 4.07617   1
   3 -23  -1 4.11973 2.06807  -2
   3  23  -2 4.11973 2.06807   1
  -3  23   1 4.83525 3.84993  -2
  -3 -23   2 4.83525 3.84993   1
   2 -23   0 1.09232 2.06650  -2
   2  23  -2 1.09232 2.06650   1
  -2  23   0 2.11591 3.69681  -2
  -2 -23   2 2.11591 3.69681   1
   1 -23   1 0.44213 1.97842  -2
   1  23  -2 0.44213 1.97842   1
  -1  23  -1 4.76351 3.66395  -2
  -1 -23   2 4.76351 3.66395   1
   0 -23   2 9.52708 2.04563  -2
   0  23  -2 9.52708 2.04563   1
   0  23  -2 5.55330 3.61764  -2
   0 -23   2 5.55330 3.61764   1
  -1 -23   3 3.15565 2.07908  -2
  -1  23  -2 3.15565 2.07908   1
   1  23  -3 5.79805 3.67640  -2
   1 -23   2 5.79805 3.67640   1
  -2 -23   4 14.4088 2.35629  -2
  -2  23  -2 14.4088 2.35629   1
   2  23  -4 9.54016 3.98391  -2
   2 -23   2 9.54016 3.98391   1
  -3 -23   5 1.39475 2.32490  -2
  -3  23  -2 1.39475 2.32490   1
   3  23  -5 4.70908 3.74347  -2
   3 -23   2 4.70908 3.74347   1
  -4 -23   6 4.85033 2.59340  -2
  -4  23  -2 4.85033 2.59340   1
   4  23  -6 -3.1246 3.96578  -2
   4 -23   2 -3.1246 3.96578   1
  -5 -23   7 1.05253 2.63973  -2
  -5  23  -2 1.05253 2.63973   1
   5  23  -7 -2.6359 4.25327  -2
   5 -23   2 -2.6359 4.25327   1
   6 -22  -4 26.6859 2.15705  -2
   6  22  -2 26.6859 2.15705   1
  -6  22   4 29.6041 4.78495  -2
  -6 -22   2 29.6041 4.78495   1
   5 -22  -3 50.1635 2.85665  -2
   5  22  -2 50.1635 2.85665   1
  -5  22   3 56.4583 5.73693  -2
  -5 -22   2 56.4583 5.73693   1
   4 -22  -2 52.1534 2.68250  -2
   4  22  -2 52.1534 2.68250   1
  -4  22   2 49.4520 5.27402  -2
  -4 -22   2 49.4520 5.27402   1
   3 -22  -1 12.4568 2.30050  -2
   3  22  -2 12.4568 2.30050   1
  -3  22   1 12.8565 4.11914  -2
  -3 -22   2 12.8565 4.11914   1
   2 -22   0 4.87975 2.01992  -2
   2  22  -2 4.87975 2.01992   1
  -2  22   0 7.23956 3.80381  -2
  -2 -22   2 7.23956 3.80381   1
   1 -22   1 66.1140 3.33244  -2
   1  22  -2 66.1140 3.33244   1
  -1  22  -1 63.3421 5.41908  -2
  -1 -22   2 63.3421 5.41908   1
   0 -22   2 60.4594 3.26435  -2
   0  22  -2 60.4594 3.26435   1
   0  22  -2 65.9743 5.35214  -2
   0 -22   2 65.9743 5.35214   1
  -1 -22   3 174.916 5.62708  -2
  -1  22  -2 174.916 5.62708   1
   1  22  -3 168.082 8.23200  -2
   1 -22   2 168.082 8.23200   1
  -2 -22   4 126.686 4.69406  -2
  -2  22  -2 126.686 4.69406   1
   2  22  -4 116.630 6.88590  -2
   2 -22   2 116.630 6.88590   1
  -3 -22   5 128.484 4.97633  -2
  -3  22  -2 128.484 4.97633   1
   3  22  -5 142.570 7.80962  -2
   3 -22   2 142.570 7.80962   1
  -4 -22   6 5.52266 2.57075  -2
  -4  22  -2 5.52266 2.57075   1
   4  22  -6 3.36838 4.20208  -2
   4 -22   2 3.36838 4.20208   1
  -5 -22   7 5.03947 2.67598  -2
  -5  22  -2 5.03947 2.67598   1
   5  22  -7 1.96729 4.24611  -2
   5 -22   2 1.96729 4.24611   1
  -6 -22   8 3.59846 2.80982  -2
  -6  22  -2 3.59846 2.80982   1
   6  22  -8 -3.8088 4.49504  -2
   6 -22   2 -3.8088 4.49504   1
  -7 -22   9 115.693 4.48519  -2
  -7  22  -2 115.693 4.48519   1
   7  22  -9 111.300 7.82261  -2
   7 -22   2 111.300 7.82261   1
  -8  22  -2 5.91167 1.64798   1
   8 -22   2 5.97579 2.97013   1
   8 -21  -6 -0.2519 3.32280  -2
   8  21  -2 -0.2519 3.32280   1
  -8  21   6 6.27470 8.14936  -2
  -8 -21   2 6.27470 8.14936   1
   7 -21  -5 2.24777 1.37822  -2
   7  21  -2 2.24777 1.37822   1
  -7  21   5 -0.5789 4.02631  -2
  -7 -21   2 -0.5789 4.02631   1
   6 -21  -4 20.3079 2.00230  -2
   6  21  -2 20.3079 2.00230   1
  -6  21   4 19.1106 4.45593  -2
  -6 -21   2 19.1106 4.45593   1
   5 -21  -3 4.34546 1.73861  -2
   5  21  -2 4.34546 1.73861   1
  -5  21   3 6.57441 4.03769  -2
  -5 -21   2 6.57441 4.03769   1
   4 -21  -2 0.97873 1.88493  -2
   4  21  -2 0.97873 1.88493   1
  -4  21   2 2.82094 3.66057  -2
  -4 -21   2 2.82094 3.66057   1
   3 -21  -1 3.43857 1.92178  -2
   3  21  -2 3.43857 1.92178   1
  -3  21   1 7.03183 5.92573  -2
  -3 -21   2 7.03183 5.92573   1
   2 -21   0 5.27267 1.98446  -2
   2  21  -2 5.27267 1.98446   1
  -2  21   0 2.42295 3.21512  -2
  -2 -21   2 2.42295 3.21512   1
   1 -21   1 8.37414 1.94814  -2
   1  21  -2 8.37414 1.94814   1
  -1  21  -1 7.15081 3.38913  -2
  -1 -21   2 7.15081 3.38913   1
   0 -21   2 6.60029 1.71773  -2
   0  21  -2 6.60029 1.71773   1
   0  21  -2 1.92291 2.20575  -2
   0 -21   2 1.92291 2.20575   1
  -1 -21   3 4.52581 1.93884  -2
  -1  21  -2 4.52581 1.93884   1
   1  21  -3 4.52776 2.49855  -2
   1 -21   2 4.52776 2.49855   1
  -2 -21   4 -2.3561 1.82690  -2
  -2  21  -2 -2.3561 1.82690   1
   2  21  -4 -0.1848 3.02772  -2
   2 -21   2 -0.1848 3.02772   1
  -3 -21   5 4.90938 2.26919  -2
  -3  21  -2 4.90938 2.26919   1
   3  21  -5 -3.7455 3.37240  -2
   3 -21   2 -3.7455 3.37240   1
  -4 -21   6 11.8430 2.65861  -2
  -4  21  -2 11.8430 2.65861   1
   4  21  -6 13.8932 4.27755  -2
   4 -21   2 13.8932 4.27755   1
  -5 -21   7 6.54424 2.64208  -2
  -5  21  -2 6.54424 2.64208   1
   5  21  -7 1.95132 4.06824  -2
   5 -21   2 1.95132 4.06824   1
  -6 -21   8 37.1699 2.95568  -2
  -6  21  -2 37.1699 2.95568   1
   6  21  -8 42.4142 5.39102  -2
   6 -21   2 42.4142 5.39102   1
  -7 -21   9 24.3679 2.78938  -2
  -7  21  -2 24.3679 2.78938   1
   7  21  -9 21.3821 4.90422  -2
   7 -21   2 21.3821 4.90422   1
  -8 -21  10 8.16624 3.26651  -2
  -8  21  -2 8.16624 3.26651   1
   8  21 -10 5.58137 4.59307  -2
   8 -21   2 5.58137 4.59307   1
  -9 -21  11 22.7287 3.12898  -2
  -9  21  -2 22.7287 3.12898   1
   9  21 -11 28.3487 5.46978  -2
   9 -21   2 28.3487 5.46978   1
   9 -20  -7 52.7710 4.58863  -2
   9  20  -2 52.7710 4.58863   1
   8 -20  -6 78.1688 4.09842  -2
   8  20  -2 78.1688 4.09842   1
  -8  20   6 56.6050 5.83321  -2
  -8 -20   2 56.6050 5.83321   1
   7 -20  -5 81.2493 2.92820  -2
   7  20  -2 81.2493 2.92820   1
  -7  20   5 83.7353 4.99816  -2
  -7 -20   2 83.7353 4.99816   1
   6 -20  -4 104.163 3.25235  -2
   6  20  -2 104.163 3.25235   1
  -6  20   4 106.505 5.28667  -2
  -6 -20   2 106.505 5.28667   1
   5 -20  -3 34.6390 2.18399  -2
   5  20  -2 34.6390 2.18399   1
  -5  20   3 44.2547 5.10742  -2
  -5 -20   2 44.2547 5.10742   1
   4 -20  -2 34.9806 2.42821  -2
   4  20  -2 34.9806 2.42821   1
  -4  20   2 34.9493 4.48439  -2
  -4 -20   2 34.9493 4.48439   1
   3 -20  -1 31.2024 2.44519  -2
   3  20  -2 31.2024 2.44519   1
  -3  20   1 25.6137 4.20938  -2
  -3 -20   2 25.6137 4.20938   1
   2 -20   0 207.959 5.90442  -2
   2  20  -2 207.959 5.90442   1
  -2  20   0 208.248 9.07677  -2
  -2 -20   2 208.248 9.07677   1
   1 -20   1 82.8514 3.50939  -2
   1  20  -2 82.8514 3.50939   1
  -1  20  -1 82.6973 5.34295  -2
  -1 -20   2 82.6973 5.34295   1
   0 -20   2 129.208 4.39343  -2
   0  20  -2 129.208 4.39343   1
   0  20  -2 122.842 5.10057  -2
   0 -20   2 122.842 5.10057   1
  -1 -20   3 24.7518 2.22836  -2
  -1  20  -2 24.7518 2.22836   1
   1  20  -3 21.1574 2.73955  -2
   1 -20   2 21.1574 2.73955   1
  -2 -20   4 7.26453 2.02032  -2
  -2  20  -2 7.26453 2.02032   1
   2  20  -4 9.00203 3.64435  -2
   2 -20   2 9.00203 3.64435   1
  -3 -20   5 37.8984 2.94930  -2
  -3  20  -2 37.8984 2.94930   1
   3  20  -5 40.6818 4.58077  -2
   3 -20   2 40.6818 4.58077   1
  -4 -20   6 215.085 6.49843  -2
  -4  20  -2 215.085 6.49843   1
   4  20  -6 215.230 9.43883  -2
   4 -20   2 215.230 9.43883   1
  -5 -20   7 25.7873 2.54389  -2
  -5  20  -2 25.7873 2.54389   1
   5  20  -7 26.1722 4.49714  -2
   5 -20   2 26.1722 4.49714   1
  -6 -20   8 74.6428 3.41082  -2
  -6  20  -2 74.6428 3.41082   1
   6  20  -8 71.1143 5.88445  -2
   6 -20   2 71.1143 5.88445   1
  -7 -20   9 -0.2969 2.35090  -2
  -7  20  -2 -0.2969 2.35090   1
   7  20  -9 4.00488 4.36386  -2
   7 -20   2 4.00488 4.36386   1
  -8 -20  10 28.4981 3.07235  -2
  -8  20  -2 28.4981 3.07235   1
   8  20 -10 32.6695 5.10210  -2
   8 -20   2 32.6695 5.10210   1
  -9 -20  11 24.2430 3.06006  -2
  -9  20  -2 24.2430 3.06006   1
   9  20 -11 22.0411 3.35297  -2
   9 -20   2 22.0411 3.35297   1
 -10 -20  12 69.8790 4.66782  -2
 -10  20  -2 69.8790 4.66782   1
  10  20 -12 77.3600 4.74828  -2
  10 -20   2 77.3600 4.74828   1
 -11  20  -2 15.1809 2.39691   1
  11 -20   2 10.8959 2.30134   1
  11  19  -2 -1.5806 2.32023   1
 -11 -19   2 2.41324 3.18702   1
  10 -19  -8 -0.1061 3.28222  -2
  10  19  -2 -0.1061 3.28222   1
 -10  19   8 -5.5220 5.71423  -2
 -10 -19   2 -5.5220 5.71423   1
   9 -19  -7 6.64355 2.64858  -2
   9  19  -2 6.64355 2.64858   1
  -9  19   7 8.14172 3.56280  -2
  -9 -19   2 8.14172 3.56280   1
   8 -19  -6 8.15276 2.70862  -2
   8  19  -2 8.15276 2.70862   1
  -8  19   6 5.19085 4.01814  -2
  -8 -19   2 5.19085 4.01814   1
   7 -19  -5 23.1478 1.63978  -2
   7  19  -2 23.1478 1.63978   1
  -7  19   5 19.0747 3.45709  -2
  -7 -19   2 19.0747 3.45709   1
   6 -19  -4 1.37689 1.44893  -2
   6  19  -2 1.37689 1.44893   1
  -6  19   4 -0.1193 2.68060  -2
  -6 -19   2 -0.1193 2.68060   1
   5 -19  -3 5.08747 1.67338  -2
   5  19  -2 5.08747 1.67338   1
  -5  19   3 -0.6369 2.58263  -2
  -5 -19   2 -0.6369 2.58263   1
   4 -19  -2 0.99704 1.69038  -2
   4  19  -2 0.99704 1.69038   1
  -4  19   2 -0.6049 2.37195  -2
  -4 -19   2 -0.6049 2.37195   1
   3 -19  -1 6.34419 1.80417  -2
   3  19  -2 6.34419 1.80417   1
  -3  19   1 3.52726 3.25985  -2
  -3 -19   2 3.52726 3.25985   1
   2 -19   0 0.42575 1.68567  -2
   2  19  -2 0.42575 1.68567   1
  -2  19   0 -0.3313 2.99541  -2
  -2 -19   2 -0.3313 2.99541   1
   1 -19   1 -0.8464 1.65056  -2
   1  19  -2 -0.8464 1.65056   1
  -1  19  -1 2.80497 2.32357  -2
  -1 -19   2 2.80497 2.32357   1
   0 -19   2 5.77795 1.65145  -2
   0  19  -2 5.77795 1.65145   1
   0  19  -2 4.72211 2.18156  -2
   0 -19   2 4.72211 2.18156   1
  -1 -19   3 3.59003 1.61472  -2
  -1  19  -2 3.59003 1.61472   1
   1  19  -3 2.82273 2.30586  -2
   1 -19   2 2.82273 2.30586   1
  -2 -19   4 0.43180 1.82646  -2
  -2  19  -2 0.43180 1.82646   1
   2  19  -4 -3.2440 3.03363  -2
   2 -19   2 -3.2440 3.03363   1
  -3 -19   5 1.70783 1.73987  -2
  -3  19  -2 1.70783 1.73987   1
   3  19  -5 4.17581 3.28951  -2
   3 -19   2 4.17581 3.28951   1
  -4 -19   6 7.58079 1.98627  -2
  -4  19  -2 7.58079 1.98627   1
   4  19  -6 9.21929 3.70662  -2
   4 -19   2 9.21929 3.70662   1
  -5 -19   7 5.42867 2.05442  -2
  -5  19  -2 5.42867 2.05442   1
   5  19  -7 3.17435 3.81755  -2
   5 -19   2 3.17435 3.81755   1
  -6 -19   8 2.11495 2.14574  -2
  -6  19  -2 2.11495 2.14574   1
   6  19  -8 5.83333 3.97820  -2
   6 -19   2 5.83333 3.97820   1
  -7 -19   9 4.20025 2.29656  -2
  -7  19  -2 4.20025 2.29656   1
   7  19  -9 2.67472 2.54221  -2
   7 -19   2 2.67472 2.54221   1
  -8 -19  10 -0.8825 2.41710  -2
  -8  19  -2 -0.8825 2.41710   1
   8  19 -10 6.24689 2.91067  -2
   8 -19   2 6.24689 2.91067   1
  -9 -19  11 21.9718 2.91068  -2
  -9  19  -2 21.9718 2.91068   1
   9  19 -11 20.6634 3.29363  -2
   9 -19   2 20.6634 3.29363   1
 -10 -19  12 2.95255 3.35867  -2
 -10  19  -2 2.95255 3.35867   1
  10  19 -12 7.43978 3.32448  -2
  10 -19   2 7.43978 3.32448   1
 -11 -19  13 2.80588 4.22273  -2
 -11  19  -2 2.80588 4.22273   1
  11  19 -13 3.44665 3.43329  -2
  11 -19   2 3.44665 3.43329   1
 -12  19  -2 3.67264 2.26220   1
  12 -19   2 5.96133 2.01105   1
  12 -18  -9 2.87846 5.14335  -2
  12  18  -2 2.87846 5.14335   1
 -12 -18   2 4.50018 3.29302   1
  11  18  -2 2.28743 2.75189   1
 -11 -18   2 -0.3702 2.86017   1
  10 -18  -8 108.029 5.54789  -2
  10  18  -2 108.029 5.54789   1
 -10 -18   2 87.6968 6.87467   1
   9 -18  -7 48.9208 3.31825  -2
   9  18  -2 48.9208 3.31825   1
  -9  18   7 38.6867 4.06865  -2
  -9 -18   2 38.6867 4.06865   1
   8 -18  -6 15.1369 2.69687  -2
   8  18  -2 15.1369 2.69687   1
  -8  18   6 14.1403 3.36154  -2
  -8 -18   2 14.1403 3.36154   1
   7  18  -2 1.61781 0.81544   1
   7 -18  -5 27.0485 1.52516  -2
   7  18  -2 27.0485 1.52516   1
  -7  18   5 21.5742 3.35644  -2
  -7 -18   2 21.5742 3.35644   1
   6 -18  -4 52.9706 2.09223  -2
   6  18  -2 52.9706 2.09223   1
  -6  18   4 48.7716 3.72626  -2
  -6 -18   2 48.7716 3.72626   1
   5 -18  -3 238.674 5.99105  -2
   5  18  -2 238.674 5.99105   1
  -5  18   3 216.996 7.48180  -2
  -5 -18   2 216.996 7.48180   1
   4 -18  -2 134.802 4.16577  -2
   4  18  -2 134.802 4.16577   1
  -4  18   2 129.478 5.30374  -2
  -4 -18   2 129.478 5.30374   1
   3 -18  -1 190.904 5.23671  -2
   3  18  -2 190.904 5.23671   1
  -3  18   1 180.491 6.30305  -2
  -3 -18   2 180.491 6.30305   1
   2 -18   0 22.4287 2.07744  -2
   2  18  -2 22.4287 2.07744   1
  -2  18   0 18.0456 2.31993  -2
  -2 -18   2 18.0456 2.31993   1
   1 -18   1 93.2080 3.43457  -2
   1  18  -2 93.2080 3.43457   1
  -1  18  -1 101.126 5.44877  -2
  -1 -18   2 101.126 5.44877   1
   0 -18   2 2.16827 1.38344  -2
   0  18  -2 2.16827 1.38344   1
   0  18  -2 -3.0143 1.78528  -2
   0 -18   2 -3.0143 1.78528   1
  -1 -18   3 131.254 4.31823  -2
  -1  18  -2 131.254 4.31823   1
   1  18  -3 132.660 6.37421  -2
   1 -18   2 132.660 6.37421   1
  -2 -18   4 17.6343 1.80920  -2
  -2  18  -2 17.6343 1.80920   1
   2  18  -4 9.98292 3.32252  -2
   2 -18   2 9.98292 3.32252   1
  -3 -18   5 258.494 6.01004  -2
  -3  18  -2 258.494 6.01004   1
   3  18  -5 273.469 10.2180  -2
   3 -18   2 273.469 10.2180   1
  -4 -18   6 8.01683 1.91693  -2
  -4  18  -2 8.01683 1.91693   1
   4  18  -6 11.5112 3.63800  -2
   4 -18   2 11.5112 3.63800   1
  -5 -18   7 14.4048 2.13442  -2
  -5  18  -2 14.4048 2.13442   1
   5  18  -7 16.4871 2.24845  -2
   5 -18   2 16.4871 2.24845   1
  -6 -18   8 4.50235 2.07834  -2
  -6  18  -2 4.50235 2.07834   1
   6  18  -8 3.24888 2.30856  -2
   6 -18   2 3.24888 2.30856   1
  -7 -18   9 232.673 5.95143  -2
  -7  18  -2 232.673 5.95143   1
   7  18  -9 234.915 7.13353  -2
   7 -18   2 234.915 7.13353   1
  -8 -18  10 16.4889 2.60644  -2
  -8  18  -2 16.4889 2.60644   1
   8  18 -10 10.7792 2.95481  -2
   8 -18   2 10.7792 2.95481   1
  -9 -18  11 156.759 4.94572  -2
  -9  18  -2 156.759 4.94572   1
   9  18 -11 151.346 5.87572  -2
[truncated: 3,366,163 more chars]
