# Supplementary material for: Crystal structure of the formal 20 electron zirconocene penta­fulvene complex Cp2Zr(η5,η1-adamantyl­idene­penta­fulvene):toluene:n-hexane = 1:0.125:0.125
Source: Acta Crystallogr E Crystallogr Commun. 2017 Nov 3;73(Pt 12):1823–6. doi: 10.1107/S2056989017015560 (PMC5730232; doi:10.1107/S2056989017015560)
Supplement: Supplementary file 2 [file e-73-01823-Isup2.hkl]

data_I                                                                          
_shelx_title ' Zr(C5H5)2(C15H18) *0.125C7H8 *0.125C6H14 in P-1'                 
_shelx_refln_list_code          4                                               
_shelx_F_calc_maximum      538.20                                               
_exptl_crystal_F_000      1844.00                                               
_reflns_d_resolution_high  0.6700                                               
                                                                                
loop_                                                                           
 _space_group_symop_operation_xyz                                               
 'x, y, z'                                                                      
 '-x, -y, -z'                                                                   
                                                                                
_cell_length_a    13.6751                                                       
_cell_length_b    16.0733                                                       
_cell_length_c    19.5889                                                       
_cell_angle_alpha  98.692                                                       
_cell_angle_beta  109.424                                                       
_cell_angle_gamma  90.548                                                       
                                                                                
_shelx_F_squared_multiplier     1.000                                           
                                                                                
loop_                                                                           
 _refln_index_h                                                                 
 _refln_index_k                                                                 
 _refln_index_l                                                                 
 _refln_F_squared_calc                                                          
 _refln_F_squared_meas                                                          
 _refln_F_squared_sigma                                                         
 _refln_observed_status                                                         
  -1   0   0         31.48         34.57         3.43 o                         
  -1   0   0         50.84         64.27        12.78 o                         
   1   0   0         31.48         31.05         2.99 o                         
   1   0   0         50.84         65.45         7.92 o                         
  -2   0   0      25455.83      26694.88       541.99 o                         
  -2   0   0      16967.20      18838.36       306.44 o                         
   2   0   0      25455.83      27636.56       627.95 o                         
   2   0   0      16967.20      18625.66       209.67 o                         
  -3   0   0        164.25        169.86        10.70 o                         
  -3   0   0        249.21        262.21        15.86 o                         
   3   0   0        249.21        333.25        25.15 o                         
   3   0   0        164.25        187.05         7.94 o                         
  -4   0   0        125.01        151.76        11.79 o                         
  -4   0   0        739.68        712.81        41.76 o                         
   4   0   0        125.01        117.82        19.11 o                         
   4   0   0        739.68        799.02        37.29 o                         
  -5   0   0        383.03        412.81        17.91 o                         
  -5   0   0        447.76        469.20        69.51 o                         
   5   0   0        383.03        366.46        13.79 o                         
   5   0   0        447.76        466.45        34.98 o                         
  -6   0   0      25813.00      25546.50       429.31 o                         
  -6   0   0      30447.84      28109.61      1194.21 o                         
   6   0   0      30447.84      31354.01       709.21 o                         
   6   0   0      25813.00      25520.88       378.19 o                         
  -7   0   0        720.06        725.52        31.16 o                         
   7   0   0        720.06        693.99        24.63 o                         
   7   0   0        911.21        933.19        51.55 o                         
  -8   0   0       1025.37       1538.37        45.50 o                         
   8   0   0       1025.37       1382.98        63.56 o                         
   8   0   0       4382.24       4543.87       133.01 o                         
  -9   0   0         31.51         63.51        17.20 o                         
   9   0   0        248.79        294.43        48.15 o                         
   9   0   0         31.51         40.67        25.26 o                         
 -10   0   0       5757.85       6130.41       125.12 o                         
  10   0   0       5757.85       6081.23       121.92 o                         
  10   0   0       7678.20       8097.64       338.12 o                         
 -11   0   0        779.82        866.20        49.27 o                         
  11   0   0        779.82        765.73        38.74 o                         
 -12   0   0       5853.35       5482.88       141.71 o                         
  12   0   0       5853.35       5713.81       121.80 o                         
 -13   0   0       2070.07       2107.68        79.23 o                         
  13   0   0       2070.07       2012.52        81.14 o                         
 -14   0   0         20.39         90.39        28.55 o                         
  14   0   0         20.39         74.05        34.26 o                         
 -15   0   0        687.10        703.88        53.68 o                         
  15   0   0        687.10        702.26        61.33 o                         
 -16   0   0       1210.34       1287.28       100.32 o                         
  16   0   0       1210.34       1210.79        97.36 o                         
  16   0   0       2462.40       2413.06       198.71 o                         
 -17   0   0        732.03        727.41        82.66 o                         
  17   0   0        732.03        749.52       117.31 o                         
  17   0   0        842.59        791.99       110.58 o                         
 -18   0   0       1658.31       1606.38       120.41 o                         
  18   0   0       1658.31       1875.70       162.96 o                         
  18   0   0       2072.98       2001.67       216.45 o                         
 -19   0   0         18.35         18.15        54.84 o                         
  19   0   0         67.04        154.46       111.99 o                         
  19  -1   0       1268.77        951.81       149.83 o                         
  19  -1   0       1736.56       1612.82       145.76 o                         
 -19   1   0       1268.77       1172.15       108.31 o                         
  18  -1   0        414.31        300.57        88.52 o                         
 -18   1   0        286.70        269.25        63.55 o                         
  17  -1   0        220.85        257.17        50.88 o                         
 -17   1   0        220.85        133.31        51.92 o                         
  16  -1   0        246.06        234.73        48.77 o                         
 -16   1   0        246.06        234.44        44.14 o                         
  15  -1   0        629.21        705.08        61.20 o                         
 -15   1   0        629.21        633.48        53.74 o                         
  14  -1   0         44.34         36.36        34.38 o                         
 -14   1   0         44.34         48.26        29.58 o                         
  13  -1   0       1233.91       1293.62        70.01 o                         
 -13   1   0       1233.91       1189.41        62.57 o                         
  12  -1   0          3.75         39.99        20.63 o                         
 -12   1   0          3.75         28.38        23.71 o                         
  11  -1   0        406.97        316.42        27.96 o                         
 -11   1   0        406.97        352.80        36.32 o                         
  10  -1   0          1.98         10.44        22.61 o                         
  10  -1   0         73.28         26.84        47.11 o                         
 -10   1   0          1.98         15.58        17.61 o                         
   9  -1   0       1194.60       1189.51        61.23 o                         
   9  -1   0        844.72        798.35        42.97 o                         
  -9   1   0        844.72        864.22        38.02 o                         
   8  -1   0         98.28         71.90        26.15 o                         
   8  -1   0        128.79         98.69        39.24 o                         
  -8   1   0         98.28        122.35        18.67 o                         
   7  -1   0        554.95        527.44        22.44 o                         
   7  -1   0        689.81        626.90        43.90 o                         
  -7   1   0        554.95        612.90        35.98 o                         
  -7   1   0        689.81        612.79        36.56 o                         
   6  -1   0         54.89         45.48        32.79 o                         
   6  -1   0         22.90          0.57        11.32 o                         
  -6   1   0         22.90          3.12         6.38 o                         
  -6   1   0         54.89         45.47        23.25 o                         
   5  -1   0         11.50         14.92        10.51 o                         
   5  -1   0         12.06         11.96        29.64 o                         
  -5   1   0         12.06         10.95        34.84 o                         
  -5   1   0         11.50         12.16         9.40 o                         
   4  -1   0        339.67        380.50        17.57 o                         
   4  -1   0       1166.49       1311.86        48.61 o                         
  -4   1   0        339.67        441.53        16.81 o                         
  -4   1   0       1166.49       1289.03        60.80 o                         
   3  -1   0       2500.49       2496.05        41.22 o                         
   3  -1   0       3227.22       3242.21        85.68 o                         
  -3   1   0       2500.49       2479.74        37.61 o                         
  -3   1   0       3227.22       3183.07       113.81 o                         
   2  -1   0      11942.16      12154.35       139.51 o                         
   2  -1   0      16881.21      16535.01       392.23 o                         
  -2   1   0      16881.21      17051.22       325.75 o                         
  -2   1   0      11942.16      12459.79       156.68 o                         
   1  -1   0       2708.97       2938.64        38.79 o                         
   1  -1   0       3238.52       3246.22        83.41 o                         
  -1   1   0       2708.97       2909.80        38.82 o                         
  -1   1   0       3238.52       3330.00        83.63 o                         
   0  -1   0          0.05          0.15         2.96 o                         
   0   1   0          0.05          1.93         2.01 o                         
  -1  -1   0       1860.74       1942.61        68.42 o                         
  -1  -1   0       1227.03       1386.94        26.46 o                         
   1   1   0       1227.03       1361.01        26.19 o                         
   1   1   0       1860.74       2163.43        69.46 o                         
  -2  -1   0      13870.79      14799.50       197.83 o                         
  -2  -1   0      17721.65      18474.30       325.52 o                         
   2   1   0      13870.79      15010.93       199.85 o                         
   2   1   0      17721.65      19397.35       363.40 o                         
  -3  -1   0        111.90         95.47         9.01 o                         
  -3  -1   0        175.36        134.55        23.32 o                         
   3   1   0        111.90        111.38         9.08 o                         
   3   1   0        175.36        144.94        20.33 o                         
  -4  -1   0        479.97        521.94        17.64 o                         
  -4  -1   0        664.61        649.82        38.19 o                         
   4   1   0        664.61        704.97        23.07 o                         
   4   1   0        479.97        535.47        21.31 o                         
  -5  -1   0        133.62        131.26        32.71 o                         
  -5  -1   0         26.76         26.48         9.94 o                         
   5   1   0        133.62         78.81        35.09 o                         
   5   1   0         26.76         33.80         7.83 o                         
  -6  -1   0        691.21        722.88        84.93 o                         
  -6  -1   0        370.96        414.83        21.81 o                         
   6   1   0        370.96        411.36        15.70 o                         
   6   1   0        691.21        762.54        44.62 o                         
  -7  -1   0         42.38         39.85        13.48 o                         
  -7  -1   0         54.65        100.41        75.28 o                         
   7   1   0         42.38         42.30         8.42 o                         
   7   1   0         54.65        112.48        37.83 o                         
  -8  -1   0         14.25         95.71        15.77 o                         
  -8  -1   0        548.89        549.87        93.54 o                         
   8   1   0         14.25         70.74        15.01 o                         
   8   1   0        548.89        710.21        50.79 o                         
  -9  -1   0        323.54        325.29        29.63 o                         
   9   1   0        323.54        305.80        19.67 o                         
   9   1   0        394.28        400.40        51.02 o                         
 -10  -1   0       1748.82       1808.36        63.04 o                         
  10   1   0       1748.82       1708.27        41.94 o                         
  10   1   0       1775.64       1721.42       138.37 o                         
 -11  -1   0        323.57        419.29        35.46 o                         
  11   1   0        323.57        342.67        28.42 o                         
 -12  -1   0         45.82        147.08        28.76 o                         
  12   1   0         45.82        120.50        22.75 o                         
 -13  -1   0        219.21        231.07        32.29 o                         
  13   1   0        219.21        154.96        35.51 o                         
 -14  -1   0        253.16        283.00        34.11 o                         
  14   1   0        253.16        255.96        41.10 o                         
 -15  -1   0        442.72        405.36        63.74 o                         
  15   1   0        442.72        528.63        54.21 o                         
 -16  -1   0       1488.71       1573.26       113.19 o                         
  16   1   0       1488.71       1686.65       108.64 o                         
  16   1   0       2110.31       1951.23       181.94 o                         
 -17  -1   0        137.32        171.33        59.06 o                         
  17   1   0        137.32        217.81        86.45 o                         
  17   1   0        175.66        198.88       133.67 o                         
 -18  -1   0        998.58        889.46        94.71 o                         
  18   1   0       1053.72       1200.81       169.28 o                         
  18   1   0        998.58       1044.09       144.89 o                         
 -19  -1   0         48.67         33.37        57.19 o                         
  19   1   0        136.73        182.03       111.27 o                         
  19  -2   0        797.49        916.46       110.41 o                         
  19  -2   0        685.51        609.86       119.59 o                         
 -19   2   0        685.51        748.07        91.71 o                         
  18  -2   0        169.18        282.93        86.62 o                         
 -18   2   0          0.61        -41.20        41.20 o                         
  17  -2   0        135.36        261.40        63.09 o                         
  17  -2   0        168.08         84.42       136.34 o                         
 -17   2   0        135.36        135.31        54.49 o                         
  16  -2   0         93.79         18.41        37.57 o                         
 -16   2   0         93.79         66.58        34.88 o                         
  15  -2   0       3055.91       3172.94       115.23 o                         
 -15   2   0       3055.91       2997.11       106.45 o                         
  14  -2   0       1549.41       1579.89        77.99 o                         
 -14   2   0       1549.41       1306.59        69.30 o                         
  13  -2   0       5698.67       5748.34       154.85 o                         
 -13   2   0       5698.67       5492.61       149.21 o                         
  12  -2   0        336.77        276.93        29.67 o                         
 -12   2   0        336.77        313.67        38.31 o                         
  11  -2   0       1902.73       2071.17        61.75 o                         
 -11   2   0       1902.73       2085.44        76.27 o                         
  10  -2   0        391.80        356.79        36.37 o                         
  10  -2   0        480.39        447.24        53.95 o                         
 -10   2   0        391.80        293.82        33.54 o                         
   9  -2   0      15528.83      15309.30       314.92 o                         
   9  -2   0      18460.14      18256.73       448.67 o                         
  -9   2   0      15528.83      15126.07       317.30 o                         
  -9   2   0      18460.14      18647.35       613.33 o                         
   8  -2   0        590.53        594.18        46.51 o                         
   8  -2   0        404.23        419.49        41.48 o                         
  -8   2   0        404.23        426.43        36.12 o                         
  -8   2   0        590.53        543.96        40.19 o                         
   7  -2   0       8202.45       7815.37       201.99 o                         
   7  -2   0       7400.33       6653.23       125.37 o                         
  -7   2   0       7400.33       6738.83       149.61 o                         
   6  -2   0        101.55         74.42        14.29 o                         
   6  -2   0        181.79        162.51        36.98 o                         
  -6   2   0        101.55         93.47        12.78 o                         
   5  -2   0      14958.18      15758.17       375.84 o                         
  -5   2   0       1293.81       3682.10        67.29 o                         
   4  -2   0        186.45        190.96        10.66 o                         
   4  -2   0        241.88        254.35        30.63 o                         
  -4   2   0        186.45        192.76        13.69 o                         
  -4   2   0        241.88        237.57        37.60 o                         
   3  -2   0       1638.65       1812.06        87.52 o                         
   3  -2   0        461.73        843.07        20.00 o                         
  -3   2   0        461.73        883.99        18.70 o                         
  -3   2   0       1638.65       1872.59        75.99 o                         
   2  -2   0       1471.47       1408.45        68.29 o                         
   2  -2   0        961.32       1015.32        18.09 o                         
  -2   2   0        961.32        988.14        18.93 o                         
  -2   2   0       1471.47       1433.50        49.91 o                         
   1  -2   0      38819.12      41216.54       521.64 o                         
   1  -2   0      33388.12      36940.52       838.33 o                         
  -1   2   0      33388.12      36207.42       530.17 o                         
  -1   2   0      38819.12      41805.16       697.90 o                         
   0  -2   0        400.04        512.33         8.34 o                         
   0   2   0        400.04        503.99         8.25 o                         
  -1  -2   0      56827.03      57991.52       935.78 o                         
  -1  -2   0      49328.18      53169.25      1740.07 o                         
   1   2   0      56827.03      60864.73       931.66 o                         
   1   2   0      49328.18      53930.69      1740.13 o                         
  -2  -2   0       6066.92       6020.06       195.48 o                         
  -2  -2   0       4447.53       4289.60        77.15 o                         
   2   2   0       6066.92       6203.30       195.52 o                         
   2   2   0       4447.53       4324.36        60.93 o                         
  -3  -2   0         64.35        210.23        11.58 o                         
  -3  -2   0        166.84        346.18        60.15 o                         
   3   2   0         64.35        233.16        11.56 o                         
   3   2   0        166.84        400.82        20.10 o                         
  -4  -2   0        234.83        238.46        22.65 o                         
  -4  -2   0        233.12        226.64        10.58 o                         
   4   2   0        233.12        237.60        16.27 o                         
   4   2   0        234.83        238.94        23.02 o                         
  -5  -2   0      43895.04      47427.86       779.24 o                         
  -5  -2   0      56363.38      57151.52      1472.94 o                         
   5   2   0      56363.38      60085.34      1118.49 o                         
   5   2   0      43895.04      49094.11       902.42 o                         
  -6  -2   0          0.43         37.01        14.49 o                         
  -6  -2   0        282.98        256.97        33.78 o                         
   6   2   0        282.98        281.32        21.02 o                         
   6   2   0          0.43         20.44        16.03 o                         
  -7  -2   0      12091.32      11240.87       302.46 o                         
  -7  -2   0      11911.37      11619.04       236.58 o                         
   7   2   0      11911.37      11754.66       200.47 o                         
   7   2   0      12091.32      11289.38       288.14 o                         
  -8  -2   0       1262.36       1244.47        45.19 o                         
  -8  -2   0       1262.49       1243.43        60.31 o                         
   8   2   0       1262.36       1334.49        33.63 o                         
   8   2   0       1262.49       1259.74       109.33 o                         
  -9  -2   0      16512.08      16009.36       321.55 o                         
  -9  -2   0      17416.23      15903.58       709.76 o                         
   9   2   0      16512.08      15923.92       276.11 o                         
   9   2   0      17416.23      17597.92       613.50 o                         
 -10  -2   0        227.47        294.88        28.75 o                         
  10   2   0        227.47        297.91        29.84 o                         
  10   2   0        457.53        578.17        59.16 o                         
 -11  -2   0       3537.74       4333.20       111.04 o                         
  11   2   0       3537.74       4156.42        95.09 o                         
 -12  -2   0          0.21         41.39        20.80 o                         
  12   2   0          0.21         39.58        19.86 o                         
 -13  -2   0        150.51        332.60        31.33 o                         
  13   2   0        150.51        258.37        39.00 o                         
 -14  -2   0       1107.45       1287.01        94.44 o                         
  14   2   0       1107.45       1160.25        69.95 o                         
 -15  -2   0       4913.16       4923.86       183.51 o                         
  15   2   0       4913.16       5081.09       146.69 o                         
 -16  -2   0        870.34        829.18        86.68 o                         
  16   2   0        877.29        927.72       147.98 o                         
  16   2   0        870.34        964.98       132.43 o                         
 -17  -2   0       1998.18       1974.61       126.59 o                         
  17   2   0       1998.18       2323.05       184.57 o                         
  17   2   0       2001.34       1897.40       181.40 o                         
 -18  -2   0         17.99        129.23        54.64 o                         
  18   2   0         17.99          1.14        65.37 o                         
  18   2   0         65.02        126.06       162.38 o                         
 -19  -2   0         97.44        209.79        65.18 o                         
  19   2   0        190.70        133.27       170.53 o                         
  19   2   0         97.44         91.16        78.58 o                         
  19  -3   0        276.81        271.68        70.31 o                         
  19  -3   0        287.08        238.37       117.29 o                         
 -19   3   0        276.81        159.35        60.57 o                         
  18  -3   0          4.40        100.90       147.13 o                         
  18  -3   0          4.32        -47.65        52.33 o                         
 -18   3   0          4.32        -42.10        42.10 o                         
  17  -3   0        128.15        173.77       146.03 o                         
  17  -3   0        120.17        197.75        62.26 o                         
 -17   3   0        120.17        147.36        40.44 o                         
  16  -3   0       1150.42       1265.55        82.44 o                         
 -16   3   0       1150.42       1123.15        74.71 o                         
  15  -3   0        323.61        348.83        49.31 o                         
 -15   3   0        323.61        371.88        46.49 o                         
  14  -3   0        239.80        261.71        43.77 o                         
 -14   3   0        239.80        296.70        42.65 o                         
  13  -3   0        133.68        157.83        38.86 o                         
 -13   3   0        133.68        209.74        36.29 o                         
  12  -3   0        742.92        608.62        50.43 o                         
 -12   3   0        742.92        727.73        51.87 o                         
  11  -3   0        208.07        242.68        27.54 o                         
 -11   3   0        208.07        235.54        34.04 o                         
  10  -3   0       1872.86       1797.70        55.76 o                         
 -10   3   0       1872.86       1821.00        58.21 o                         
 -10   3   0       2001.36       1960.98        87.13 o                         
   9  -3   0       2234.34       2313.33       142.03 o                         
   9  -3   0       2162.24       2019.16        85.74 o                         
  -9   3   0       2234.34       2155.82        96.08 o                         
  -9   3   0       2162.24       2147.05        70.01 o                         
   8  -3   0        168.49        191.16        71.99 o                         
   8  -3   0        164.84        165.69        33.92 o                         
  -8   3   0        164.84        178.93        18.88 o                         
   7  -3   0         20.84         12.28        25.68 o                         
   7  -3   0        155.79        110.29        73.32 o                         
  -7   3   0         20.84         39.52        13.79 o                         
   6  -3   0       1686.48       1629.54        40.13 o                         
   6  -3   0       1880.18       2058.16       119.61 o                         
  -6   3   0       1686.48       1740.69        40.98 o                         
   5  -3   0         23.53         10.48        10.46 o                         
   5  -3   0         27.33         68.40        58.15 o                         
  -5   3   0         23.53         14.94        12.33 o                         
   4  -3   0        802.31        820.98        21.76 o                         
   4  -3   0        802.56        863.08        70.07 o                         
  -4   3   0        802.31        839.71        21.73 o                         
   3  -3   0         93.50         92.37        11.63 o                         
   3  -3   0         93.57        129.86        44.60 o                         
  -3   3   0         93.50        102.00        10.38 o                         
  -3   3   0         93.57         65.47        50.05 o                         
   2  -3   0        213.35        247.77        12.22 o                         
   2  -3   0        424.06        460.16        33.84 o                         
  -2   3   0        213.35        233.58        12.99 o                         
  -2   3   0        424.06        379.05        34.21 o                         
   1  -3   0      10247.46       9951.00       130.35 o                         
  -1   3   0      10247.46      10051.60       108.55 o                         
   0  -3   0         29.40         20.44         6.15 o                         
   0   3   0         29.40          8.59         6.22 o                         
  -1  -3   0       6690.63       6443.46        98.89 o                         
   1   3   0       6690.63       6521.90        99.50 o                         
  -2  -3   0        439.61        469.79        31.42 o                         
  -2  -3   0        308.65        288.31        19.31 o                         
   2   3   0        439.61        472.83        45.85 o                         
  -3  -3   0        900.06       1068.81        61.62 o                         
  -3  -3   0        459.66        550.63        22.59 o                         
   3   3   0        459.66        521.52        16.68 o                         
   3   3   0        900.06        869.77        34.39 o                         
  -4  -3   0          3.94        -42.86        59.32 o                         
  -4  -3   0          3.49         -6.13        14.27 o                         
   4   3   0          3.49         -6.48         9.36 o                         
   4   3   0          3.94          1.03        17.95 o                         
  -5  -3   0       5442.75       5906.38       156.03 o                         
  -5  -3   0       7285.15       7288.84       341.43 o                         
   5   3   0       7285.15       7910.73       160.42 o                         
   5   3   0       5442.75       5834.67       147.07 o                         
  -6  -3   0        876.64        898.31        22.76 o                         
  -6  -3   0        887.59        865.64        98.18 o                         
   6   3   0        887.59        852.48        38.40 o                         
   6   3   0        876.64        893.15        40.35 o                         
  -7  -3   0       5826.98       6140.96       131.95 o                         
  -7  -3   0       5899.11       5339.65       285.91 o                         
   7   3   0       5826.98       6064.70       129.64 o                         
   7   3   0       5899.11       6171.85       131.37 o                         
  -8  -3   0       1210.53       1190.05        33.99 o                         
  -8  -3   0       1360.69       1400.91       130.55 o                         
   8   3   0       1210.53       1200.20        28.70 o                         
   8   3   0       1360.69       1675.92       121.63 o                         
  -9  -3   0       1949.45       1976.01        47.61 o                         
  -9  -3   0       2684.64       2428.71       174.96 o                         
   9   3   0       1949.45       1958.79        37.30 o                         
   9   3   0       2684.64       2474.47       151.85 o                         
 -10  -3   0        424.13        388.81        27.50 o                         
 -10  -3   0        511.16        429.44       125.96 o                         
  10   3   0        424.13        434.02        27.57 o                         
  10   3   0        511.16        470.30       105.78 o                         
 -11  -3   0         62.46        141.94        18.62 o                         
  11   3   0         62.46        110.36        27.29 o                         
  11   3   0        679.78        904.76        84.75 o                         
 -12  -3   0       1597.44       1472.89        86.91 o                         
  12   3   0       1597.44       1606.51        66.38 o                         
  12   3   0       1827.33       1751.69       113.56 o                         
 -13  -3   0       1867.70       1732.72        85.66 o                         
  13   3   0       1867.70       1826.49        75.29 o                         
 -14  -3   0         78.39         77.66        44.44 o                         
  14   3   0         78.39        104.81        34.59 o                         
 -15  -3   0       1651.45       1665.81       106.80 o                         
  15   3   0       1651.45       1521.43        99.03 o                         
 -16  -3   0        128.35         37.92        47.04 o                         
  16   3   0        128.35        121.98        50.90 o                         
 -17  -3   0          5.04         32.48        51.54 o                         
  17   3   0        111.17        216.96        99.46 o                         
 -18  -3   0        134.49        147.74        58.83 o                         
  18   3   0        148.13        119.58       105.64 o                         
  19  -4   0         75.78        -23.73        94.74 o                         
  19  -4   0         22.49        -15.80        84.22 o                         
 -19   4   0         22.49         27.24        50.84 o                         
  18  -4   0        766.64        908.07        79.28 o                         
  18  -4   0        906.09        931.40       174.86 o                         
 -18   4   0        766.64        767.55        70.96 o                         
  17  -4   0        215.76        270.33       153.97 o                         
  17  -4   0        206.18        273.40        64.96 o                         
 -17   4   0        206.18        205.32        45.45 o                         
  16  -4   0       3861.77       3847.43       134.10 o                         
 -16   4   0       3861.77       3728.06       127.04 o                         
  15  -4   0        504.88        484.79        54.83 o                         
 -15   4   0        504.88        440.41        49.23 o                         
  14  -4   0        435.60        477.69        52.51 o                         
 -14   4   0        435.60        551.54        51.00 o                         
  13  -4   0         60.86         34.76        33.89 o                         
 -13   4   0         60.86         32.82        31.15 o                         
  12  -4   0       4931.50       4939.49       137.82 o                         
 -12   4   0       4931.50       4725.92       134.29 o                         
  11  -4   0        134.06        191.67        35.67 o                         
 -11   4   0        134.06        230.39        24.79 o                         
  10  -4   0      12469.05      12697.01       334.77 o                         
  10  -4   0      13700.34      13707.95       517.55 o                         
 -10   4   0      12469.05      12439.51       272.00 o                         
 -10   4   0      13700.34      13396.50       465.93 o                         
   9  -4   0        638.39        689.01        53.68 o                         
   9  -4   0        768.57        814.69       108.38 o                         
  -9   4   0        638.39        679.92        32.39 o                         
   8  -4   0        225.72        246.80        36.65 o                         
   8  -4   0       1393.33       1492.06       116.74 o                         
  -8   4   0        225.72        445.75        23.57 o                         
   7  -4   0         75.62        142.93        64.70 o                         
   7  -4   0         71.40         95.51        28.62 o                         
  -7   4   0         71.40         57.48        15.08 o                         
   6  -4   0      74156.15      73349.38      2437.28 o                         
   6  -4   0      61663.06      64767.61      1200.32 o                         
  -6   4   0      61663.06      62590.46       951.17 o                         
   5  -4   0        184.66        189.74        18.68 o                         
   5  -4   0        391.97        392.03        59.19 o                         
  -5   4   0        184.66        220.69        15.08 o                         
  -5   4   0        391.97        430.96        69.10 o                         
   4  -4   0      91465.59      94411.05      1748.15 o                         
   4  -4   0      97025.62      96495.32      3284.69 o                         
  -4   4   0      91465.59      92151.70      1373.45 o                         
  -4   4   0      97025.62     102787.45      3345.46 o                         
   3  -4   0        147.20        143.01        17.32 o                         
   3  -4   0        241.47        215.21        51.61 o                         
  -3   4   0        147.20        180.54        14.01 o                         
  -3   4   0        241.47        279.08        37.73 o                         
   2  -4   0       2064.42       2166.05        35.94 o                         
  -2   4   0        288.39        704.32        24.69 o                         
  -2   4   0       2064.42       2242.34        59.48 o                         
   1  -4   0        112.04        107.67        12.49 o                         
  -1   4   0        112.04        119.20        14.51 o                         
   0  -4   0      16877.90      15957.98       184.10 o                         
   0   4   0      16877.90      15535.77       191.08 o                         
  -1  -4   0         62.29        117.43        19.38 o                         
   1   4   0         62.29         82.53         8.42 o                         
  -2  -4   0       5024.76       4810.09        87.80 o                         
  -2  -4   0       2381.33       2578.65       112.01 o                         
  -3  -4   0       2575.99       2677.04        66.78 o                         
  -3  -4   0       3683.96       3269.23       102.79 o                         
  -4  -4   0       6751.93       8625.43       273.19 o                         
   4   4   0       6751.93       7911.63       163.40 o                         
   4   4   0        640.40       1410.88        72.55 o                         
  -5  -4   0      13750.56      14748.60       292.97 o                         
  -5  -4   0      15646.04      15888.71       684.89 o                         
   5   4   0      15646.04      16910.94       326.55 o                         
   5   4   0      13750.56      15030.82       350.07 o                         
  -6  -4   0      47980.38      46906.87      1948.24 o                         
  -6  -4   0      44233.96      45518.38      1059.53 o                         
   6   4   0      47980.38      50610.26       948.30 o                         
   6   4   0      44233.96      46822.70      1057.78 o                         
  -7  -4   0        380.82        420.60        39.60 o                         
  -7  -4   0        446.16        340.06        86.59 o                         
   7   4   0        446.16        432.57        33.57 o                         
   7   4   0        380.82        371.83        44.45 o                         
  -8  -4   0       7057.29       7854.40       209.80 o                         
  -8  -4   0      11349.00      10700.43       501.60 o                         
   8   4   0       7057.29       7446.74       136.30 o                         
   8   4   0      11349.00      11641.68       294.50 o                         
  -9  -4   0        177.15        250.05        38.84 o                         
  -9  -4   0        599.91        605.20       110.76 o                         
   9   4   0        177.15        226.36        14.91 o                         
   9   4   0        599.91        561.72       103.31 o                         
 -10  -4   0       3417.08       3719.27       130.70 o                         
 -10  -4   0       5365.11       5065.23       300.17 o                         
  10   4   0       3417.08       3668.44        69.43 o                         
  10   4   0       5365.11       6074.02       267.22 o                         
 -11  -4   0       3651.29       3467.47       131.35 o                         
  11   4   0       3651.29       3545.22        84.51 o                         
 -12  -4   0       7043.81       7192.89       217.85 o                         
  12   4   0       7043.81       6950.52       143.30 o                         
 -13  -4   0        614.30        685.85        71.24 o                         
  13   4   0        614.30        769.03        53.51 o                         
 -14  -4   0       2158.53       2117.99       111.02 o                         
  14   4   0       2158.53       2055.32       104.25 o                         
 -15  -4   0         51.53         94.53        47.35 o                         
  15   4   0         51.53         58.53        42.61 o                         
 -16  -4   0       1095.37       1228.69        99.59 o                         
  16   4   0       1417.21       1381.55       183.90 o                         
  16   4   0       1095.37       1107.21       121.33 o                         
 -17  -4   0        155.36        120.45        58.69 o                         
  17   4   0        829.53        638.88       105.69 o                         
 -18  -4   0        597.36        607.23        86.26 o                         
  18   4   0       1075.19       1129.99       122.91 o                         
  19  -5   0       1089.53       1004.96       140.55 o                         
  19  -5   0        880.52        805.41       134.90 o                         
 -19   5   0       1089.53        944.38       196.04 o                         
 -19   5   0        880.52       1048.76       146.20 o                         
  18  -5   0        247.02        222.70       113.89 o                         
  18  -5   0        157.73        174.50        66.80 o                         
 -18   5   0        157.73        183.31        46.19 o                         
  17  -5   0       1221.99       1197.21        86.39 o                         
  17  -5   0       1424.68       1440.37       183.79 o                         
 -17   5   0       1221.99       1265.94        81.93 o                         
  16  -5   0        964.12        822.31        70.38 o                         
 -16   5   0        964.12        975.67        72.04 o                         
  15  -5   0        359.50        377.81        51.60 o                         
 -15   5   0        359.50        301.76        46.68 o                         
  14  -5   0         35.47         -3.44        36.12 o                         
 -14   5   0         35.47         14.00        32.41 o                         
  13  -5   0        259.49        285.04        42.68 o                         
 -13   5   0        259.49        291.44        42.40 o                         
  12  -5   0        162.17        139.57        36.67 o                         
 -12   5   0        162.17        230.06        46.64 o                         
  11  -5   0       1048.69       1047.39        61.84 o                         
 -11   5   0       1641.83       1647.88        92.65 o                         
 -11   5   0       1048.69       1071.95        72.79 o                         
  10  -5   0         72.18         80.23        35.97 o                         
  10  -5   0        686.29        583.78       103.69 o                         
 -10   5   0         72.18        127.15        20.08 o                         
   9  -5   0        214.38        174.76        37.19 o                         
   9  -5   0        256.76        232.08        82.55 o                         
  -9   5   0        214.38        215.86        21.32 o                         
   8  -5   0        146.14        139.60        32.93 o                         
   8  -5   0        550.75        637.36        85.13 o                         
  -8   5   0        146.14        138.64        18.24 o                         
   7  -5   0         68.17         62.37        15.34 o                         
   7  -5   0         70.54        156.61        73.96 o                         
  -7   5   0         68.17         78.51        17.49 o                         
  -7   5   0         70.54        132.35        77.11 o                         
   6  -5   0        331.66        405.91        25.55 o                         
   6  -5   0        339.66        346.04        66.68 o                         
  -6   5   0        331.66        356.44        24.83 o                         
  -6   5   0        339.66        305.86        33.60 o                         
   5  -5   0        316.83        379.69        62.02 o                         
   5  -5   0        179.13        201.18        21.11 o                         
  -5   5   0        179.13        220.48        17.87 o                         
  -5   5   0        316.83        295.98        69.83 o                         
   4  -5   0        970.36        861.22        76.36 o                         
   4  -5   0        970.35        919.63        36.82 o                         
  -4   5   0        970.35        911.73        33.07 o                         
  -4   5   0        970.36        893.06        55.03 o                         
   3  -5   0         90.90        114.02        27.00 o                         
   3  -5   0         82.07        109.34        28.42 o                         
  -3   5   0         90.90        133.05        31.02 o                         
  -3   5   0         82.07        124.40        19.81 o                         
   2  -5   0        468.07        524.28        28.28 o                         
  -2   5   0        468.07        481.18        22.50 o                         
   1  -5   0        345.30        405.48        15.19 o                         
  -1   5   0        345.30        419.06        18.03 o                         
   0  -5   0          2.78         -7.18         8.61 o                         
   0   5   0          2.78          0.94         9.36 o                         
  -1  -5   0         53.95         86.02        20.69 o                         
   1   5   0         53.95        106.78        10.73 o                         
  -2  -5   0      10720.77      11985.11       180.25 o                         
   2   5   0      10720.77      11720.83       413.54 o                         
  -3  -5   0       1393.87       1575.84        48.59 o                         
  -3  -5   0        692.97        871.49        47.45 o                         
  -4  -5   0        672.17        807.38        47.94 o                         
  -4  -5   0        191.34        279.60        25.43 o                         
   4   5   0        191.34        293.44         9.10 o                         
  -5  -5   0          0.98         16.99        17.31 o                         
  -5  -5   0         11.57         28.63        58.95 o                         
   5   5   0         11.57         16.49        18.09 o                         
   5   5   0          0.98          1.18        25.90 o                         
  -6  -5   0       3387.43       3358.42       108.58 o                         
  -6  -5   0       4277.75       4182.96       230.96 o                         
   6   5   0       4277.75       4518.28       100.86 o                         
   6   5   0       3387.43       3437.90       142.38 o                         
  -7  -5   0       1656.91       1821.26        75.36 o                         
  -7  -5   0       2384.33       2328.48       162.28 o                         
   7   5   0       1656.91       1688.57        48.89 o                         
   7   5   0       2384.33       2560.85        69.14 o                         
  -8  -5   0        419.50        358.65        97.63 o                         
  -8  -5   0         83.64        121.06        30.30 o                         
   8   5   0         83.64         92.39        17.20 o                         
   8   5   0        419.50        440.34        38.07 o                         
  -9  -5   0        249.68        280.78        41.45 o                         
  -9  -5   0        253.14        374.96       109.88 o                         
   9   5   0        253.14        369.87        99.82 o                         
   9   5   0        249.68        263.06        18.31 o                         
 -10  -5   0         53.65        153.33       113.08 o                         
 -10  -5   0         15.46         -2.43        28.23 o                         
  10   5   0         15.46         30.39        13.40 o                         
  10   5   0         53.65        206.18       107.16 o                         
 -11  -5   0        151.77         54.25       121.76 o                         
 -11  -5   0         98.69         78.36        37.68 o                         
  11   5   0         98.69        144.33        23.15 o                         
 -12  -5   0       1824.67       1909.30        96.66 o                         
  12   5   0       1824.67       1909.69        61.26 o                         
 -13  -5   0         88.04         60.05        39.90 o                         
  13   5   0         88.04         74.97        37.45 o                         
 -14  -5   0          2.60         65.99        40.98 o                         
  14   5   0          2.60         42.68        41.12 o                         
 -15  -5   0          8.31        -36.98        36.98 o                         
  15   5   0          8.31        -34.68        51.77 o                         
  15   5   0        115.33        -47.28       129.33 o                         
 -16  -5   0       1249.73       1247.49       103.73 o                         
  16   5   0       1661.22       1718.65       193.60 o                         
  16   5   0       1249.73       1331.69       128.66 o                         
 -17  -5   0        167.49        138.27        54.65 o                         
  17   5   0        174.43        222.31       100.20 o                         
 -18  -5   0        252.11        182.16        63.32 o                         
  18   5   0        507.41        627.72       143.26 o                         
  18   5   0        252.11         67.49        84.66 o                         
  18  -6   0        964.23       1204.43       183.48 o                         
  18  -6   0        918.08        888.07        95.97 o                         
 -18   6   0        918.08        890.76        74.89 o                         
  17  -6   0        349.55        459.42        75.58 o                         
  17  -6   0        541.35        690.44       113.87 o                         
 -17   6   0        349.55        393.88        54.84 o                         
  16  -6   0        312.44        265.33        43.43 o                         
 -16   6   0        312.44        282.25        47.94 o                         
  15  -6   0       4779.40       4596.36       148.04 o                         
 -15   6   0       4779.40       4556.97       143.92 o                         
  14  -6   0         98.14         63.59        37.16 o                         
 -14   6   0         98.14        152.63        39.52 o                         
  13  -6   0       3471.59       3384.34       115.63 o                         
 -13   6   0       3471.59       3472.89       140.28 o                         
  12  -6   0         59.21         32.41        38.02 o                         
  12  -6   0         99.19        281.79       126.62 o                         
 -12   6   0         59.21         22.56        35.86 o                         
  11  -6   0       5476.54       5475.72       273.07 o                         
  10  -6   0       2717.07       2653.84       175.99 o                         
  10  -6   0       1871.70       1902.71        89.96 o                         
 -10   6   0       1871.70       1869.19        71.94 o                         
 -10   6   0       2717.07       2512.09       124.37 o                         
   9  -6   0       7253.33       7056.17       302.91 o                         
   9  -6   0       1837.16       2167.86       100.02 o                         
  -9   6   0       7253.33       7281.69       312.65 o                         
  -9   6   0       1837.16       2685.23        86.08 o                         
   8  -6   0        362.47        367.86        43.41 o                         
   8  -6   0        679.06        607.45        99.74 o                         
  -8   6   0        362.47        374.41        27.55 o                         
  -8   6   0        679.06        670.58        96.28 o                         
   7  -6   0       5473.41       5153.75       228.53 o                         
   7  -6   0       5427.80       5414.76       121.14 o                         
  -7   6   0       5473.41       5135.18       234.09 o                         
  -7   6   0       5427.80       5022.53       108.83 o                         
   6  -6   0        280.79        259.00        24.65 o                         
   6  -6   0        314.42        176.07        72.87 o                         
  -6   6   0        314.42        362.07        79.25 o                         
  -6   6   0        280.79        223.84        22.99 o                         
   5  -6   0       4555.94       5210.12       220.45 o                         
  -5   6   0        341.98       1345.00        62.09 o                         
  -5   6   0       4555.94       5252.79       159.14 o                         
   4  -6   0          8.38          9.34        19.56 o                         
   4  -6   0         10.83          3.40        22.66 o                         
  -4   6   0         10.83        -30.86        32.73 o                         
  -4   6   0          8.38         -9.59        16.95 o                         
   3  -6   0      32822.30      32469.52       450.87 o                         
  -3   6   0      23069.59      25115.53       486.55 o                         
  -3   6   0      32822.30      34023.26       657.09 o                         
   2  -6   0        335.16        328.24        21.03 o                         
  -2   6   0        335.16        375.00        21.84 o                         
   1  -6   0      53099.02      53561.75       711.65 o                         
  -1   6   0      53099.02      54930.05       737.32 o                         
   0  -6   0        436.22        297.03        11.82 o                         
   0   6   0        436.22        291.67        14.56 o                         
  -1  -6   0       5205.31       5679.66       104.66 o                         
   1   6   0       5205.31       5628.66        83.99 o                         
  -2  -6   0       7371.45       7828.87       123.69 o                         
   2   6   0       7371.45       7599.84       135.75 o                         
  -3  -6   0      39408.84      40799.35      1353.57 o                         
  -3  -6   0      47784.38      50170.90       865.58 o                         
   3   6   0      47784.38      48822.25      1188.96 o                         
  -4  -6   0      16023.32      17501.07       402.58 o                         
  -4  -6   0      12234.16      13224.96       268.97 o                         
   4   6   0      12234.16      13316.03       222.54 o                         
  -5  -6   0      18958.46      20447.34       400.35 o                         
  -5  -6   0      28418.71      29671.49       639.34 o                         
   5   6   0      28418.71      27076.62       544.01 o                         
   5   6   0      18958.46      20122.45       336.62 o                         
  -6  -6   0         35.76         57.50        19.17 o                         
  -6  -6   0        355.44        365.72        88.99 o                         
   6   6   0         35.76         86.51        14.38 o                         
   6   6   0        355.44        395.52        26.39 o                         
  -7  -6   0        728.65       1280.25        91.72 o                         
  -7  -6   0       4938.33       5351.77       287.04 o                         
   7   6   0       4938.33       5699.89       126.24 o                         
  -8  -6   0        252.99        264.06        98.80 o                         
  -8  -6   0         93.91         81.31        30.24 o                         
   8   6   0        252.99        378.00        35.45 o                         
   8   6   0         93.91         77.79        17.38 o                         
  -9  -6   0       6809.62       6745.20       197.62 o                         
  -9  -6   0       6811.49       6383.25       343.18 o                         
   9   6   0       6809.62       6720.54       112.92 o                         
   9   6   0       6811.49       6859.25       294.72 o                         
 -10  -6   0       5381.28       5236.85       173.12 o                         
 -10  -6   0       6612.12       6217.24       340.22 o                         
  10   6   0       5381.28       5511.47        90.42 o                         
 -11  -6   0       4906.63       5077.89       171.99 o                         
 -11  -6   0       6418.04       5640.47       328.25 o                         
  11   6   0       4906.63       5179.39       101.93 o                         
 -12  -6   0        736.58        800.19        73.18 o                         
  12   6   0        736.58        797.31        48.99 o                         
 -13  -6   0        329.26        534.24        57.19 o                         
  13   6   0        329.26        405.18        53.48 o                         
 -14  -6   0        412.08        400.48        54.35 o                         
  14   6   0        412.08        352.81        54.92 o                         
 -15  -6   0       4071.44       4066.64       167.44 o                         
  15   6   0       5929.12       5615.39       200.37 o                         
 -16  -6   0       1096.25        986.87        95.95 o                         
  16   6   0       1465.93       1512.13       120.31 o                         
 -17  -6   0        309.72        496.85        77.03 o                         
  17   6   0        334.26        365.32       104.63 o                         
 -18  -6   0          5.68         61.19        54.87 o                         
  18   6   0         51.89        -47.90        97.04 o                         
  18  -7   0          0.82        -66.32        66.32 o                         
  18  -7   0         73.29        191.87       151.48 o                         
 -18   7   0         73.29        227.35       165.80 o                         
 -18   7   0          0.82         11.45        48.74 o                         
  17  -7   0         21.07         24.00        48.16 o                         
 -17   7   0         21.07         42.58        37.32 o                         
  16  -7   0       1378.55       1253.38        73.61 o                         
 -16   7   0       1378.55       1212.67        82.54 o                         
  15  -7   0       1208.14       1398.85        73.11 o                         
 -15   7   0       1208.14       1389.65        86.24 o                         
  14  -7   0        268.08        254.43        48.28 o                         
 -14   7   0        268.08        229.59        43.33 o                         
  13  -7   0        685.97        690.41        59.87 o                         
 -13   7   0        685.97        633.78        70.04 o                         
  12  -7   0        135.72        116.96        43.61 o                         
  12  -7   0        865.87        976.16       149.56 o                         
 -12   7   0        135.72        174.79        43.63 o                         
  11  -7   0        308.90        276.22       107.40 o                         
  11  -7   0        286.87        290.26        48.98 o                         
 -11   7   0        286.87        271.43        49.47 o                         
 -11   7   0        308.90        285.46        70.24 o                         
  10  -7   0       4642.34       4357.94       232.94 o                         
  10  -7   0       3926.23       3775.81       138.39 o                         
 -10   7   0       3926.23       3953.94       101.45 o                         
 -10   7   0       4642.34       4256.60       186.62 o                         
   9  -7   0          5.43         63.18        34.22 o                         
   9  -7   0         48.59         19.72       100.90 o                         
  -9   7   0          5.43          6.88        19.11 o                         
  -9   7   0         48.59         30.97       101.80 o                         
   8  -7   0       1193.82       1335.60        70.25 o                         
   8  -7   0       1232.90       1138.40       119.40 o                         
  -8   7   0       1193.82       1144.04        45.97 o                         
  -8   7   0       1232.90       1368.77       122.45 o                         
   7  -7   0        361.26        378.74        86.95 o                         
   7  -7   0        272.23        355.26        28.22 o                         
  -7   7   0        272.23        326.31        27.34 o                         
  -7   7   0        361.26        324.49        86.44 o                         
   6  -7   0        900.85        861.60        40.65 o                         
   6  -7   0       1084.99       1018.92        67.40 o                         
  -6   7   0       1084.99       1107.83        69.60 o                         
  -6   7   0        900.85        885.50        42.08 o                         
   5  -7   0        704.65        747.98        32.33 o                         
   5  -7   0        206.85        288.17        39.77 o                         
  -5   7   0        704.65        685.09        46.29 o                         
  -5   7   0        206.85        317.07        36.08 o                         
   4  -7   0        273.51        290.28        20.00 o                         
  -4   7   0        273.51        279.40        38.92 o                         
  -4   7   0        192.01        221.17        25.37 o                         
   3  -7   0       1606.25       1480.21        41.12 o                         
  -3   7   0       1606.25       1546.68        39.20 o                         
   2  -7   0          1.30         13.96        17.99 o                         
  -2   7   0          1.30        -18.92        18.92 o                         
   1  -7   0        688.65        711.84        21.67 o                         
  -1   7   0        688.65        716.71        18.66 o                         
   0  -7   0         89.32         88.25        12.01 o                         
   0   7   0         89.32         88.85        11.44 o                         
  -1  -7   0        616.55        768.22        33.11 o                         
   1   7   0        616.55        749.72        21.18 o                         
  -2  -7   0         67.32         79.85        25.85 o                         
   2   7   0         67.32         72.03        11.82 o                         
  -3  -7   0       1558.05       1834.30        46.14 o                         
   3   7   0        819.62       1008.17        28.39 o                         
   3   7   0       1558.05       1762.84        39.19 o                         
  -4  -7   0        336.42        459.53        33.99 o                         
  -4  -7   0         58.77        127.68        40.27 o                         
   4   7   0         58.77        113.41        12.76 o                         
   4   7   0        336.42        446.23        23.28 o                         
  -5  -7   0        316.80        261.94        43.88 o                         
  -5  -7   0         77.03        101.22        22.59 o                         
   5   7   0        316.80        244.11        17.01 o                         
   5   7   0         77.03        102.93         8.68 o                         
  -6  -7   0          1.09         15.09        20.96 o                         
  -6  -7   0          3.39        -45.01        45.01 o                         
   6   7   0          3.39         -5.29        14.82 o                         
   6   7   0          1.09         10.42        29.86 o                         
  -7  -7   0         86.66         94.06        46.39 o                         
  -7  -7   0        175.90        265.33        57.44 o                         
   7   7   0         86.66        114.54        16.86 o                         
   7   7   0        175.90        223.68        28.27 o                         
  -8  -7   0        213.96        238.86        40.05 o                         
  -8  -7   0        364.08        428.80       108.49 o                         
   8   7   0        213.96        260.92        23.36 o                         
   8   7   0        364.08        429.94        35.95 o                         
  -9  -7   0        490.16        486.31        52.63 o                         
  -9  -7   0        693.81        754.77       126.44 o                         
   9   7   0        693.81        670.02       107.16 o                         
   9   7   0        490.16        536.27        24.31 o                         
 -10  -7   0         72.88        -62.04       100.10 o                         
 -10  -7   0         23.85         76.31        38.18 o                         
  10   7   0         23.85         53.92        16.39 o                         
 -11  -7   0       1314.90       1363.64        84.31 o                         
 -11  -7   0       2091.39       1913.95       192.97 o                         
  11   7   0       1314.90       1474.58        51.70 o                         
 -12  -7   0         31.03         39.42        33.74 o                         
  12   7   0         31.03         39.79        25.06 o                         
 -13  -7   0        626.67        654.54        62.27 o                         
  13   7   0        626.67        590.10        59.88 o                         
 -14  -7   0          7.12         24.88        43.93 o                         
  14   7   0          7.12        -24.52        36.09 o                         
 -15  -7   0       1192.45       1161.41       101.13 o                         
  15   7   0       1192.45       1300.35       113.96 o                         
  15   7   0       1365.78       1345.31       175.37 o                         
 -16  -7   0         82.39        135.36        52.80 o                         
  16   7   0        258.71        318.77        95.55 o                         
 -17  -7   0         14.42         59.92        53.62 o                         
  17   7   0         19.61         20.61        93.73 o                         
  18  -8   0        297.09        291.66        75.61 o                         
 -18   8   0        297.09        378.57        69.22 o                         
 -18   8   0        557.35        681.35       182.12 o                         
  17  -8   0         21.42        -51.65        55.63 o                         
 -17   8   0         21.42         68.74        41.66 o                         
  16  -8   0       4108.72       3848.36       147.03 o                         
 -16   8   0       4108.72       3938.70       138.99 o                         
  15  -8   0        624.28        609.69        52.69 o                         
 -15   8   0        624.28        419.38        54.09 o                         
  14  -8   0        987.27        952.88        59.30 o                         
 -14   8   0        987.27        937.69        86.31 o                         
  13  -8   0         27.16         32.62        29.47 o                         
 -13   8   0         27.16         56.28        41.57 o                         
  12  -8   0       9007.94       9118.15       405.10 o                         
  12  -8   0       5081.10       5159.67       146.29 o                         
 -12   8   0       5081.10       5401.35       154.76 o                         
  11  -8   0          6.28         -5.22        37.25 o                         
  11  -8   0         29.55        -82.48       122.05 o                         
 -11   8   0         29.55         -2.14        58.38 o                         
 -11   8   0          6.28         40.77        38.40 o                         
  10  -8   0      18624.64      17720.66       462.62 o                         
  10  -8   0      18625.45      17699.06       668.21 o                         
 -10   8   0      18624.64      17857.57       384.93 o                         
 -10   8   0      18625.45      17863.02       460.89 o                         
   9  -8   0        234.01        217.05        42.97 o                         
   9  -8   0        287.31        150.71       106.98 o                         
  -9   8   0        287.31        265.38        62.11 o                         
  -9   8   0        234.01        228.00        33.16 o                         
   8  -8   0       5534.19       5935.28       165.94 o                         
   8  -8   0       7785.15       7847.16       236.29 o                         
  -8   8   0       5534.19       5782.07       148.54 o                         
  -8   8   0       7785.15       8236.04       232.22 o                         
   7  -8   0         10.10         21.56        21.84 o                         
   7  -8   0         43.65          5.17        32.93 o                         
  -7   8   0         43.65         45.35        42.96 o                         
  -7   8   0         10.10        -27.71        27.71 o                         
   6  -8   0       5091.88       5569.54       226.88 o                         
   6  -8   0      10800.95      10571.09       177.93 o                         
  -6   8   0       5091.88       6278.60       177.22 o                         
  -6   8   0      10800.95      10947.77       238.86 o                         
   5  -8   0       1564.34       1519.17        38.61 o                         
   5  -8   0        971.74        892.26        46.79 o                         
  -5   8   0        971.74       1011.50        57.73 o                         
  -5   8   0       1564.34       1513.55        62.13 o                         
   4  -8   0      27111.33      26127.26       405.16 o                         
  -4   8   0      27111.33      27118.00       413.60 o                         
  -4   8   0      23239.15      22371.56       763.74 o                         
   3  -8   0        939.22        963.95        38.99 o                         
  -3   8   0        939.22       1025.71        33.58 o                         
   2  -8   0       9262.24       9849.07       158.58 o                         
  -2   8   0       9262.24      10524.66       152.75 o                         
   1  -8   0        348.39        369.95        18.05 o                         
  -1   8   0        348.39        384.50        14.63 o                         
   0  -8   0      16649.73      15894.24       239.64 o                         
   0   8   0      16649.73      16175.48       209.99 o                         
  -1  -8   0       8295.18       8505.32       153.98 o                         
   1   8   0       8295.18       8543.25       125.69 o                         
  -2  -8   0      24767.89      25274.91       413.53 o                         
   2   8   0      24767.89      24958.69       347.18 o                         
  -3  -8   0         29.67         50.75        24.75 o                         
   3   8   0         29.67         28.19        13.07 o                         
   3   8   0          1.41          9.56        10.85 o                         
  -4  -8   0        642.96        679.45        35.20 o                         
   4   8   0        642.96        624.79        21.00 o                         
   4   8   0        103.13        218.37        12.77 o                         
  -5  -8   0       1707.26       1656.44        61.36 o                         
  -5  -8   0       1714.90       1736.15        78.68 o                         
   5   8   0       1707.26       1733.44        38.40 o                         
   5   8   0       1714.90       1818.54        69.20 o                         
  -6  -8   0      12238.86      12052.33       258.62 o                         
  -6  -8   0      12254.27      12542.58       297.01 o                         
   6   8   0      12254.27      11509.65       203.77 o                         
   6   8   0      12238.86      12462.49       310.14 o                         
  -7  -8   0       2613.85       2558.93       118.70 o                         
  -7  -8   0       2473.41       2653.96       143.18 o                         
   7   8   0       2473.41       2487.09        90.54 o                         
   7   8   0       2613.85       2670.91        58.26 o                         
  -8  -8   0       9616.60       8998.38       283.23 o                         
  -8  -8   0       7537.71       7623.24       315.86 o                         
   8   8   0       9616.60       9670.97       171.70 o                         
   8   8   0       7537.71       8015.44       213.38 o                         
  -9  -8   0        810.39        995.29       102.38 o                         
  -9  -8   0       2541.00       2556.29       126.73 o                         
   9   8   0       2541.00       2869.68       104.88 o                         
   9   8   0        810.39       1142.76        44.86 o                         
 -10  -8   0        209.65        387.30        50.99 o                         
 -10  -8   0       2153.77       2257.12       197.76 o                         
  10   8   0        209.65        498.77        81.79 o                         
 -11  -8   0        222.24        281.35        50.72 o                         
 -11  -8   0        550.37        489.51       145.27 o                         
  11   8   0        222.24        266.97        27.34 o                         
 -12  -8   0       1649.15       1904.46       102.55 o                         
 -12  -8   0       1802.07       2048.13       215.87 o                         
  12   8   0       1649.15       1764.28        69.40 o                         
 -13  -8   0        859.70        753.89        68.38 o                         
  13   8   0        859.70        750.25        64.91 o                         
 -14  -8   0       2425.68       2363.86       107.45 o                         
  14   8   0       2696.54       2729.58       132.05 o                         
 -15  -8   0        261.60        207.70        57.00 o                         
  15   8   0        261.60        239.33        92.65 o                         
  15   8   0        270.37        240.24       107.31 o                         
 -16  -8   0         22.09         83.27        51.16 o                         
  16   8   0         50.99        -80.41        83.00 o                         
 -17  -8   0       1143.90       1157.92       109.11 o                         
  17   8   0       1323.78       1340.20       119.65 o                         
  18  -9   0        123.27         38.69        66.70 o                         
 -18   9   0        138.67        298.15       121.35 o                         
 -18   9   0        123.27         21.45        69.46 o                         
  17  -9   0        393.91        369.81        71.91 o                         
 -17   9   0        393.91        314.20        54.61 o                         
  16  -9   0        786.86        836.29        94.41 o                         
 -16   9   0        786.86        951.60        77.88 o                         
  15  -9   0         19.28         80.85        58.27 o                         
 -15   9   0         19.28         -8.27        39.96 o                         
  14  -9   0          1.42        -23.26        33.40 o                         
 -14   9   0          1.42         30.18        43.63 o                         
  13  -9   0        179.95        246.98        41.20 o                         
  13  -9   0        214.91        506.76       153.30 o                         
 -13   9   0        179.95        280.40        58.90 o                         
  12  -9   0        450.24        417.91       123.37 o                         
  12  -9   0        424.86        436.86        45.30 o                         
 -12   9   0        424.86        397.99        59.70 o                         
  11  -9   0        133.79        147.44        31.86 o                         
  11  -9   0        150.42         46.36       126.10 o                         
 -11   9   0        150.42         85.77        64.79 o                         
 -11   9   0        133.79         83.42        41.13 o                         
  10  -9   0       1690.11       1693.17        79.94 o                         
  10  -9   0       1689.99       1675.77        88.77 o                         
 -10   9   0       1689.99       1617.80        60.73 o                         
 -10   9   0       1690.11       1571.47       157.53 o                         
   9  -9   0       1725.78       1730.93        66.81 o                         
   9  -9   0       1487.09       1480.40       113.82 o                         
  -9   9   0       1487.09       1511.81        67.64 o                         
  -9   9   0       1725.78       1652.49        95.86 o                         
   8  -9   0        354.55        371.61        38.89 o                         
   8  -9   0        418.41        349.85        42.87 o                         
  -8   9   0        354.55        352.04        45.78 o                         
  -8   9   0        418.41        372.10        53.98 o                         
   7  -9   0        883.63        946.44        41.63 o                         
   7  -9   0        784.54        827.18        66.67 o                         
  -7   9   0        883.63        824.14        58.46 o                         
  -7   9   0        784.54        916.97        65.04 o                         
   6  -9   0       1458.90       1453.71        40.85 o                         
   6  -9   0       1076.80       1133.49        57.58 o                         
  -6   9   0       1458.90       1522.63        67.76 o                         
  -6   9   0       1076.80       1194.20        65.76 o                         
   5  -9   0         61.23         75.99        30.52 o                         
   5  -9   0          9.71          7.41         9.99 o                         
  -5   9   0          9.71         44.91        26.02 o                         
  -5   9   0         61.23         47.05        41.12 o                         
   4  -9   0        313.82        348.04        40.59 o                         
  -4   9   0        313.82        329.01        31.72 o                         
  -4   9   0        313.81        379.03        55.32 o                         
   3  -9   0        144.01        121.53        22.29 o                         
  -3   9   0        144.01        122.33        24.30 o                         
   2  -9   0         92.41        122.46        20.80 o                         
  -2   9   0         92.41        127.57        21.37 o                         
   1  -9   0        617.28        658.83        23.99 o                         
  -1   9   0        617.28        635.63        18.86 o                         
   0  -9   0          1.67         12.12         9.80 o                         
   0   9   0          1.67         -7.78        11.84 o                         
  -1  -9   0        287.78        282.43        27.71 o                         
   1   9   0        287.78        291.73        18.29 o                         
  -2  -9   0        750.75        813.73        39.02 o                         
   2   9   0        750.75        850.59        24.13 o                         
  -3  -9   0        146.62        168.45        30.57 o                         
   3   9   0        146.62        139.57        13.66 o                         
  -4  -9   0        358.31        386.54        36.29 o                         
   4   9   0        358.31        402.98        24.00 o                         
   4   9   0        214.28        256.48        15.61 o                         
  -5  -9   0        353.81        423.06        41.04 o                         
  -5  -9   0        146.24        188.97        55.90 o                         
   5   9   0        146.24        185.18        12.86 o                         
   5   9   0        353.81        370.08        26.38 o                         
  -6  -9   0       1264.14       1313.53        57.81 o                         
  -6  -9   0       1694.62       1672.58        82.13 o                         
   6   9   0       1264.14       1257.82        41.23 o                         
   6   9   0       1694.62       1684.97        50.41 o                         
  -7  -9   0        230.41        261.08        61.78 o                         
  -7  -9   0        135.72         13.45        41.00 o                         
   7   9   0        230.41        216.70        21.37 o                         
   7   9   0        135.72        136.41        30.52 o                         
  -8  -9   0         58.30         90.56        56.52 o                         
  -8  -9   0        485.83        582.67        76.66 o                         
   8   9   0         58.30        115.37        30.68 o                         
   8   9   0        485.83        573.95        36.56 o                         
  -9  -9   0        363.48        392.41        78.49 o                         
  -9  -9   0        482.55        447.11        79.72 o                         
   9   9   0        482.55        494.08        39.69 o                         
   9   9   0        363.48        429.86        44.09 o                         
 -10  -9   0       1328.10       1463.95        85.46 o                         
 -10  -9   0       1356.96       1202.38       165.69 o                         
  10   9   0       1328.10       1324.18        43.48 o                         
  10   9   0       1356.96       1435.37       151.15 o                         
 -11  -9   0         24.31          2.15        39.61 o                         
 -11  -9   0        161.26         82.95       132.44 o                         
  11   9   0         24.31         49.30        19.12 o                         
 -12  -9   0       1311.14       1443.15       100.51 o                         
 -12  -9   0       1405.26       1322.84       193.60 o                         
  12   9   0       1311.14       1206.69        59.34 o                         
 -13  -9   0         95.46         47.24        42.20 o                         
  13   9   0         95.46         40.06        34.44 o                         
 -14  -9   0         43.91        109.83        44.83 o                         
  14   9   0         43.91         16.33        59.81 o                         
  14   9   0         46.78         85.61        91.08 o                         
 -15  -9   0        161.37        -33.31       143.43 o                         
 -15  -9   0         51.08         50.70        66.18 o                         
  15   9   0        161.37        189.43        83.08 o                         
 -16  -9   0        299.03        391.64       159.20 o                         
 -16  -9   0        188.51        207.97        86.67 o                         
  16   9   0        299.03        509.72       162.84 o                         
  16   9   0        188.51        138.46        61.43 o                         
 -17  -9   0         35.95         -4.63        52.60 o                         
  17   9   0         41.72          1.97        90.99 o                         
  17 -10   0        187.42         92.56        70.52 o                         
 -17  10   0        187.42        261.06        63.89 o                         
 -17  10   0        885.22        752.18       183.17 o                         
  16 -10   0         55.89         23.63        45.44 o                         
 -16  10   0         55.89         39.29        43.28 o                         
  15 -10   0       1066.51        938.15        75.98 o                         
 -15  10   0       1066.51       1187.38       101.03 o                         
  14 -10   0         10.12        -24.60        38.71 o                         
 -14  10   0         10.12         16.15        48.84 o                         
  13 -10   0       3012.93       2935.08       109.98 o                         
 -13  10   0       3233.42       3242.18       236.47 o                         
 -13  10   0       3012.93       2678.00       180.10 o                         
  12 -10   0         28.95         62.17        42.31 o                         
  12 -10   0         58.88        164.78       142.31 o                         
 -12  10   0         28.95         15.84        29.01 o                         
  11 -10   0       2488.92       2443.75       136.54 o                         
  11 -10   0       1384.33       1452.31        67.16 o                         
 -11  10   0       1384.33       1642.77        78.50 o                         
 -11  10   0       2488.92       2723.19       122.97 o                         
  10 -10   0        943.92        889.43        58.04 o                         
  10 -10   0        916.96        885.83       105.59 o                         
 -10  10   0        943.92        982.10        83.71 o                         
 -10  10   0        916.96        853.47        59.54 o                         
   9 -10   0       6315.46       6101.01       124.10 o                         
  -9  10   0       4456.05       4675.23       162.79 o                         
  -9  10   0       6315.46       6351.32       167.48 o                         
   8 -10   0        709.69        802.49        43.03 o                         
   8 -10   0        709.31        698.75        66.11 o                         
  -8  10   0        709.69        697.92        62.26 o                         
  -8  10   0        709.31        747.29        62.26 o                         
   7 -10   0      29885.25      29536.26       423.88 o                         
  -7  10   0      29885.25      31603.43       624.16 o                         
  -7  10   0      23424.95      23671.54       589.39 o                         
   6 -10   0       1245.10       1269.06        36.64 o                         
   6 -10   0       1032.86       1108.44        48.47 o                         
  -6  10   0       1032.86       1097.41        67.06 o                         
  -6  10   0       1245.10       1226.77        65.74 o                         
   5 -10   0       3560.27       3365.21        84.75 o                         
  -5  10   0       3560.27       3396.60        78.46 o                         
  -5  10   0       3505.89       3508.41       186.11 o                         
   4 -10   0         90.58         86.79        28.94 o                         
  -4  10   0         90.58        121.76        26.91 o                         
   3 -10   0       2766.03       2443.14        55.28 o                         
  -3  10   0       2766.03       2591.77        56.01 o                         
   2 -10   0        940.57        899.73        31.74 o                         
  -2  10   0        940.57        986.95        32.83 o                         
   1 -10   0      14620.75      14442.65       220.50 o                         
  -1  10   0      14620.75      14429.83       193.65 o                         
   0 -10   0       4490.75       4512.56        88.77 o                         
   0  10   0       4490.75       4481.70        68.72 o                         
  -1 -10   0       5971.72       6047.64       138.37 o                         
   1  10   0       5971.72       6145.36        96.51 o                         
  -2 -10   0       1687.71       1789.38        56.32 o                         
   2  10   0       1687.71       1854.10        38.50 o                         
  -3 -10   0       2428.45       2292.20        65.75 o                         
   3  10   0       2428.45       2383.43        44.65 o                         
  -4 -10   0       3942.26       3974.75       106.12 o                         
   4  10   0       3942.26       3771.60        94.12 o                         
   4  10   0       3389.15       3524.43       128.41 o                         
  -5 -10   0      20619.17      20902.35       356.98 o                         
   5  10   0      20619.17      21036.24       361.71 o                         
   5  10   0      16090.09      16176.09       377.91 o                         
  -6 -10   0       5859.88       6012.63       144.55 o                         
  -6 -10   0       4238.67       4690.07       216.03 o                         
   6  10   0       5859.88       5784.90       111.69 o                         
   6  10   0       4238.67       4645.43       128.50 o                         
  -7 -10   0       5901.33       6067.93       182.24 o                         
  -7 -10   0       3500.56       3681.76       133.61 o                         
   7  10   0       3500.56       3779.17       125.99 o                         
   7  10   0       5901.33       6022.08       133.13 o                         
  -8 -10   0        122.47        223.24        64.81 o                         
  -8 -10   0        826.59        982.20        90.38 o                         
   8  10   0        826.59        965.01        43.77 o                         
   8  10   0        122.47        210.29        36.51 o                         
  -9 -10   0       3040.79       2821.01       143.35 o                         
  -9 -10   0       3033.20       3300.57       185.38 o                         
   9  10   0       3033.20       3096.68        85.00 o                         
   9  10   0       3040.79       3207.42       110.68 o                         
 -10 -10   0       2994.39       2924.70       175.62 o                         
 -10 -10   0       3021.37       2608.87       142.27 o                         
  10  10   0       3021.37       3011.48       110.14 o                         
  10  10   0       2994.39       2884.66        82.23 o                         
 -11 -10   0       3771.37       3498.11       144.62 o                         
 -11 -10   0       3909.49       3526.14       268.35 o                         
  11  10   0       3771.37       3758.61        98.20 o                         
  11  10   0       3909.49       3614.26       229.95 o                         
 -12 -10   0       1065.60        935.42       178.08 o                         
 -12 -10   0        707.00        826.87        79.20 o                         
  12  10   0        707.00        700.70        54.46 o                         
  12  10   0        709.66        989.22       156.38 o                         
 -13 -10   0        605.84        622.21        66.08 o                         
  13  10   0        662.94        546.86       146.79 o                         
  13  10   0        605.84        581.17        69.95 o                         
 -14 -10   0        389.49        334.79        63.80 o                         
  14  10   0        791.71        876.52        91.72 o                         
 -15 -10   0       1562.60       1582.56       117.64 o                         
  15  10   0       2411.67       2388.48       217.49 o                         
  15  10   0       1562.60       1486.84       116.40 o                         
 -16 -10   0       1850.04       1959.15       136.74 o                         
  16  10   0       1850.04       1634.71       125.23 o                         
  16  10   0       2194.74       2204.63       218.07 o                         
  17 -11   0        136.05         89.92        67.81 o                         
 -17  11   0        136.05        147.59        52.06 o                         
  16 -11   0       1000.80        891.93        78.00 o                         
 -16  11   0       1000.80        759.98        74.38 o                         
  15 -11   0        446.42        361.90        56.44 o                         
 -15  11   0        446.42        365.66        70.10 o                         
  14 -11   0       1691.81       1651.64        91.40 o                         
 -14  11   0       1691.81       1896.16       118.03 o                         
  13 -11   0       1443.08       1352.18        81.86 o                         
 -13  11   0       1443.08       1477.11       107.12 o                         
  12 -11   0         41.25        -35.01        39.43 o                         
  12 -11   0        150.92        256.20       125.91 o                         
 -12  11   0         41.25         15.61        56.02 o                         
 -12  11   0        150.92        202.97       141.92 o                         
  11 -11   0        404.61        487.51        92.21 o                         
  11 -11   0        221.67        336.73        77.11 o                         
 -11  11   0        404.61        444.05        80.11 o                         
 -11  11   0        221.67        243.27        51.62 o                         
  10 -11   0        246.50        162.75        67.86 o                         
  10 -11   0        260.33        182.37        89.20 o                         
 -10  11   0        260.33        173.84        73.43 o                         
 -10  11   0        246.50        258.12        48.17 o                         
   9 -11   0        557.84        537.86        68.52 o                         
  -9  11   0        347.95        341.67        54.21 o                         
  -9  11   0        557.84        610.69        68.24 o                         
   8 -11   0        306.37        223.33        56.58 o                         
  -8  11   0        306.37        178.08        57.90 o                         
  -8  11   0        292.59        245.05        45.18 o                         
   7 -11   0        419.13        439.57        60.33 o                         
  -7  11   0        198.26        281.55        46.21 o                         
  -7  11   0        419.13        472.95        61.24 o                         
   6 -11   0        124.90         70.13        40.85 o                         
  -6  11   0        124.90         74.00        36.97 o                         
   5 -11   0        571.37        658.65        40.05 o                         
  -5  11   0        571.37        539.06        40.59 o                         
  -5  11   0        561.83        571.05        70.69 o                         
   4 -11   0         61.64         56.85        25.19 o                         
  -4  11   0         61.64         52.92        27.40 o                         
   3 -11   0        135.82        146.14        24.52 o                         
  -3  11   0        135.82        175.23        26.79 o                         
   2 -11   0        266.98        284.93        27.67 o                         
  -2  11   0        266.98        302.92        25.14 o                         
   1 -11   0        602.62        562.01        23.72 o                         
  -1  11   0        602.62        556.64        26.21 o                         
   0 -11   0        375.11        387.42        34.60 o                         
   0  11   0        375.11        395.51        21.48 o                         
  -1 -11   0         11.31         10.69        29.37 o                         
   1  11   0         11.31         36.39        16.93 o                         
  -2 -11   0        141.12        116.41        32.31 o                         
   2  11   0        141.12        146.68        18.64 o                         
  -3 -11   0        947.61        910.36        52.93 o                         
   3  11   0        947.61        898.74        27.35 o                         
  -4 -11   0         88.51         61.56        40.96 o                         
   4  11   0         88.51         78.78        15.22 o                         
  -5 -11   0          7.39        -39.76        46.14 o                         
   5  11   0          7.39        -20.23        20.23 o                         
   5  11   0          4.39          8.64        11.64 o                         
  -6 -11   0        221.14        127.25        44.54 o                         
  -6 -11   0        207.90        136.51        57.86 o                         
   6  11   0        221.14        141.39        19.08 o                         
  -7 -11   0         40.74         26.08        62.56 o                         
  -7 -11   0          4.21        -18.69        46.80 o                         
   7  11   0         40.74         30.02        22.65 o                         
   7  11   0          4.21         14.59        27.04 o                         
  -8 -11   0         37.14         -4.12        53.85 o                         
  -8 -11   0         88.20        107.80        69.46 o                         
   8  11   0         37.14         34.21        29.36 o                         
   8  11   0         88.20         85.46        27.30 o                         
  -9 -11   0       1546.62       1517.83       141.47 o                         
  -9 -11   0       1632.62       1408.40       112.11 o                         
   9  11   0       1546.62       1448.94        75.58 o                         
   9  11   0       1632.62       1631.96        57.65 o                         
 -10 -11   0         26.52         18.88        83.55 o                         
 -10 -11   0          3.79         82.90        64.23 o                         
  10  11   0         26.52        -50.92        50.92 o                         
  10  11   0          3.79         -1.49        19.18 o                         
 -11 -11   0        650.54        581.38       161.05 o                         
 -11 -11   0        555.80        465.41        62.98 o                         
  11  11   0        555.80        557.54        36.64 o                         
  11  11   0        650.54        832.28       151.40 o                         
 -12 -11   0         43.83        -41.59        41.59 o                         
 -12 -11   0         55.60         58.16       150.77 o                         
  12  11   0         43.83        -25.39        26.08 o                         
  12  11   0        170.32        152.31       126.68 o                         
 -13 -11   0          3.41        -24.43        38.94 o                         
  13  11   0        175.66        218.78        68.03 o                         
 -14 -11   0         26.05        -15.80        46.57 o                         
  14  11   0         27.52        103.63        73.34 o                         
 -15 -11   0       1288.54       1324.10       111.22 o                         
  15  11   0       1781.57       1781.94       114.43 o                         
 -16 -11   0         64.10         47.52        54.26 o                         
  16  11   0        152.90        -95.88       154.75 o                         
  16  11   0         64.10         58.75        52.76 o                         
  17 -12   0          0.69         16.97        57.03 o                         
 -17  12   0          0.69        -40.46        40.46 o                         
  16 -12   0       4872.23       5064.59       184.48 o                         
 -16  12   0       4872.23       5085.63       209.65 o                         
  15 -12   0         64.06        115.31        49.31 o                         
 -15  12   0         64.06         66.17        55.31 o                         
  14 -12   0       4182.36       4338.53       144.71 o                         
 -14  12   0       4182.36       4014.48       178.42 o                         
  13 -12   0         43.54         -9.05        37.90 o                         
 -13  12   0         43.54        101.40        50.12 o                         
  12 -12   0         16.10         29.86        46.17 o                         
  12 -12   0       2128.36       1972.23       201.13 o                         
 -12  12   0       2128.36       2131.23       202.85 o                         
 -12  12   0         16.10        167.03        74.04 o                         
  11 -12   0        544.87        601.04        83.44 o                         
 -11  12   0        537.48        550.13        54.65 o                         
 -11  12   0        544.87        468.56        83.81 o                         
  10 -12   0       5700.27       5632.78       273.68 o                         
  10 -12   0       6526.05       6351.01       222.01 o                         
 -10  12   0       5700.27       5693.04       192.42 o                         
 -10  12   0       6526.05       6894.15       223.49 o                         
   9 -12   0        848.57        752.16        74.84 o                         
  -9  12   0        848.57        979.70        76.83 o                         
  -9  12   0        780.23        785.66        71.39 o                         
   8 -12   0       6489.31       6011.73       167.28 o                         
   8 -12   0       6489.22       6513.29       261.22 o                         
  -8  12   0       6489.31       6612.89       174.18 o                         
  -8  12   0       6489.22       6310.81       202.50 o                         
   7 -12   0        279.33        375.68        71.79 o                         
  -7  12   0        279.33        364.15        47.37 o                         
   6 -12   0       7409.35       7073.09       180.32 o                         
  -6  12   0       7409.35       7695.51       143.92 o                         
   5 -12   0         83.08        107.82        31.33 o                         
  -5  12   0         83.08         92.91        35.88 o                         
   4 -12   0      20995.21      20972.97       357.47 o                         
  -4  12   0      20995.21      21030.35       338.71 o                         
   3 -12   0       1859.84       1794.54        54.65 o                         
  -3  12   0       1859.84       1763.89        48.49 o                         
   2 -12   0       1900.43       2024.51        56.61 o                         
  -2  12   0       1900.43       2035.48        50.16 o                         
   1 -12   0         93.08         70.29        16.18 o                         
  -1  12   0         93.08        133.59        21.42 o                         
   0 -12   0      12731.80      13512.03       276.98 o                         
   0  12   0      12731.80      13495.59       184.13 o                         
  -1 -12   0       5665.93       5610.39       136.15 o                         
   1  12   0       5665.93       5619.57        93.41 o                         
  -2 -12   0      23164.85      22991.74       448.34 o                         
   2  12   0      23164.85      23237.71       327.36 o                         
  -3 -12   0       3496.48       3511.24       101.90 o                         
   3  12   0       3496.48       3478.89        63.43 o                         
  -4 -12   0       8699.73       9255.54       208.06 o                         
   4  12   0       8699.73       9415.97       156.85 o                         
  -5 -12   0       1295.33       1314.96        69.32 o                         
   5  12   0       1295.33       1306.05        34.63 o                         
  -6 -12   0       3861.82       3710.61       114.70 o                         
   6  12   0       3861.82       3666.45        85.19 o                         
  -7 -12   0       4654.38       4627.34       129.50 o                         
   7  12   0       4654.38       4426.40        85.55 o                         
   7  12   0       4174.45       4463.10       212.29 o                         
  -8 -12   0       6558.38       6463.04       200.13 o                         
  -8 -12   0       5799.91       5422.61       261.19 o                         
   8  12   0       6558.38       6352.42       127.63 o                         
   8  12   0       5799.91       5656.74       176.32 o                         
  -9 -12   0       2639.46       2734.95       177.84 o                         
  -9 -12   0       3431.16       3470.08       161.48 o                         
   9  12   0       3431.16       3611.88        83.92 o                         
   9  12   0       2639.46       2706.59       109.04 o                         
 -10 -12   0       1082.21        851.10       115.93 o                         
 -10 -12   0       2444.75       2212.83       137.34 o                         
  10  12   0       1082.21       1222.33        43.20 o                         
  10  12   0       2444.75       2469.90       189.77 o                         
 -11 -12   0        171.98        214.30        52.67 o                         
 -11 -12   0        384.41        569.59       163.42 o                         
  11  12   0        171.98        201.49        26.96 o                         
  11  12   0        384.41        595.99       148.43 o                         
 -12 -12   0        199.33        335.86        62.32 o                         
 -12 -12   0        982.88       1258.16       199.75 o                         
  12  12   0        199.33        258.41        39.84 o                         
  12  12   0        783.86        947.90       151.72 o                         
 -13 -12   0       1362.98       1317.26       105.49 o                         
  13  12   0       1362.98       1254.59        88.47 o                         
  13  12   0       1740.55       1877.09       187.80 o                         
 -14 -12   0       1382.38       1732.58       172.25 o                         
 -14 -12   0       1929.69       1856.31       215.66 o                         
  14  12   0       1929.69       1828.23       107.55 o                         
 -15 -12   0       1021.71        923.04        96.96 o                         
  15  12   0       1122.84       1114.51        96.45 o                         
  16 -13   0        550.90        470.76        83.46 o                         
 -16  13   0        550.90        546.88        86.07 o                         
  15 -13   0         29.78        -41.21        41.21 o                         
 -15  13   0         29.78         28.52        55.92 o                         
  14 -13   0        157.73        138.61        50.20 o                         
 -14  13   0        157.73        197.99        64.36 o                         
  13 -13   0        519.92        490.69        59.75 o                         
 -13  13   0        519.92        665.35        81.46 o                         
  12 -13   0        179.54        201.69        54.99 o                         
  12 -13   0        481.37         66.39       153.49 o                         
 -12  13   0        179.54        189.56        80.95 o                         
 -12  13   0        481.37        393.87       158.35 o                         
  11 -13   0        273.25        179.31        75.15 o                         
 -11  13   0        262.36        234.41        52.36 o                         
 -11  13   0        273.25        187.74        88.80 o                         
  10 -13   0       1103.31       1261.75        91.34 o                         
 -10  13   0       1070.30       1089.26        88.78 o                         
 -10  13   0       1103.31       1087.38       104.72 o                         
   9 -13   0        163.86        171.96        69.28 o                         
  -9  13   0        163.86         57.53        61.99 o                         
  -9  13   0         23.31         16.33        39.19 o                         
   8 -13   0        130.91        211.24        80.69 o                         
  -8  13   0        130.91        200.16        52.36 o                         
  -8  13   0          5.33          2.31        50.92 o                         
   7 -13   0       1998.54       2085.41       110.49 o                         
  -7  13   0       1998.54       1926.56        69.24 o                         
   6 -13   0         96.92        135.89        58.46 o                         
  -6  13   0         96.92        100.95        41.19 o                         
   5 -13   0         36.77         33.94        35.51 o                         
  -5  13   0         36.77         -6.51        36.06 o                         
   4 -13   0        609.76        604.77        40.96 o                         
  -4  13   0        609.76        681.53        43.69 o                         
   3 -13   0        145.14        116.71        29.34 o                         
  -3  13   0        145.14        149.27        32.46 o                         
   2 -13   0         79.66        124.93        27.70 o                         
  -2  13   0         79.66         95.54        25.29 o                         
   1 -13   0        340.36        357.09        24.74 o                         
  -1  13   0        340.36        411.76        27.37 o                         
   0 -13   0        117.95         91.81        36.95 o                         
   0  13   0        117.95        120.92        16.97 o                         
  -1 -13   0       1338.97       1318.70        71.16 o                         
   1  13   0       1338.97       1442.03        38.62 o                         
  -2 -13   0        168.38        236.40        48.61 o                         
   2  13   0        168.38        214.56        23.23 o                         
  -3 -13   0        221.92        201.33        45.67 o                         
   3  13   0        221.92        166.41        25.22 o                         
  -4 -13   0        837.70        834.55        60.59 o                         
   4  13   0        837.70        748.26        32.73 o                         
  -5 -13   0        415.59        437.07        57.47 o                         
   5  13   0        415.59        436.58        24.72 o                         
  -6 -13   0         29.67        -28.65        51.69 o                         
   6  13   0         29.67         40.52        26.20 o                         
   6  13   0         20.91         -3.30        17.85 o                         
  -7 -13   0        361.66        214.11        70.37 o                         
   7  13   0        361.66        422.17        32.73 o                         
   7  13   0        272.74        305.72        30.82 o                         
  -8 -13   0       1023.52       1215.00        77.52 o                         
   8  13   0       1023.52        982.81        37.53 o                         
   8  13   0        574.82        618.95        60.04 o                         
  -9 -13   0         13.95        120.44        84.04 o                         
  -9 -13   0          0.08         29.61        65.43 o                         
   9  13   0         13.95        -37.07        37.07 o                         
   9  13   0          0.08         -1.52        15.78 o                         
 -10 -13   0          5.83         57.98        61.34 o                         
 -10 -13   0        122.60        206.49        95.01 o                         
  10  13   0        122.60        -42.68       129.08 o                         
  10  13   0          5.83         12.40        14.77 o                         
 -11 -13   0         96.10        287.55       156.01 o                         
 -11 -13   0          9.54         -5.27        41.42 o                         
  11  13   0          9.54        -11.45        22.58 o                         
  11  13   0         96.10        -24.15       134.84 o                         
 -12 -13   0       1584.82       1478.35       110.05 o                         
 -12 -13   0       1599.94       1715.84       225.53 o                         
  12  13   0       2125.29       2291.38       204.36 o                         
  12  13   0       1584.82       1594.26        90.19 o                         
 -13 -13   0          2.75          6.61        48.92 o                         
  13  13   0          2.75          1.29        32.49 o                         
  13  13   0          4.97        112.68       149.78 o                         
 -14 -13   0       1698.13       1616.05       164.50 o                         
 -14 -13   0       1840.65       1741.61       215.20 o                         
  14  13   0       1840.65       1955.17       105.70 o                         
 -15 -13   0        161.42        324.54       170.59 o                         
 -15 -13   0         92.61         93.41        74.99 o                         
  15  13   0        161.42         73.73        75.20 o                         
  16 -14   0         28.35        -54.56        54.56 o                         
 -16  14   0         28.35         40.53        59.89 o                         
  15 -14   0        183.17        144.87        50.65 o                         
 -15  14   0        183.17        171.11        66.56 o                         
  14 -14   0          1.82        -21.60        43.85 o                         
 -14  14   0         17.13        176.68       165.31 o                         
 -14  14   0          1.82         22.05        75.82 o                         
  13 -14   0       4666.25       4407.10       149.50 o                         
 -13  14   0       4666.25       4414.92       188.92 o                         
  12 -14   0         40.97       -146.54       146.54 o                         
  12 -14   0         13.36         -8.76        44.74 o                         
 -12  14   0         13.36         75.58        69.71 o                         
 -12  14   0         40.97        -12.97       158.80 o                         
  11 -14   0       3615.31       3210.96       203.88 o                         
  11 -14   0       3844.14       3817.53       181.03 o                         
 -11  14   0       3615.31       3785.18       164.40 o                         
 -11  14   0       3844.14       4131.87       176.01 o                         
  10 -14   0        128.81         91.04        86.02 o                         
 -10  14   0        128.81        102.53        90.85 o                         
 -10  14   0         13.03          1.76        40.96 o                         
   9 -14   0       1728.40       1857.67       117.72 o                         
  -9  14   0       1728.40       1851.20        75.77 o                         
   8 -14   0        360.23        425.30        81.69 o                         
  -8  14   0        360.23        310.01        50.90 o                         
   7 -14   0       4580.98       4493.37       150.78 o                         
  -7  14   0       4580.98       4654.52       109.65 o                         
   6 -14   0        511.38        483.31        65.88 o                         
  -6  14   0        511.38        534.20        47.82 o                         
   5 -14   0       4149.58       4227.73       135.19 o                         
  -5  14   0       4149.58       4367.68       100.27 o                         
   4 -14   0        187.05        147.18        36.34 o                         
  -4  14   0        187.05        168.79        37.40 o                         
   3 -14   0        421.02        349.77        37.39 o                         
  -3  14   0        421.02        461.84        39.09 o                         
   2 -14   0       3666.61       3668.63        95.71 o                         
  -2  14   0       3666.61       3831.02        85.36 o                         
   1 -14   0      16415.00      17507.29       421.45 o                         
  -1  14   0      16415.00      17176.68       282.86 o                         
   0 -14   0       3960.11       3927.59       111.34 o                         
   0  14   0       3960.11       4212.75        78.22 o                         
  -1 -14   0      19027.13      17647.38       440.85 o                         
   1  14   0      19027.13      18325.63       244.59 o                         
  -2 -14   0        110.13        136.01        49.96 o                         
   2  14   0        110.13        126.14        26.44 o                         
  -3 -14   0         38.48         84.29        45.88 o                         
   3  14   0         38.48         -4.67        24.96 o                         
  -4 -14   0       1001.89       1070.83        66.81 o                         
   4  14   0       1001.89       1016.38        37.86 o                         
  -5 -14   0       5832.37       6014.62       156.94 o                         
   5  14   0       5832.37       5883.35       101.71 o                         
  -6 -14   0       3468.08       3544.46       118.67 o                         
   6  14   0       3468.08       3460.01        79.77 o                         
   6  14   0       2651.15       2624.02       107.94 o                         
  -7 -14   0       2193.52       2092.85       113.80 o                         
   7  14   0       2193.52       2257.62        60.56 o                         
   7  14   0       1444.80       1599.77        73.55 o                         
  -8 -14   0        664.72        694.99        84.14 o                         
   8  14   0        664.72        732.48        40.72 o                         
   8  14   0         30.08        152.26        21.81 o                         
  -9 -14   0         91.39        117.29        74.56 o                         
  -9 -14   0       1003.00       1033.48        94.82 o                         
   9  14   0         91.39        246.45        26.30 o                         
   9  14   0       1003.00       1170.97        56.92 o                         
 -10 -14   0       1335.61       1319.80       145.98 o                         
 -10 -14   0       1379.47       1025.80       101.86 o                         
  10  14   0       1335.61       1289.28        43.74 o                         
  10  14   0       1379.47       1373.62       172.99 o                         
 -11 -14   0       5447.20       5113.58       192.78 o                         
 -11 -14   0       5482.93       5035.02       342.45 o                         
  11  14   0       5447.20       5220.72       154.01 o                         
  11  14   0       5482.93       4781.17       287.07 o                         
 -12 -14   0       3042.23       2803.54       139.78 o                         
 -12 -14   0       3447.33       3221.62       289.47 o                         
  12  14   0       3042.23       3035.55       128.84 o                         
  12  14   0       3165.72       3065.32       234.70 o                         
 -13 -14   0       1272.80       1214.31       104.49 o                         
  13  14   0       1335.52       1570.87       192.77 o                         
  13  14   0       1272.80       1192.33        78.94 o                         
 -14 -14   0        345.75        514.82       103.61 o                         
 -14 -14   0        494.58        738.71       187.86 o                         
  14  14   0        494.58        624.24        74.73 o                         
  15 -15   0         97.46         92.90        49.79 o                         
 -15  15   0         97.46        160.94        84.06 o                         
 -15  15   0        100.40        330.34       175.39 o                         
  14 -15   0        669.59        606.20        68.26 o                         
 -14  15   0        669.59        700.55        91.16 o                         
  13 -15   0        487.26        507.57        64.84 o                         
 -13  15   0        487.26        477.28        79.63 o                         
  12 -15   0         75.74        -81.11       132.27 o                         
  12 -15   0         58.50        111.48        77.01 o                         
 -12  15   0         58.50          0.18        41.52 o                         
 -12  15   0         75.74        111.80       164.45 o                         
  11 -15   0        271.07        366.30        92.01 o                         
  11 -15   0        396.55        605.75       165.70 o                         
 -11  15   0        396.55        495.25        83.21 o                         
  10 -15   0        554.76        597.34        97.54 o                         
 -10  15   0        554.76        403.91        70.01 o                         
   9 -15   0        442.82        216.18        85.72 o                         
  -9  15   0        442.82        456.89        57.65 o                         
   8 -15   0        177.41        240.55        74.54 o                         
  -8  15   0        177.41        155.51        51.94 o                         
   7 -15   0        479.85        429.54        69.23 o                         
  -7  15   0        479.85        427.88        51.66 o                         
   6 -15   0        416.33        409.54        66.10 o                         
  -6  15   0        416.33        472.24        49.49 o                         
   5 -15   0        120.61        178.48        54.77 o                         
  -5  15   0        120.61        158.61        41.19 o                         
   4 -15   0        114.48        165.39        48.35 o                         
  -4  15   0        114.48        133.92        38.03 o                         
   3 -15   0        236.72        157.12        33.65 o                         
  -3  15   0        236.72        223.84        36.69 o                         
   2 -15   0        214.99        215.26        27.91 o                         
  -2  15   0        214.99        211.35        33.80 o                         
   1 -15   0        251.27        289.70        49.32 o                         
  -1  15   0        251.27        358.63        32.34 o                         
   0 -15   0        211.17        206.80        37.77 o                         
   0  15   0        211.17        174.63        27.52 o                         
  -1 -15   0         27.51         61.05        43.86 o                         
   1  15   0         27.51         64.01        31.73 o                         
  -2 -15   0       1682.72       1665.84        89.19 o                         
   2  15   0       1682.72       1592.68        49.55 o                         
  -3 -15   0         22.58          7.84        50.08 o                         
   3  15   0         22.58         48.71        27.11 o                         
  -4 -15   0        141.32        105.65        52.81 o                         
   4  15   0        141.32         77.87        27.43 o                         
  -5 -15   0        136.12        153.68        56.30 o                         
   5  15   0        136.12        146.38        25.34 o                         
  -6 -15   0         38.78        -20.99        55.09 o                         
   6  15   0         38.78         56.10        30.80 o                         
   6  15   0         10.45          6.86        21.02 o                         
  -7 -15   0        113.89        167.44        74.78 o                         
   7  15   0         21.66         44.00        21.04 o                         
   7  15   0        113.89        183.11        32.47 o                         
  -8 -15   0        115.10        124.33        75.72 o                         
   8  15   0        115.10        147.75        33.47 o                         
   8  15   0         91.51         93.50        22.82 o                         
  -9 -15   0        358.21        228.67        81.22 o                         
   9  15   0        341.27        346.42        32.82 o                         
   9  15   0        358.21        374.23        37.56 o                         
 -10 -15   0         37.25         14.69       111.14 o                         
 -10 -15   0          2.16         37.97        74.84 o                         
  10  15   0          2.16          3.58        12.70 o                         
  10  15   0         37.25        -22.46        85.58 o                         
 -11 -15   0         77.45        157.80        55.10 o                         
 -11 -15   0        208.82        -31.95       151.34 o                         
  11  15   0        208.82        329.11       119.74 o                         
  11  15   0         77.45         73.35        24.84 o                         
  11  15   0         86.41         52.30       143.32 o                         
 -12 -15   0        573.72        567.51        77.43 o                         
 -12 -15   0        581.14        509.00       191.02 o                         
  12  15   0        573.72        524.06        46.54 o                         
  12  15   0        640.89        545.31       158.77 o                         
 -13 -15   0        289.03        351.06        72.11 o                         
  13  15   0        712.99        795.81        63.89 o                         
 -14 -15   0         59.90         35.86       173.60 o                         
  14  15   0         59.90        198.52        55.93 o                         
  15 -16   0         55.88        129.16       109.83 o                         
 -15  16   0         55.88         87.99        88.16 o                         
  14 -16   0       2294.48       2172.83       114.59 o                         
 -14  16   0       2294.48       2164.00       152.65 o                         
  13 -16   0         42.28        -22.11        45.12 o                         
 -13  16   0         42.28         27.43        55.94 o                         
  12 -16   0        351.72        280.78        94.25 o                         
  12 -16   0       1192.48       1168.02       175.09 o                         
 -12  16   0       1192.48       1387.40       136.49 o                         
 -12  16   0        960.81        816.97       152.78 o                         
  11 -16   0        362.97        396.81       106.17 o                         
 -11  16   0        362.97        383.27        89.84 o                         
  10 -16   0       6325.95       6269.46       230.08 o                         
 -10  16   0       6325.95       6391.11       166.98 o                         
   9 -16   0        172.39        228.11        79.75 o                         
  -9  16   0        172.39        111.14        63.70 o                         
   8 -16   0       8410.79       7962.02       229.54 o                         
  -8  16   0       8410.79       8005.84       166.39 o                         
   7 -16   0        101.74        118.44        65.40 o                         
  -7  16   0        101.74         26.90        48.20 o                         
   6 -16   0        947.29        966.96        77.99 o                         
  -6  16   0        947.29        985.53        57.74 o                         
   5 -16   0        726.40        717.67        68.94 o                         
  -5  16   0        726.40        703.23        60.50 o                         
   4 -16   0       8121.31       8065.77       211.22 o                         
  -4  16   0       8121.31       8002.33       175.81 o                         
   3 -16   0       4386.02       4246.64       128.23 o                         
  -3  16   0       4386.02       4492.75       114.02 o                         
   2 -16   0       7527.75       7583.80       214.76 o                         
  -2  16   0       7527.75       7367.90       161.81 o                         
   1 -16   0        367.46        386.70        54.43 o                         
  -1  16   0        367.46        390.79        41.37 o                         
   0 -16   0        235.33        197.13        42.92 o                         
   0  16   0        235.33        212.37        35.56 o                         
  -1 -16   0        180.20        224.16        52.49 o                         
   1  16   0        180.20        143.71        43.73 o                         
  -2 -16   0       8658.26       8655.06       245.86 o                         
   2  16   0       8658.26       8473.99       204.20 o                         
  -3 -16   0       5275.83       5571.62       183.22 o                         
   3  16   0       5275.83       5602.20       147.35 o                         
  -4 -16   0       3639.74       3749.69       146.89 o                         
   4  16   0       3639.74       3778.28        91.09 o                         
  -5 -16   0        479.31        514.59        67.26 o                         
   5  16   0        479.31        622.38        35.64 o                         
  -6 -16   0        331.59        314.65        65.67 o                         
   6  16   0        331.59        393.44        40.22 o                         
   6  16   0         80.40        108.90        29.43 o                         
  -7 -16   0       2131.32       1873.74       120.35 o                         
   7  16   0       2125.96       1999.58        90.54 o                         
   7  16   0       2131.32       2131.76        68.28 o                         
  -8 -16   0       2121.06       2023.01       123.01 o                         
   8  16   0       2121.06       1810.41        61.10 o                         
   8  16   0       2073.10       1975.61        84.81 o                         
  -9 -16   0       2265.76       1736.65       127.57 o                         
   9  16   0       2007.22       1886.55        79.28 o                         
   9  16   0       2265.76       2202.08        67.98 o                         
 -10 -16   0        374.56        555.85       113.35 o                         
 -10 -16   0        835.08        814.37       130.87 o                         
  10  16   0        835.08        818.70       105.50 o                         
 -11 -16   0        132.69        203.68        59.79 o                         
 -11 -16   0       1277.17       1280.47       203.58 o                         
  11  16   0       1277.17       1666.02       164.50 o                         
  11  16   0        376.47        567.01       157.84 o                         
 -12 -16   0        541.77        314.04       184.65 o                         
 -12 -16   0        307.83        315.25        65.49 o                         
  12  16   0        453.94        548.53       161.64 o                         
 -13 -16   0       1382.98       1475.58       177.72 o                         
  13  16   0       2087.51       2252.64       221.62 o                         
  14 -17   0        228.78        256.14        59.04 o                         
 -14  17   0        228.78         94.01        63.88 o                         
  13 -17   0         90.46        -49.47        49.87 o                         
 -13  17   0         90.46         98.68        88.49 o                         
 -13  17   0        130.02        348.93       175.19 o                         
  12 -17   0         86.49         72.11       142.62 o                         
  12 -17   0          0.56        -50.71        68.36 o                         
 -12  17   0         86.49        118.19       110.86 o                         
 -12  17   0          0.96        -18.74       136.47 o                         
  11 -17   0        478.88        363.45        95.78 o                         
 -11  17   0        478.88        432.84        95.47 o                         
  10 -17   0        933.56        945.33       106.65 o                         
 -10  17   0        933.56        887.08        83.47 o                         
   9 -17   0         20.50        -13.44        76.31 o                         
  -9  17   0         20.50        -25.63        66.31 o                         
   8 -17   0        113.83         51.77        76.20 o                         
  -8  17   0        113.83        177.10        65.41 o                         
   7 -17   0         34.00        -68.50        68.50 o                         
  -7  17   0         34.00         53.15        60.06 o                         
   6 -17   0        129.39         24.88        62.25 o                         
  -6  17   0        129.39        102.29        59.00 o                         
   5 -17   0        305.04        279.72        57.73 o                         
  -5  17   0        305.04        357.24        57.06 o                         
   4 -17   0        338.84        336.52        52.17 o                         
  -4  17   0        338.84        357.24        53.24 o                         
   3 -17   0         10.08         26.67        80.35 o                         
  -3  17   0         10.08         11.10        43.63 o                         
   2 -17   0         16.83         10.54        78.15 o                         
  -2  17   0         16.83         29.35        40.57 o                         
   1 -17   0       1288.24       1130.98        74.52 o                         
  -1  17   0       1288.24       1241.45        68.01 o                         
   0 -17   0         15.44         59.71        44.26 o                         
   0  17   0         15.44         -1.91        36.95 o                         
  -1 -17   0         22.06         37.57        49.18 o                         
   1  17   0         22.06         -0.73        42.14 o                         
  -2 -17   0         35.40         90.98        56.20 o                         
   2  17   0         35.40         32.75        41.35 o                         
  -3 -17   0        162.77        124.75        56.96 o                         
   3  17   0        162.77        223.81        47.44 o                         
  -4 -17   0        142.27         12.97        62.23 o                         
   4  17   0        142.27         70.53        43.80 o                         
  -5 -17   0        101.79        128.44        69.63 o                         
   5  17   0        101.79        180.17        41.80 o                         
  -6 -17   0        344.87        291.02        67.35 o                         
   6  17   0        344.87        334.23        42.20 o                         
  -7 -17   0         36.42         42.69        78.54 o                         
   7  17   0         36.42         45.70        40.92 o                         
   7  17   0         36.32         23.64        24.52 o                         
  -8 -17   0        500.91        440.51        91.46 o                         
   8  17   0        355.15        352.18        34.74 o                         
   8  17   0        500.91        531.55        34.76 o                         
  -9 -17   0        666.09        664.52       125.95 o                         
  -9 -17   0        607.50        717.58       127.76 o                         
   9  17   0        666.09        737.10       105.28 o                         
 -10 -17   0          3.13         54.00        93.34 o                         
  10  17   0          0.84          8.14        55.54 o                         
  10  17   0          3.13       -142.58       142.58 o                         
 -11 -17   0        579.30        488.85       183.74 o                         
 -11 -17   0        501.31        451.08       107.57 o                         
  11  17   0        501.31        467.58       107.91 o                         
 -12 -17   0         80.56         89.32        87.81 o                         
 -12 -17   0        130.41         35.56       191.42 o                         
  12  17   0        191.50        533.06       164.05 o                         
  12  17   0         80.56         46.56        71.03 o                         
  13 -18   0        165.70        158.64        53.75 o                         
 -13  18   0        478.69        740.47       135.11 o                         
  12 -18   0        434.50        425.22       115.94 o                         
  12 -18   0        354.87        268.28       148.70 o                         
 -12  18   0        434.50        279.63       120.94 o                         
  11 -18   0       2201.53       2113.01       132.34 o                         
 -11  18   0       2201.53       2445.20       130.82 o                         
  10 -18   0        441.88        383.06        94.37 o                         
 -10  18   0        441.88        548.59        81.31 o                         
   9 -18   0        532.23        619.31        93.38 o                         
  -9  18   0        532.23        497.75        78.69 o                         
   8 -18   0        856.02        714.56        88.52 o                         
  -8  18   0        856.02        960.71        78.50 o                         
   7 -18   0       3078.67       3084.76       129.12 o                         
  -7  18   0       3078.67       3092.36       111.02 o                         
   6 -18   0       1790.46       1943.52       100.46 o                         
  -6  18   0       1790.46       1825.07        87.48 o                         
   5 -18   0       8475.37       8955.15       328.32 o                         
  -5  18   0       8475.37       8644.12       196.57 o                         
   4 -18   0       2242.07       2375.57       158.70 o                         
  -4  18   0       2242.07       2160.65        86.44 o                         
   3 -18   0       1790.03       1693.17       135.66 o                         
  -3  18   0       1790.03       1671.90        74.91 o                         
   2 -18   0        186.80        175.17        90.80 o                         
  -2  18   0        186.80         99.26        53.55 o                         
   1 -18   0       4654.33       4396.27       201.00 o                         
  -1  18   0       4654.33       4527.85       137.41 o                         
   0 -18   0       1339.64       1455.45        88.52 o                         
   0  18   0       1339.64       1332.55        72.28 o                         
  -1 -18   0       2668.50       2692.42       118.47 o                         
   1  18   0       2668.50       2762.65       100.49 o                         
  -2 -18   0       1365.91       1461.51        95.14 o                         
   2  18   0       1365.91       1470.83        75.13 o                         
  -3 -18   0        540.56        577.09        74.62 o                         
   3  18   0        540.56        633.97        58.34 o                         
  -4 -18   0        953.39        996.68        93.39 o                         
   4  18   0        953.39       1064.44        58.63 o                         
  -5 -18   0       2124.68       2374.80       125.56 o                         
   5  18   0       2124.68       2088.22        77.60 o                         
  -6 -18   0       4398.58       4113.52       173.60 o                         
   6  18   0       4398.58       4312.41       125.79 o                         
  -7 -18   0       5036.83       4646.47       187.47 o                         
   7  18   0       5036.83       5127.88       136.03 o                         
  -8 -18   0       2454.82       2311.27       135.79 o                         
   8  18   0       2454.82       2318.98        69.23 o                         
  -9 -18   0        192.96        182.57        94.86 o                         
   9  18   0        192.96         90.20        92.15 o                         
 -10 -18   0        805.15        681.05       106.33 o                         
  10  18   0        805.15        715.45       114.59 o                         
 -11 -18   0        272.29        252.43       190.76 o                         
 -11 -18   0        191.09        189.81        91.31 o                         
  11  18   0        191.09        150.11        88.08 o                         
  12 -19   0         11.09         67.55       122.05 o                         
  12 -19   0        121.46        308.60       115.50 o                         
 -12  19   0        121.46         92.96       119.14 o                         
  11 -19   0        240.70        387.98       101.56 o                         
 -11  19   0        240.70        112.64        96.20 o                         
  10 -19   0        260.02        213.47        92.15 o                         
 -10  19   0        260.02        338.62        80.92 o                         
   9 -19   0        390.49        148.41        86.60 o                         
  -9  19   0        390.49        301.34        76.19 o                         
   8 -19   0        108.40         -1.09        76.92 o                         
  -8  19   0        108.40         -1.06        68.00 o                         
   7 -19   0        462.43        340.70        74.73 o                         
  -7  19   0        462.43        468.73        69.76 o                         
   6 -19   0         28.40        -24.24       105.52 o                         
  -6  19   0         28.40         21.02        61.43 o                         
   5 -19   0         97.08         91.61       103.01 o                         
  -5  19   0         97.08        134.33        58.49 o                         
   4 -19   0        422.30        554.26       113.25 o                         
  -4  19   0        422.30        499.61        60.55 o                         
   3 -19   0         42.34         54.20        84.53 o                         
  -3  19   0         42.34        -18.86        52.60 o                         
   2 -19   0          9.34        -12.04        76.64 o                         
  -2  19   0          9.34          9.48        49.13 o                         
   1 -19   0         17.44         33.66        73.40 o                         
  -1  19   0         17.44         17.67        47.88 o                         
   0 -19   0        220.46        248.03        79.01 o                         
   0  19   0        220.46        239.58        47.77 o                         
  -1 -19   0          0.75        133.79        76.97 o                         
   1  19   0          0.75        -37.42        46.15 o                         
  -2 -19   0        174.02         73.44        57.92 o                         
   2  19   0        174.02        173.00        50.94 o                         
  -3 -19   0          9.01        -44.16        59.98 o                         
   3  19   0          9.01          1.30        48.13 o                         
  -4 -19   0         68.68         63.35        68.53 o                         
   4  19   0         68.68        -15.44        44.90 o                         
  -5 -19   0        267.21        299.37        86.21 o                         
   5  19   0        267.21        213.68        51.73 o                         
  -6 -19   0         33.13         28.25        82.92 o                         
   6  19   0         33.13         61.27        47.76 o                         
  -7 -19   0        209.94        214.10       110.33 o                         
   7  19   0        209.94        330.40        48.46 o                         
  -8 -19   0         38.33         47.98        91.17 o                         
   8  19   0         38.33        -26.95        26.95 o                         
  -9 -19   0         94.20         25.32        92.32 o                         
   9  19   0         94.20         86.21        90.48 o                         
 -10 -19   0        141.37        404.54       121.69 o                         
  10  19   0        141.37        210.66       100.47 o                         
  11 -20   0        168.85        165.00       106.17 o                         
  11 -20   0          2.66        -30.55       116.47 o                         
 -11  20   0        168.85        181.20       125.30 o                         
 -11  20   0          2.66        -37.98        74.13 o                         
  10 -20   0       2771.83       2641.73       140.65 o                         
 -10  20   0       2771.83       2829.62       122.70 o                         
   9 -20   0        511.62        534.64       140.36 o                         
  -9  20   0        511.62        426.94        81.78 o                         
   8 -20   0       1941.22       1918.31       173.11 o                         
  -8  20   0       1941.22       1795.99       100.07 o                         
   7 -20   0        182.90        207.50       127.28 o                         
  -7  20   0        182.90        199.89        68.78 o                         
   6 -20   0       1720.90       2100.74       173.61 o                         
  -6  20   0       1720.90       1597.69        90.89 o                         
   5 -20   0        189.36        212.46       114.66 o                         
  -5  20   0        189.36        117.30        58.90 o                         
   4 -20   0       4568.53       4643.44       231.76 o                         
  -4  20   0       4568.53       4399.21       151.07 o                         
   3 -20   0       3688.19       3575.21       190.77 o                         
  -3  20   0       3688.19       3555.76       132.28 o                         
   2 -20   0       6483.06       6111.05       264.58 o                         
  -2  20   0       6483.06       6392.26       181.93 o                         
   1 -20   0        834.96        787.98       105.35 o                         
  -1  20   0        834.96        730.37        65.00 o                         
   0 -20   0       1442.97       1291.56       127.98 o                         
   0  20   0       1442.97       1474.93        81.31 o                         
  -1 -20   0          2.84        -69.32        71.46 o                         
   1  20   0          2.84          7.32        48.46 o                         
  -2 -20   0       1284.33       1336.58       132.49 o                         
   2  20   0       1284.33       1568.27        81.89 o                         
  -3 -20   0       1842.44       1883.62       151.90 o                         
   3  20   0       1842.44       1969.58        89.05 o                         
  -4 -20   0       4517.37       4286.51       176.47 o                         
   4  20   0       4517.37       4846.85       125.70 o                         
  -5 -20   0        781.75        781.71        96.54 o                         
   5  20   0        781.75        893.56        66.83 o                         
  -6 -20   0        473.30        512.07        97.13 o                         
   6  20   0        473.30        681.12        58.49 o                         
  -7 -20   0        316.38        240.60       109.15 o                         
   7  20   0        316.38        418.77        52.18 o                         
  -8 -20   0        811.34        639.26       134.02 o                         
   8  20   0        811.34        845.14        93.24 o                         
  -9 -20   0       2904.29       3052.47       278.11 o                         
   9  20   0       2904.29       3052.61       169.33 o                         
  10 -21   0        490.75        421.48       116.86 o                         
 -10  21   0        490.75        371.04        78.02 o                         
   9 -21   0         19.07         82.32       125.56 o                         
  -9  21   0         19.07        -76.30        76.30 o                         
   8 -21   0        169.15        -93.29       124.79 o                         
  -8  21   0        169.15         70.30        73.66 o                         
   7 -21   0        481.80        412.19       133.36 o                         
  -7  21   0        481.80        404.99        75.30 o                         
   6 -21   0        187.01        225.62       127.05 o                         
  -6  21   0        187.01        131.83        67.71 o                         
   5 -21   0        234.35        310.44       122.48 o                         
  -5  21   0        234.35        116.22        73.68 o                         
   4 -21   0        168.14        242.48       111.59 o                         
  -4  21   0        168.14        130.16        67.08 o                         
   3 -21   0        142.46        240.19        92.80 o                         
  -3  21   0        142.46        302.43        66.61 o                         
   2 -21   0        213.97        204.88        93.59 o                         
  -2  21   0        213.97        291.54        65.29 o                         
   1 -21   0        380.02        395.37       102.99 o                         
  -1  21   0        380.02        313.87        57.82 o                         
   0 -21   0          4.88        -36.21        91.26 o                         
   0  21   0          4.88        -42.96        42.96 o                         
  -1 -21   0        154.57        245.89        92.36 o                         
   1  21   0        154.57         60.13        51.49 o                         
  -2 -21   0         39.99         -5.70        83.01 o                         
   2  21   0         39.99         19.78        51.45 o                         
  -3 -21   0        273.83        204.69       106.34 o                         
   3  21   0        273.83        265.28        53.14 o                         
  -4 -21   0         44.36         43.24       104.63 o                         
   4  21   0         44.36        -50.04        50.04 o                         
  -5 -21   0         42.79        -20.26       105.80 o                         
   5  21   0         42.79         -8.61        51.34 o                         
  -6 -21   0         93.28        149.01       176.62 o                         
   6  21   0         93.28        -50.50        50.50 o                         
  -7 -21   0        165.63        142.35       111.12 o                         
   7  21   0        165.63        208.82        48.66 o                         
   8 -22   0         83.26        165.93        87.34 o                         
  -8  22   0         83.26        114.13        44.72 o                         
   7 -22   0        678.36        972.61       159.27 o                         
  -7  22   0        678.36        622.85        97.91 o                         
   6 -22   0        696.21        957.67       151.70 o                         
  -6  22   0        696.21        627.54        92.06 o                         
   5 -22   0       2532.67       2865.70       190.17 o                         
  -5  22   0       2532.67       2586.47       127.80 o                         
   4 -22   0       1616.15       1760.23       157.47 o                         
  -4  22   0       1616.15       1818.22       105.51 o                         
   3 -22   0        577.03        634.05       127.76 o                         
  -3  22   0        577.03        792.92        80.38 o                         
   2 -22   0         74.75         16.64       101.46 o                         
  -2  22   0         74.75         69.15        58.10 o                         
   1 -22   0        277.07        218.72       103.73 o                         
  -1  22   0        277.07        121.75        58.04 o                         
   0 -22   0       2676.54       2710.56       177.48 o                         
   0  22   0       2676.54       2640.04       111.40 o                         
  -1 -22   0       2217.10       2323.11       160.73 o                         
   1  22   0       2217.10       2357.89       102.80 o                         
  -2 -22   0       3747.63       3976.69       214.86 o                         
   2  22   0       3747.63       3685.16       114.61 o                         
  -3 -22   0        475.55        324.45       109.92 o                         
   3  22   0        475.55        395.75        64.40 o                         
  -4 -22   0         67.69        199.26       113.18 o                         
   4  22   0         67.69        139.33        57.99 o                         
  -5 -22   0        736.49        669.40       133.24 o                         
   5  22   0        736.49        875.12        67.68 o                         
   6  22   0       1693.77       1195.16       178.33 o                         
   5 -23   0         22.72         66.96       114.22 o                         
  -5  23   0         22.72         -2.66        78.56 o                         
   4 -23   0         58.33        129.74       119.31 o                         
  -4  23   0         58.33         40.40        70.75 o                         
   3 -23   0         20.52       -108.38       111.41 o                         
  -3  23   0         20.52          0.86        64.67 o                         
   2 -23   0        193.87        351.97       114.09 o                         
  -2  23   0        193.87        204.84        61.07 o                         
   1 -23   0          6.81        -93.96        93.96 o                         
  -1  23   0          6.81        -26.04        54.24 o                         
   0 -23   0          0.01        144.64        99.27 o                         
   0  23   0          0.01        -24.27        51.96 o                         
  -1 -23   0         37.79         47.24        87.62 o                         
   1  23   0         37.79        118.52        53.36 o                         
  -2 -23   0         97.30          6.13        93.96 o                         
   2  23   0         97.30         22.22        55.24 o                         
  -3 -23   0          6.23        -10.11       176.98 o                         
   3  23   0          6.23         -7.20        56.32 o                         
   4  23  -1        105.27        211.06        64.76 o                         
  -4 -23   1        105.27        333.36       150.89 o                         
   3  23  -1         40.62         73.57        59.05 o                         
  -3 -23   1         40.62        220.64       112.27 o                         
   2  23  -1        107.03        174.47        58.33 o                         
  -2 -23   1        107.03         13.80       106.30 o                         
   1  23  -1          4.65          1.46        51.25 o                         
  -1 -23   1          4.65         42.78        84.88 o                         
   0  23  -1        212.73        204.67        54.31 o                         
   0 -23   1        212.73        274.93       110.87 o                         
  -1  23  -1          3.16         19.67        58.90 o                         
   1 -23   1          3.16          3.90       102.32 o                         
  -2  23  -1         54.36         29.64        57.98 o                         
   2 -23   1         54.36        -20.38       104.34 o                         
  -3  23  -1         27.43          0.68        66.04 o                         
   3 -23   1         27.43         36.19       116.56 o                         
  -4  23  -1         47.47        -25.81        67.58 o                         
   4 -23   1         47.47        133.38       108.32 o                         
  -5  23  -1        264.35        244.20        80.40 o                         
   5 -23   1        264.35        268.51       130.99 o                         
   6  22  -1        373.59        399.37        57.10 o                         
  -6 -22   1        373.59        387.69       130.39 o                         
   5  22  -1        323.31        529.17        62.13 o                         
  -5 -22   1        323.31        243.08       117.01 o                         
   4  22  -1       1282.63       1255.87        77.83 o                         
  -4 -22   1       1282.63       1378.13       146.17 o                         
   3  22  -1       3546.57       3688.69       130.73 o                         
  -3 -22   1       3546.57       4139.36       217.33 o                         
   2  22  -1       2221.91       2170.83        97.92 o                         
  -2 -22   1       2221.91       2035.52       162.63 o                         
   1  22  -1        628.02        667.95        67.00 o                         
  -1 -22   1        628.02        682.93       104.85 o                         
   0  22  -1        174.90         97.46        53.64 o                         
   0 -22   1        174.90        174.46        96.42 o                         
  -1  22  -1       1847.35       1733.56        94.65 o                         
   1 -22   1       1847.35       1805.92       148.32 o                         
  -2  22  -1       1419.01       1327.71        86.06 o                         
   2 -22   1       1419.01       1043.49       136.96 o                         
  -3  22  -1       2615.80       2600.20       118.97 o                         
   3 -22   1       2615.80       2724.65       178.89 o                         
  -4  22  -1       2012.46       1952.54       109.36 o                         
   4 -22   1       2012.46       1928.44       167.98 o                         
  -5  22  -1       1372.69       1253.69        99.39 o                         
   5 -22   1       1372.69       1357.80       155.76 o                         
  -6  22  -1        171.06        252.44        83.90 o                         
   6 -22   1        171.06        306.89       135.88 o                         
  -7  22  -1       1912.42       1955.58       104.23 o                         
   7 -22   1       1912.42       1830.43       187.51 o                         
  -8  22  -1        223.71        173.75        46.72 o                         
   8 -22   1        223.71         69.88        86.47 o                         
   8  21  -1         56.08        144.22        79.49 o                         
  -8 -21   1         56.08        151.60       118.83 o                         
   7  21  -1        136.90        119.75        43.98 o                         
  -7 -21   1        136.90        146.91       101.47 o                         
   6  21  -1         37.63        -37.90        52.35 o                         
  -6 -21   1         37.63          4.80       107.19 o                         
   5  21  -1        113.30          6.76        53.66 o                         
  -5 -21   1        113.30         40.35       152.48 o                         
   4  21  -1        458.63        510.81        55.89 o                         
  -4 -21   1        458.63        510.50       118.96 o                         
   3  21  -1         57.96        -13.48        53.19 o                         
  -3 -21   1         57.96        -41.20        97.40 o                         
   2  21  -1         29.14        -50.78        50.78 o                         
  -2 -21   1         29.14        154.34        89.40 o                         
   1  21  -1        114.86         48.47        50.62 o                         
  -1 -21   1        114.86        -36.98        73.87 o                         
   0  21  -1         17.14         48.72        45.76 o                         
   0 -21   1         17.14        -15.40        87.82 o                         
  -1  21  -1        218.62        186.92        57.56 o                         
   1 -21   1        218.62         59.42        84.74 o                         
  -2  21  -1          5.98         79.20        54.77 o                         
   2 -21   1          5.98        -29.88        89.44 o                         
  -3  21  -1         11.14         40.22        60.41 o                         
   3 -21   1         11.14         26.11        98.48 o                         
  -4  21  -1        128.19        133.43        66.74 o                         
   4 -21   1        128.19        119.26       111.91 o                         
  -5  21  -1        580.21        701.90        84.11 o                         
   5 -21   1        580.21        758.49       134.37 o                         
  -6  21  -1        261.60        191.43        67.29 o                         
   6 -21   1        261.60        269.81       132.28 o                         
  -7  21  -1         15.60         24.33        67.40 o                         
   7 -21   1         15.60         26.73       122.08 o                         
  -8  21  -1        453.83        517.57        79.98 o                         
   8 -21   1        453.83        734.05       142.26 o                         
  -9  21  -1        535.33        589.49        88.47 o                         
   9 -21   1        535.33        814.96       149.80 o                         
   9  20  -1        197.20        382.48       107.46 o                         
  -9 -20   1        197.20         83.45       156.62 o                         
   8  20  -1        256.72        312.73        83.96 o                         
  -8 -20   1        256.72        188.78       112.75 o                         
   7  20  -1       2150.08       2309.52        82.48 o                         
  -7 -20   1       2150.08       1973.84       162.03 o                         
   6  20  -1       3090.21       2857.11       103.03 o                         
  -6 -20   1       3090.21       3100.92       152.12 o                         
   5  20  -1       1893.09       1918.26        75.94 o                         
  -5 -20   1       1893.09       1784.57       122.47 o                         
   4  20  -1        728.35        553.45        62.58 o                         
  -4 -20   1        728.35        839.04       119.59 o                         
   3  20  -1        437.93        421.38        60.05 o                         
  -3 -20   1        437.93        422.44       107.92 o                         
   2  20  -1       1305.00       1551.60        80.47 o                         
  -2 -20   1       1305.00       1278.90       129.34 o                         
   1  20  -1        608.62        603.98        63.59 o                         
  -1 -20   1        608.62        588.78       103.92 o                         
   0  20  -1       6794.48       6352.64       177.78 o                         
   0 -20   1       6794.48       6359.57       206.91 o                         
  -1  20  -1       2457.57       2427.35       102.74 o                         
   1 -20   1       2457.57       2381.96       122.08 o                         
  -2  20  -1       4116.43       4004.74       137.53 o                         
   2 -20   1       4116.43       4046.44       197.79 o                         
  -3  20  -1        240.24        392.64        66.18 o                         
   3 -20   1        240.24        284.76       102.26 o                         
  -4  20  -1        300.44        401.55        72.06 o                         
   4 -20   1        300.44        293.55       110.75 o                         
  -5  20  -1        531.22        394.97        64.60 o                         
   5 -20   1        531.22        408.60       122.36 o                         
  -6  20  -1       2790.11       2749.77       108.55 o                         
   6 -20   1       2790.11       3144.83       191.03 o                         
  -7  20  -1        181.29        275.82        70.85 o                         
   7 -20   1        181.29        197.01       122.45 o                         
  -8  20  -1       1473.62       1557.02        94.90 o                         
   8 -20   1       1473.62       1596.70       163.51 o                         
  -9  20  -1         47.22         41.16        75.05 o                         
   9 -20   1         47.22        -80.65        80.65 o                         
 -10  20  -1        352.85        490.12       104.06 o                         
  10 -20   1        352.85        323.24        98.37 o                         
 -11  20  -1        391.74        516.43        71.85 o                         
  11 -20   1        391.74        319.52        62.49 o                         
  10  19  -1        104.91         87.27        95.43 o                         
 -10 -19   1        104.91         60.22       115.51 o                         
   9  19  -1         78.07        -55.51        91.44 o                         
  -9 -19   1         78.07        -40.77        88.85 o                         
   8  19  -1        124.96        -17.03        70.59 o                         
  -8 -19   1        124.96        190.96       115.93 o                         
   7  19  -1        423.64        472.46        47.71 o                         
  -7 -19   1        423.64        534.59       114.29 o                         
   6  19  -1        114.90         74.12        44.94 o                         
  -6 -19   1        114.90         88.99        78.79 o                         
   5  19  -1         69.22         62.58        43.97 o                         
  -5 -19   1         69.22        -29.06        75.11 o                         
   4  19  -1         86.80        185.13        50.26 o                         
  -4 -19   1         86.80        120.26        72.45 o                         
   3  19  -1        131.34        198.93        51.64 o                         
  -3 -19   1        131.34        232.38        67.79 o                         
   2  19  -1         26.28         -5.93        46.99 o                         
  -2 -19   1         26.28         49.36        78.15 o                         
   1  19  -1          8.56         93.63        48.19 o                         
  -1 -19   1          8.56        -52.80        71.76 o                         
   0  19  -1          1.90        -11.91        32.92 o                         
   0 -19   1          1.90        -55.91        55.91 o                         
  -1  19  -1          4.95         13.46        49.75 o                         
   1 -19   1          4.95        -18.15        58.03 o                         
  -2  19  -1        255.41        170.81        54.05 o                         
   2 -19   1        255.41        210.47        93.70 o                         
  -3  19  -1         52.34         82.12        60.01 o                         
   3 -19   1         52.34         55.10        82.67 o                         
  -4  19  -1        116.83        117.15        53.92 o                         
   4 -19   1        116.83        -95.66        95.66 o                         
  -5  19  -1        247.00        267.62        60.62 o                         
   5 -19   1        247.00        271.05       107.88 o                         
  -6  19  -1        306.46        304.68        65.48 o                         
   6 -19   1        306.46        201.97       118.22 o                         
  -7  19  -1        102.86         77.15        66.48 o                         
   7 -19   1        102.86        -34.19        70.19 o                         
  -8  19  -1         38.27         30.49        65.03 o                         
   8 -19   1         38.27        -74.88        74.88 o                         
  -9  19  -1         38.66        -30.42        69.49 o                         
   9 -19   1         38.66         18.82        82.90 o                         
 -10  19  -1          4.43        -15.87        76.67 o                         
  10 -19   1          4.43          2.02        89.34 o                         
 -11  19  -1        441.13        565.80       101.73 o                         
  11 -19   1        441.13        678.32       108.89 o                         
 -12  19  -1        144.65         72.05       163.06 o                         
  12 -19   1        144.65        143.40        72.70 o                         
  12 -19   1        144.65        531.49       192.04 o                         
  11  18  -1        283.46        317.39       103.59 o                         
 -11 -18   1        283.46        373.52       110.41 o                         
  10  18  -1        521.18        587.76        99.00 o                         
 -10 -18   1        521.18        544.94       102.33 o                         
   9  18  -1       3037.79       3341.98       130.69 o                         
  -9 -18   1       3037.79       2894.62       154.03 o                         
   8  18  -1       3270.50       3074.77       126.21 o                         
  -8 -18   1       3270.50       2876.42       149.60 o                         
   7  18  -1       2986.15       2928.49        93.77 o                         
   7  18  -1       2944.42       2972.40       124.04 o                         
  -7 -18   1       2986.15       2951.30       146.16 o                         
   6  18  -1        612.13        619.81        48.16 o                         
  -6 -18   1        612.13        717.55        92.92 o                         
   5  18  -1        782.24        994.98        54.73 o                         
  -5 -18   1        782.24        812.38        92.15 o                         
   4  18  -1       1963.85       2074.72        84.08 o                         
  -4 -18   1       1963.85       1899.31       113.42 o                         
   3  18  -1       4156.53       4655.76       131.70 o                         
  -3 -18   1       4156.53       4040.04       158.05 o                         
   2  18  -1       2860.41       2931.85       103.66 o                         
  -2 -18   1       2860.41       2944.51       126.84 o                         
   1  18  -1       7842.36       7389.34       189.02 o                         
  -1 -18   1       7842.36       7295.32       282.14 o                         
   0  18  -1        160.60        136.15        42.18 o                         
   0 -18   1        160.60        165.82        61.61 o                         
  -1  18  -1        973.55        966.77        67.31 o                         
   1 -18   1        973.55        917.48       106.17 o                         
  -2  18  -1       1212.53       1240.34        63.37 o                         
   2 -18   1       1212.53       1171.43       120.04 o                         
  -3  18  -1       7994.97       7685.84       176.66 o                         
   3 -18   1       7994.97       8367.74       301.76 o                         
  -4  18  -1       2560.91       2583.03        92.61 o                         
   4 -18   1       2560.91       2767.37       165.44 o                         
  -5  18  -1       6610.92       6701.85       162.28 o                         
   5 -18   1       6610.92       6489.89       189.81 o                         
  -6  18  -1       1015.82        857.73        72.75 o                         
   6 -18   1       1015.82        962.07        80.59 o                         
  -7  18  -1       1191.78       1431.53        84.20 o                         
   7 -18   1       1191.78       1231.14        95.38 o                         
  -8  18  -1        649.43        684.52        75.87 o                         
   8 -18   1        649.43        623.74        87.89 o                         
  -9  18  -1       5404.86       5666.95       158.56 o                         
   9 -18   1       5404.86       5383.36       188.25 o                         
 -10  18  -1        715.74        659.22        81.33 o                         
  10 -18   1        715.74        653.78       101.58 o                         
 -11  18  -1       1729.70       1932.87       121.25 o                         
  11 -18   1       1729.70       1550.59       121.41 o                         
 -12  18  -1         55.06       -111.84       111.84 o                         
  12 -18   1         52.45        126.18        60.73 o                         
  12 -18   1         55.06        -72.33       172.58 o                         
 -13  18  -1        684.30        704.85        95.35 o                         
  13 -18   1        684.30        683.42        75.67 o                         
  12  17  -1        364.60        241.02        85.36 o                         
  12  17  -1        799.36        677.25       164.29 o                         
 -12 -17   1        364.60        443.78        72.67 o                         
  11  17  -1         69.87         70.80        36.88 o                         
 -11 -17   1         70.97       -154.48       154.48 o                         
 -11 -17   1         69.87         88.70        85.77 o                         
  10  17  -1        598.03        685.79        75.87 o                         
  10  17  -1        687.16        242.73       149.36 o                         
 -10 -17   1        687.16        482.10       101.52 o                         
   9  17  -1         11.27         45.83        58.92 o                         
   9  17  -1         19.06        -62.62        62.62 o                         
  -9 -17   1         19.06        -80.34        80.34 o                         
   8  17  -1        544.89        504.09        27.94 o                         
   8  17  -1        540.85        582.63        36.03 o                         
  -8 -17   1        544.89        621.84        93.46 o                         
   7  17  -1        101.51         77.67        31.84 o                         
   7  17  -1         33.71          0.69        21.38 o                         
  -7 -17   1        101.51         38.87        65.99 o                         
   6  17  -1        330.27        286.29        29.53 o                         
  -6 -17   1        330.27        286.20        64.94 o                         
   5  17  -1         25.71         75.77        42.01 o                         
  -5 -17   1         25.71        -44.28        67.67 o                         
   4  17  -1         91.20        128.74        43.87 o                         
  -4 -17   1         91.20         49.16        61.89 o                         
   3  17  -1         27.20          5.81        42.16 o                         
  -3 -17   1         27.20        -40.25        51.23 o                         
   2  17  -1          0.86        102.10        43.97 o                         
  -2 -17   1          0.86        -25.47        49.34 o                         
   1  17  -1        531.20        499.96        49.80 o                         
  -1 -17   1        531.20        427.33        58.35 o                         
   0  17  -1        103.89        107.14        39.30 o                         
   0 -17   1        103.89        142.84        42.34 o                         
  -1  17  -1         36.72         56.03        36.84 o                         
   1 -17   1         36.72         68.98        71.66 o                         
  -2  17  -1         17.90         34.77        39.84 o                         
   2 -17   1         17.90          8.10        67.60 o                         
  -3  17  -1        165.06        142.21        45.04 o                         
   3 -17   1        165.06        123.18        83.84 o                         
  -4  17  -1        203.41        135.48        50.18 o                         
   4 -17   1        203.41        315.64        50.29 o                         
  -5  17  -1        415.89        451.42        58.02 o                         
   5 -17   1        415.89        570.07        68.19 o                         
  -6  17  -1        100.71         57.35        62.88 o                         
   6 -17   1        100.71         36.20        62.44 o                         
  -7  17  -1          6.91        -57.28        57.28 o                         
   7 -17   1          6.91        -51.47        67.92 o                         
  -8  17  -1       1165.96       1119.05        79.66 o                         
   8 -17   1       1165.96       1123.49        93.28 o                         
  -9  17  -1        537.04        554.66        75.09 o                         
   9 -17   1        537.04        471.78        89.31 o                         
 -10  17  -1        164.30         94.75        71.29 o                         
  10 -17   1        164.30        170.95        88.71 o                         
 -11  17  -1        244.94        282.85        93.12 o                         
  11 -17   1        244.94         71.60       102.09 o                         
 -12  17  -1        335.77        431.75       123.52 o                         
  12 -17   1        283.55        144.65        87.65 o                         
  12 -17   1        335.77        310.18       150.96 o                         
 -13  17  -1         45.19        -10.31        86.68 o                         
 -13  17  -1         91.25       -100.74       142.64 o                         
  13 -17   1         45.19        -13.15        42.65 o                         
 -14  17  -1        375.53        498.37        88.91 o                         
  14 -17   1        375.53        357.44        65.39 o                         
  13  16  -1        637.86        402.35       103.85 o                         
  13  16  -1        695.08        621.17       172.73 o                         
 -13 -16   1        637.86        522.15        80.57 o                         
  12  16  -1        434.70        685.88       159.08 o                         
  12  16  -1        409.12        354.89        98.94 o                         
 -12 -16   1        409.12        389.50        72.40 o                         
  11  16  -1       1892.89       1776.18       191.50 o                         
  11  16  -1       1889.29       1815.99       168.77 o                         
 -11 -16   1       1645.52       1550.01       114.62 o                         
 -11 -16   1       1889.29       1815.22       239.00 o                         
  10  16  -1       5916.52       5267.60       262.46 o                         
  10  16  -1       6166.45       5823.62       318.04 o                         
 -10 -16   1       6166.45       5466.10       365.50 o                         
 -10 -16   1       5916.52       5351.57       283.47 o                         
   9  16  -1       2116.49       2048.36        99.10 o                         
  -9 -16   1       2116.49       1863.69       125.68 o                         
   8  16  -1        695.10        691.85        62.57 o                         
   8  16  -1         27.52         76.30        17.37 o                         
  -8 -16   1        695.10        611.46        85.56 o                         
   7  16  -1         28.90         86.22        22.24 o                         
   7  16  -1        613.45        629.98        38.90 o                         
  -7 -16   1        613.45        762.86        76.01 o                         
   6  16  -1       3774.37       4095.81       100.37 o                         
   6  16  -1       2533.86       2724.83       115.19 o                         
  -6 -16   1       3774.37       3972.40       131.18 o                         
   5  16  -1       4582.51       4613.93       101.93 o                         
  -5 -16   1       4582.51       4448.25       137.14 o                         
   4  16  -1       4382.39       4373.96        91.23 o                         
  -4 -16   1       4382.39       4353.28       159.19 o                         
   3  16  -1       1149.66       1068.43        51.80 o                         
  -3 -16   1       1149.66       1047.35        79.26 o                         
   2  16  -1        891.09        844.95        48.84 o                         
  -2 -16   1        891.09        997.94        75.59 o                         
   1  16  -1        492.10        463.40        41.74 o                         
  -1 -16   1        492.10        567.05        62.33 o                         
   0  16  -1      10319.81      10252.79       179.07 o                         
   0 -16   1      10319.81       9634.69       222.59 o                         
  -1  16  -1       2252.38       2338.24        66.42 o                         
   1 -16   1       2252.38       2455.20       100.46 o                         
  -2  16  -1       4113.46       4307.24        98.09 o                         
   2 -16   1       4113.46       4240.70       185.85 o                         
  -3  16  -1         45.05         88.50        37.74 o                         
   3 -16   1         45.05         57.34        34.47 o                         
  -4  16  -1        576.57        566.94        46.95 o                         
   4 -16   1        576.57        554.59        58.75 o                         
  -5  16  -1          1.73        -21.52        44.24 o                         
   5 -16   1          1.73         51.37        54.99 o                         
  -6  16  -1       3158.02       3473.45        95.44 o                         
   6 -16   1       3158.02       3425.67       129.97 o                         
  -7  16  -1        710.65        697.58        57.96 o                         
   7 -16   1        710.65        689.06        78.34 o                         
  -8  16  -1       7565.18       7419.70       157.54 o                         
   8 -16   1       7565.18       7129.91       214.36 o                         
  -9  16  -1        435.59        395.05        61.00 o                         
   9 -16   1        435.59        628.27        89.90 o                         
 -10  16  -1       1772.91       1786.69        94.93 o                         
  10 -16   1       1772.91       1816.41       131.29 o                         
 -11  16  -1        138.97         27.46        83.93 o                         
  11 -16   1        138.97        -25.04        98.32 o                         
 -12  16  -1       3618.61       3569.82       186.40 o                         
  12 -16   1       3618.61       3718.55       253.86 o                         
  12 -16   1       3577.44       3820.87       239.43 o                         
 -13  16  -1          4.80         36.40        78.94 o                         
 -13  16  -1          5.00        -73.06       140.56 o                         
  13 -16   1          4.80        -41.40        44.46 o                         
 -14  16  -1       1883.05       1712.11       133.04 o                         
  14 -16   1       1883.05       1878.37       108.21 o                         
  14  15  -1        336.69        322.68       115.32 o                         
  14  15  -1        248.64        253.13        36.60 o                         
 -14 -15   1        248.64        209.75        89.49 o                         
 -14 -15   1        336.69         16.07       168.49 o                         
  13  15  -1        339.45        417.13        39.54 o                         
  13  15  -1        443.81        698.68       160.55 o                         
 -13 -15   1        339.45        340.31        68.86 o                         
  12  15  -1         51.82        -33.39       129.97 o                         
 -12 -15   1          0.87         22.23        47.44 o                         
  11  15  -1       1455.67       1554.69       153.03 o                         
  11  15  -1       1446.71       1490.81       164.12 o                         
 -11 -15   1       1446.71       1492.82       108.96 o                         
 -11 -15   1       1455.67       1517.88       208.71 o                         
  10  15  -1         53.78          9.03        80.09 o                         
  10  15  -1         33.99         91.07        57.14 o                         
 -10 -15   1         33.99        -48.01        64.86 o                         
 -10 -15   1         53.78         14.82       103.41 o                         
   9  15  -1        125.57         59.57        56.04 o                         
   9  15  -1        218.50        162.91        62.25 o                         
  -9 -15   1        218.50        115.31       109.47 o                         
  -9 -15   1        125.57         39.18        66.21 o                         
   8  15  -1         12.52        -42.29        42.29 o                         
  -8 -15   1         12.52        -73.62        73.62 o                         
   7  15  -1        832.93        837.74        38.54 o                         
   7  15  -1        623.47        617.08        40.74 o                         
  -7 -15   1        832.93        797.76        73.95 o                         
   6  15  -1         54.46        -27.30        27.30 o                         
   6  15  -1         52.72         59.14        23.50 o                         
  -6 -15   1         54.46        182.08        58.68 o                         
   5  15  -1        109.31        109.91        24.35 o                         
  -5 -15   1        109.31         35.90        52.59 o                         
   4  15  -1          7.03         55.07        24.47 o                         
  -4 -15   1          7.03         58.83        53.32 o                         
   3  15  -1        486.64        500.97        30.24 o                         
  -3 -15   1        486.64        425.72        62.69 o                         
   2  15  -1        312.55        301.50        31.00 o                         
  -2 -15   1        312.55        410.34        59.23 o                         
   1  15  -1        165.14        188.34        30.16 o                         
  -1 -15   1        165.14        235.46        42.39 o                         
   0  15  -1         34.15         44.16        25.65 o                         
   0 -15   1         34.15         77.03        36.32 o                         
  -1  15  -1        298.28        311.54        32.27 o                         
   1 -15   1        298.28        274.25        44.40 o                         
  -2  15  -1         81.96        109.86        32.34 o                         
   2 -15   1         81.96         61.86        24.05 o                         
  -3  15  -1         77.24         23.02        35.23 o                         
   3 -15   1         77.24         75.79        36.50 o                         
  -4  15  -1         83.75         42.82        37.69 o                         
   4 -15   1         83.75         63.56        41.71 o                         
  -5  15  -1        252.72        271.55        43.94 o                         
   5 -15   1        252.72        189.61        50.64 o                         
  -6  15  -1        199.28        293.97        47.10 o                         
   6 -15   1        199.28        211.86        64.00 o                         
  -7  15  -1        329.14        263.84        49.99 o                         
   7 -15   1        329.14        328.20        71.05 o                         
  -8  15  -1        743.09        775.69        59.94 o                         
   8 -15   1        743.09        720.76        94.92 o                         
  -9  15  -1        415.66        448.66        58.35 o                         
   9 -15   1        415.66        398.36        92.61 o                         
 -10  15  -1          4.04        -22.48        62.63 o                         
  10 -15   1          4.04        -81.77        89.95 o                         
 -11  15  -1        797.05        656.08        92.44 o                         
  11 -15   1        797.05        980.51       114.05 o                         
 -12  15  -1        520.74        715.41       119.17 o                         
 -12  15  -1        569.36        623.44       187.40 o                         
  12 -15   1        569.36        411.08       113.71 o                         
  12 -15   1        520.74        581.90       106.21 o                         
 -13  15  -1        189.72        160.68        62.05 o                         
  13 -15   1        189.72        151.57        45.79 o                         
 -14  15  -1        371.74        459.50        79.81 o                         
  14 -15   1        371.74        423.77        62.49 o                         
 -15  15  -1        297.22        424.06       109.47 o                         
 -15  15  -1        309.36        319.42       178.32 o                         
  15 -15   1        297.22        299.89        60.74 o                         
  15  14  -1         48.53         46.80        35.32 o                         
  15  14  -1         55.75        265.67       116.01 o                         
 -15 -14   1         48.53         15.25        52.01 o                         
  14  14  -1        959.01       1142.27       185.21 o                         
  14  14  -1        879.73        891.45        69.24 o                         
 -14 -14   1        879.73        884.48        94.93 o                         
  13  14  -1       1894.42       2223.10       204.36 o                         
  13  14  -1       1392.79       1300.31        77.27 o                         
 -13 -14   1       1392.79       1393.69       111.70 o                         
  12  14  -1        215.26        339.80        34.27 o                         
 -12 -14   1        338.75        648.25       199.32 o                         
 -12 -14   1        215.26        142.06        55.78 o                         
  11  14  -1        606.94        829.56        33.24 o                         
  11  14  -1       1644.61       1883.18       191.27 o                         
 -11 -14   1        606.94        646.63        78.42 o                         
 -11 -14   1       1644.61       1610.56       215.41 o                         
  10  14  -1        180.15        233.38        16.43 o                         
  10  14  -1        994.18       1107.00       155.79 o                         
 -10 -14   1        994.18        809.35        95.62 o                         
 -10 -14   1        180.15        179.98        71.73 o                         
   9  14  -1       2395.40       2617.32       127.64 o                         
   9  14  -1       1514.12       1554.92        40.90 o                         
  -9 -14   1       2395.40       2255.17       123.63 o                         
  -9 -14   1       1514.12       1558.39       136.40 o                         
   8  14  -1       3428.60       3450.19        73.20 o                         
   8  14  -1       2499.88       2545.64        96.33 o                         
  -8 -14   1       3428.60       3128.39       141.93 o                         
   7  14  -1       4645.11       4357.18        90.58 o                         
   7  14  -1       4632.54       4274.39       153.19 o                         
  -7 -14   1       4645.11       4235.00       132.07 o                         
  -7 -14   1       4632.54       4272.17       223.96 o                         
   6  14  -1       3437.42       3446.09        96.86 o                         
   6  14  -1       3297.73       3186.35        86.45 o                         
  -6 -14   1       3437.42       3216.51       112.66 o                         
   5  14  -1        707.14        707.70        39.71 o                         
  -5 -14   1        707.14        756.88        64.19 o                         
   4  14  -1        193.38        231.62        26.59 o                         
  -4 -14   1        193.38        172.17        52.46 o                         
   3  14  -1      11508.68      11240.34       172.26 o                         
  -3 -14   1      11508.68      11100.00       297.01 o                         
   2  14  -1       6592.60       6535.09        99.91 o                         
  -2 -14   1       6592.60       6404.80       160.33 o                         
   1  14  -1      29691.05      29810.37       386.16 o                         
  -1 -14   1      29691.05      28930.81       570.65 o                         
   0  14  -1      13067.47      12901.56       195.29 o                         
   0 -14   1      13067.47      12622.63       269.11 o                         
  -1  14  -1       2338.37       2287.57        60.92 o                         
   1 -14   1       2338.37       2240.41        57.21 o                         
  -2  14  -1        245.28        256.92        34.42 o                         
   2 -14   1        245.28        300.78        28.96 o                         
  -3  14  -1       6860.16       7271.76       137.08 o                         
   3 -14   1       6860.16       6849.54       139.68 o                         
  -4  14  -1        836.05        788.70        46.89 o                         
   4 -14   1        836.05        808.24        54.54 o                         
  -5  14  -1      15053.98      14878.61       257.42 o                         
   5 -14   1      15053.98      15154.01       299.78 o                         
  -6  14  -1        318.84        263.17        44.93 o                         
   6 -14   1        318.84        235.66        53.22 o                         
  -7  14  -1       2888.92       3076.76        87.32 o                         
   7 -14   1       2888.92       3067.42       136.28 o                         
  -8  14  -1         86.07         82.96        49.71 o                         
   8 -14   1         86.07         24.35        80.28 o                         
  -9  14  -1       4411.62       4209.69       110.16 o                         
   9 -14   1       4411.62       4163.57       170.92 o                         
 -10  14  -1         10.33        -52.21        52.21 o                         
  10 -14   1         10.33         65.04        71.94 o                         
 -11  14  -1       7491.81       7719.95       212.77 o                         
  11 -14   1       7491.81       7662.69       264.08 o                         
  11 -14   1       6307.66       6336.23       308.20 o                         
 -12  14  -1         28.71         -6.76        68.72 o                         
 -12  14  -1         39.77         -7.82       156.62 o                         
  12 -14   1         28.71        -41.18        41.18 o                         
  12 -14   1         39.77        -26.94       131.39 o                         
 -13  14  -1        204.84        149.90        60.40 o                         
  13 -14   1        204.84        206.05        51.86 o                         
 -14  14  -1         23.35        -24.02       157.19 o                         
 -14  14  -1         21.02         36.29        74.58 o                         
  14 -14   1         21.02         23.42        46.44 o                         
 -15  14  -1       1840.09       2093.85       140.18 o                         
  15 -14   1       1840.09       1839.42       106.51 o                         
 -16  14  -1         69.21         80.89        57.71 o                         
  16 -14   1         69.21         45.07        63.30 o                         
  15  13  -1         88.82         -2.87       144.09 o                         
  15  13  -1         54.40         62.29        41.24 o                         
 -15 -13   1         88.82        168.77       172.43 o                         
 -15 -13   1         54.40        112.87        78.35 o                         
  14  13  -1       1347.71       1544.01        94.08 o                         
 -14 -13   1       1347.71       1319.71       195.56 o                         
 -14 -13   1        931.18        975.28       136.88 o                         
  13  13  -1         15.00        -21.40       136.01 o                         
  13  13  -1         14.86        -27.91        30.64 o                         
 -13 -13   1         14.86        -40.91        40.91 o                         
  12  13  -1        173.73         91.11        30.29 o                         
 -12 -13   1        714.20       1028.52       193.55 o                         
 -12 -13   1        173.73        199.01        57.33 o                         
  11  13  -1         58.75         42.92        16.50 o                         
  11  13  -1         60.85        129.55       134.84 o                         
 -11 -13   1         58.75        -18.04        42.75 o                         
 -11 -13   1         60.85        -27.44       144.77 o                         
  10  13  -1        615.90        625.01        28.10 o                         
  10  13  -1        886.29        972.79        94.92 o                         
 -10 -13   1        886.29        981.43       112.04 o                         
 -10 -13   1        615.90        524.64        97.77 o                         
   9  13  -1         11.05          6.89        14.72 o                         
   9  13  -1         41.27         28.57        27.19 o                         
  -9 -13   1         11.05         28.51        53.67 o                         
  -9 -13   1         41.27         16.17        70.95 o                         
   8  13  -1        234.58        239.55        21.97 o                         
   8  13  -1        271.40        271.39        30.33 o                         
  -8 -13   1        271.40        163.12        70.58 o                         
  -8 -13   1        234.58        211.20        67.80 o                         
   7  13  -1        131.68        116.13        18.24 o                         
   7  13  -1        323.27        284.55        26.55 o                         
  -7 -13   1        323.27        294.56        69.56 o                         
  -7 -13   1        131.68         59.88        56.42 o                         
   6  13  -1          5.22         10.50        11.18 o                         
   6  13  -1         19.38         30.72        39.98 o                         
  -6 -13   1         19.38         -5.74        51.77 o                         
   5  13  -1        260.02        199.97        27.66 o                         
   5  13  -1        240.38        216.21        27.99 o                         
  -5 -13   1        260.02        213.13        52.91 o                         
   4  13  -1         46.04         20.39        21.64 o                         
  -4 -13   1         46.04         22.55        44.60 o                         
   3  13  -1        140.07        148.29        21.26 o                         
  -3 -13   1        140.07        121.97        36.67 o                         
   2  13  -1        376.94        361.51        22.85 o                         
  -2 -13   1        376.94        396.02        46.46 o                         
   1  13  -1        307.82        328.99        21.39 o                         
  -1 -13   1        307.82        349.39        39.55 o                         
   0  13  -1         30.36         29.68        12.76 o                         
   0 -13   1         30.36         52.70        31.34 o                         
  -1  13  -1       1657.26       1637.73        44.61 o                         
   1 -13   1       1657.26       1676.73        47.92 o                         
  -2  13  -1       1556.60       1565.17        45.71 o                         
   2 -13   1       1556.60       1524.32        49.38 o                         
  -3  13  -1        227.75        279.85        34.89 o                         
   3 -13   1        227.75        217.29        30.53 o                         
  -4  13  -1        305.36        334.55        37.59 o                         
   4 -13   1        305.36        289.70        33.09 o                         
  -5  13  -1       1498.76       1524.19        59.48 o                         
   5 -13   1       1498.76       1658.09        69.72 o                         
  -6  13  -1         78.49         71.86        40.66 o                         
   6 -13   1         78.49         91.28        55.65 o                         
  -7  13  -1         21.71         70.77        50.36 o                         
   7 -13   1         21.71          7.54        56.79 o                         
  -8  13  -1       1205.30       1288.82        63.39 o                         
   8 -13   1       1205.30       1213.30        81.23 o                         
  -9  13  -1        249.63        262.21        51.86 o                         
   9 -13   1        249.63        322.71        71.80 o                         
   9 -13   1        238.52        236.63        53.49 o                         
 -10  13  -1        290.54        328.95        60.04 o                         
 -10  13  -1        580.31        584.82        75.99 o                         
  10 -13   1        580.31        418.77        78.95 o                         
 -11  13  -1        300.03        221.48        83.39 o                         
 -11  13  -1        522.41        480.84        94.77 o                         
  11 -13   1        522.41        385.87        80.34 o                         
 -12  13  -1         80.12        100.24        49.25 o                         
  12 -13   1        283.81        230.67       136.75 o                         
  12 -13   1         80.12         96.08        51.48 o                         
 -13  13  -1         53.16        -16.54        50.14 o                         
  13 -13   1         53.16        -10.61        38.70 o                         
 -14  13  -1        865.46       1051.37       103.52 o                         
  14 -13   1        865.46        854.21        76.37 o                         
 -15  13  -1        377.36        427.19        74.09 o                         
  15 -13   1        377.36        384.25        61.92 o                         
 -16  13  -1         56.15         54.69        81.57 o                         
 -16  13  -1         66.46        -27.03       163.73 o                         
  16 -13   1         56.15         70.64        52.12 o                         
  16  12  -1       1326.28       1265.76       103.96 o                         
 -16 -12   1       1326.28       1642.76       204.51 o                         
 -16 -12   1        985.39       1083.97       150.78 o                         
  15  12  -1       2076.81       1843.04       200.61 o                         
  15  12  -1       1540.26       1433.13       101.08 o                         
 -15 -12   1       1540.26       1291.79       156.27 o                         
 -15 -12   1       2076.81       2010.06       209.82 o                         
  14  12  -1        589.15        593.81        67.81 o                         
  14  12  -1       1357.00       1529.73       181.41 o                         
 -14 -12   1        589.15        671.28       116.39 o                         
 -14 -12   1       1357.00       1035.30       181.15 o                         
  13  12  -1        219.97        275.95        47.93 o                         
  13  12  -1        593.61        890.06       147.19 o                         
 -13 -12   1        219.97        261.40        63.65 o                         
  12  12  -1       1166.03       1159.10        61.94 o                         
 -12 -12   1       1166.03       1160.31        95.86 o                         
 -12 -12   1       1750.57       1676.59       218.11 o                         
  11  12  -1       2193.90       2089.13        62.57 o                         
  11  12  -1       2521.96       2512.05       195.85 o                         
 -11 -12   1       2193.90       2063.16       111.62 o                         
 -11 -12   1       2521.96       2187.24       229.48 o                         
  10  12  -1       2781.85       2833.43        66.49 o                         
  10  12  -1       3285.46       3064.03       210.48 o                         
 -10 -12   1       2781.85       2662.44       181.40 o                         
 -10 -12   1       3285.46       3089.70       157.37 o                         
   9  12  -1       2796.85       2685.11       108.48 o                         
   9  12  -1       3016.64       2890.89        67.15 o                         
  -9 -12   1       3016.64       2499.93       124.35 o                         
  -9 -12   1       2796.85       2779.23       171.58 o                         
   8  12  -1       1240.21       1224.28        38.61 o                         
   8  12  -1       1179.04       1155.31        70.97 o                         
  -8 -12   1       1240.21       1191.26        89.82 o                         
  -8 -12   1       1179.04       1090.94       115.86 o                         
   7  12  -1        401.67        416.21        29.33 o                         
   7  12  -1         85.44        100.00        16.79 o                         
  -7 -12   1        401.67        324.98        66.72 o                         
  -7 -12   1         85.44        166.21        42.84 o                         
   6  12  -1        826.72       1444.19        43.07 o                         
   6  12  -1       4159.34       4799.60       130.51 o                         
  -6 -12   1       4159.34       4654.19       130.52 o                         
   5  12  -1       1069.71       1194.34        39.86 o                         
   5  12  -1       1718.29       1751.01        72.56 o                         
  -5 -12   1       1718.29       1742.00        76.66 o                         
   4  12  -1      11488.18      11460.89       188.90 o                         
  -4 -12   1      11488.18      11730.53       216.38 o                         
   3  12  -1       1552.46       1573.10        37.48 o                         
  -3 -12   1       1552.46       1531.06        59.71 o                         
   2  12  -1       6046.96       6087.37        99.56 o                         
  -2 -12   1       6046.96       6238.51       147.75 o                         
   1  12  -1        200.92        198.87        19.15 o                         
  -1 -12   1        200.92        172.79        34.89 o                         
   0  12  -1        520.07        455.69        17.37 o                         
   0 -12   1        520.07        519.76        39.55 o                         
  -1  12  -1       1239.36       1277.77        37.35 o                         
   1 -12   1       1239.36       1199.53        33.34 o                         
  -2  12  -1      11927.15      12831.11       191.68 o                         
   2 -12   1      11927.15      12216.71       221.46 o                         
  -3  12  -1        372.88        432.76        31.20 o                         
   3 -12   1        372.88        341.74        32.10 o                         
  -4  12  -1       6045.23       6223.75       121.03 o                         
   4 -12   1       6045.23       5996.22       122.67 o                         
  -5  12  -1        498.87        503.41        42.46 o                         
   5 -12   1        498.87        480.15        36.35 o                         
  -6  12  -1      10323.42      10826.17       188.51 o                         
   6 -12   1      10323.42       9904.73       203.95 o                         
  -7  12  -1       2295.95       2383.13        73.44 o                         
   7 -12   1       2295.95       2230.02        77.27 o                         
  -8  12  -1       9655.77       9749.30       180.44 o                         
   8 -12   1       9655.77       9124.86       228.54 o                         
  -9  12  -1         93.80        160.25        64.97 o                         
  -9  12  -1         84.82         91.04        40.45 o                         
   9 -12   1         93.80        124.70        66.83 o                         
   9 -12   1         84.82         91.23        41.97 o                         
 -10  12  -1       1992.75       2012.89       103.84 o                         
 -10  12  -1       3283.11       3402.13       123.43 o                         
  10 -12   1       3283.11       3251.67       124.06 o                         
 -11  12  -1         75.31         31.95        78.70 o                         
 -11  12  -1         67.94        203.80        70.60 o                         
  11 -12   1         75.31        -13.79        74.86 o                         
 -12  12  -1       2767.28       2701.81       133.04 o                         
  12 -12   1       2767.28       2633.57       129.70 o                         
  12 -12   1       3969.02       3793.62       248.90 o                         
 -13  12  -1         55.37        138.63        58.63 o                         
  13 -12   1         55.37         58.53        39.87 o                         
 -14  12  -1       6026.61       5503.16       211.87 o                         
  14 -12   1       6026.61       5595.61       171.19 o                         
 -15  12  -1          0.55         11.46        53.90 o                         
  15 -12   1          0.55         25.62        42.83 o                         
 -16  12  -1        627.91        643.09        87.10 o                         
  16 -12   1        627.91        622.16        70.47 o                         
 -17  12  -1        284.64        322.85        74.42 o                         
  17 -12   1        284.64        248.97       117.51 o                         
  16  11  -1        130.44         73.45        83.17 o                         
 -16 -11   1        126.51         95.09        55.71 o                         
  15  11  -1        280.03        427.67        83.57 o                         
 -15 -11   1         23.81         97.89        50.68 o                         
  14  11  -1         71.38        230.33        70.58 o                         
 -14 -11   1         28.93         61.19        46.59 o                         
  13  11  -1        399.01        509.39       142.48 o                         
  13  11  -1        398.24        354.05        55.15 o                         
 -13 -11   1        398.24        299.80        53.69 o                         
  12  11  -1         26.61         46.84        24.81 o                         
 -12 -11   1         26.61         47.53        45.78 o                         
 -12 -11   1        153.10        263.44       161.15 o                         
  11  11  -1       2408.39       2215.18        65.31 o                         
  11  11  -1       2426.99       2257.09       185.64 o                         
 -11 -11   1       2408.39       2212.35       111.93 o                         
 -11 -11   1       2426.99       1946.60       216.39 o                         
  10  11  -1         12.50         13.86        18.16 o                         
  10  11  -1        223.98        336.75        49.81 o                         
 -10 -11   1         12.50          3.57        51.61 o                         
 -10 -11   1        223.98        116.75        84.96 o                         
   9  11  -1        487.23        456.68        32.50 o                         
   9  11  -1        304.25        323.59        42.86 o                         
  -9 -11   1        487.23        444.92        87.49 o                         
  -9 -11   1        304.25        277.81        72.14 o                         
   8  11  -1        797.82        707.49        33.45 o                         
   8  11  -1        773.17        784.26        60.51 o                         
  -8 -11   1        797.82        656.15        76.78 o                         
  -8 -11   1        773.17        854.06        73.67 o                         
   7  11  -1         48.69         83.30        43.42 o                         
   7  11  -1        329.24        298.78        20.39 o                         
  -7 -11   1        329.24        371.93        65.89 o                         
  -7 -11   1         48.69         94.43        35.86 o                         
   6  11  -1        357.67        298.01        46.72 o                         
   6  11  -1        113.05        114.80        11.81 o                         
  -6 -11   1        357.67        349.98        47.17 o                         
  -6 -11   1        113.05         42.54        46.59 o                         
   5  11  -1       1792.14       1777.17        40.68 o                         
   5  11  -1       2164.50       2079.71        94.04 o                         
  -5 -11   1       2164.50       2205.79        71.75 o                         
   4  11  -1         30.55         13.27        12.79 o                         
  -4 -11   1         30.55         -1.55        36.13 o                         
   3  11  -1         93.77         80.14        16.57 o                         
  -3 -11   1         93.77         79.64        33.52 o                         
   2  11  -1         18.31         31.35        17.10 o                         
  -2 -11   1         18.31         -1.07        27.41 o                         
   1  11  -1        204.35        213.20        17.18 o                         
  -1 -11   1        204.35        213.71        32.26 o                         
   0  11  -1        149.00        192.79        13.31 o                         
   0 -11   1        149.00        185.46        12.59 o                         
  -1  11  -1         36.26         57.99        19.58 o                         
   1 -11   1         36.26         24.91        16.06 o                         
  -2  11  -1        449.19        486.42        27.94 o                         
   2 -11   1        449.19        470.66        29.83 o                         
  -3  11  -1        345.98        368.48        29.27 o                         
   3 -11   1        345.98        337.70        26.41 o                         
  -4  11  -1         24.81          2.58        27.06 o                         
   4 -11   1         24.81         68.03        23.62 o                         
  -5  11  -1        693.80        631.50        42.29 o                         
  -5  11  -1        312.84        292.76        73.98 o                         
   5 -11   1        693.80        662.51        36.03 o                         
  -6  11  -1        311.00        364.01        42.81 o                         
   6 -11   1        311.00        344.81        28.35 o                         
  -7  11  -1       1508.49       1751.80       127.25 o                         
  -7  11  -1       2428.31       2408.48        80.32 o                         
   7 -11   1       2428.31       2429.46        78.31 o                         
  -8  11  -1        494.71        515.45        64.89 o                         
  -8  11  -1        425.60        440.46        53.17 o                         
   8 -11   1        425.60        467.29        59.54 o                         
   8 -11   1        494.71        382.20        63.63 o                         
  -9  11  -1        254.91        306.62        62.12 o                         
  -9  11  -1        161.95         92.03        38.51 o                         
   9 -11   1        161.95         75.72        40.36 o                         
   9 -11   1        254.91        182.71        67.09 o                         
 -10  11  -1        520.66        572.95        82.95 o                         
 -10  11  -1        430.84        421.74        57.41 o                         
  10 -11   1        520.66        265.04        92.27 o                         
  10 -11   1        430.84        392.46        82.49 o                         
 -11  11  -1       1764.72       1706.44       107.44 o                         
 -11  11  -1       1761.23       1876.76       105.43 o                         
  11 -11   1       1764.72       1910.87       102.47 o                         
 -12  11  -1        862.08        944.82        88.55 o                         
  12 -11   1        862.08        966.04        85.53 o                         
  12 -11   1       1039.56       1268.81       179.86 o                         
 -13  11  -1        559.54        456.94        66.00 o                         
  13 -11   1        559.54        580.84        62.16 o                         
 -14  11  -1        936.26       1068.57       100.78 o                         
  14 -11   1        936.26       1036.87        77.51 o                         
 -15  11  -1         51.78        -10.95        52.27 o                         
  15 -11   1         51.78         82.87        46.31 o                         
 -16  11  -1         83.53        185.25        63.14 o                         
  16 -11   1         83.53         78.21        50.98 o                         
 -17  11  -1        222.84         81.29        46.84 o                         
  17 -11   1        222.84        142.30        71.62 o                         
  17  10  -1        940.08        955.13       105.84 o                         
 -17 -10   1        940.08       1109.10       192.96 o                         
 -17 -10   1        699.19        756.73       131.70 o                         
  16  10  -1        864.50       1068.43       101.14 o                         
 -16 -10   1        527.02        584.98        82.73 o                         
  15  10  -1        198.02        351.47        85.88 o                         
 -15 -10   1         18.73         73.33        50.13 o                         
  14  10  -1        615.92        606.85        60.32 o                         
 -14 -10   1        615.92        688.87        76.40 o                         
  13  10  -1       4059.52       3847.15       138.33 o                         
 -13 -10   1       4059.52       3833.10       138.43 o                         
  12  10  -1       1168.00       1128.67        64.77 o                         
  12  10  -1       1344.62       1461.18       162.58 o                         
 -12 -10   1       1168.00       1220.31        91.81 o                         
 -12 -10   1       1170.67       1121.18       189.98 o                         
  11  10  -1       2743.80       2611.85        68.09 o                         
 -11 -10   1       2743.80       2712.26       121.97 o                         
 -11 -10   1       3146.74       3011.56       242.47 o                         
  10  10  -1        916.77        971.73        36.81 o                         
  10  10  -1       1144.86       1229.04       143.42 o                         
 -10 -10   1       1144.86       1231.51       166.27 o                         
 -10 -10   1        916.77        991.06        79.86 o                         
   9  10  -1       2754.87       2802.98        75.24 o                         
   9  10  -1        708.18        964.02        62.53 o                         
  -9 -10   1       2754.87       2795.40       135.20 o                         
  -9 -10   1        708.18        854.98        99.80 o                         
   8  10  -1       3440.86       3524.99        85.89 o                         
   8  10  -1       2318.87       2604.21        97.62 o                         
  -8 -10   1       3440.86       3384.31       146.90 o                         
  -8 -10   1       2318.87       2529.26       106.21 o                         
   7  10  -1      27180.18      26109.80       520.55 o                         
   7  10  -1      24501.20      24848.71       600.67 o                         
  -7 -10   1      27180.18      27754.25       627.16 o                         
  -7 -10   1      24501.20      24611.64       497.60 o                         
   6  10  -1       5774.38       5809.90       156.43 o                         
   6  10  -1       5044.81       5043.07       134.49 o                         
  -6 -10   1       5774.38       5859.87       145.25 o                         
  -6 -10   1       5044.81       5143.12       161.00 o                         
   5  10  -1      11535.87      10955.62       254.96 o                         
   5  10  -1      11927.74      11532.82       310.53 o                         
  -5 -10   1      11927.74      11770.90       192.57 o                         
   4  10  -1         43.94         60.18         8.57 o                         
   4  10  -1         43.96         47.50        34.94 o                         
  -4 -10   1         43.96         16.49        34.83 o                         
   3  10  -1       3511.30       3742.14        62.28 o                         
  -3 -10   1       3511.30       3615.61        86.52 o                         
   2  10  -1        458.55        479.92        20.91 o                         
  -2 -10   1        458.55        458.77        34.31 o                         
   1  10  -1      20382.25      20140.02       285.94 o                         
  -1 -10   1      20382.25      20384.24       392.85 o                         
   0  10  -1        608.05        563.01        17.15 o                         
   0 -10   1        608.05        531.83        22.82 o                         
  -1  10  -1       3699.98       3600.35        65.41 o                         
   1 -10   1       3699.98       3545.38        66.40 o                         
  -2  10  -1         13.78         -0.64        21.09 o                         
   2 -10   1         13.78         -1.11        18.99 o                         
  -3  10  -1       3359.02       3350.00        66.67 o                         
   3 -10   1       3359.02       3305.31        66.85 o                         
  -4  10  -1         75.82         96.90        27.01 o                         
   4 -10   1         75.82        121.30        25.30 o                         
  -5  10  -1      39479.42      40076.91       604.16 o                         
   5 -10   1      39479.42      38333.23       550.91 o                         
  -6  10  -1        496.48        545.79        42.21 o                         
   6 -10   1        496.48        505.10        27.40 o                         
  -7  10  -1       4426.28       4818.73       132.84 o                         
  -7  10  -1        657.01       1561.36       119.63 o                         
   7 -10   1       4426.28       4610.95        86.09 o                         
  -8  10  -1        112.51         59.20        38.12 o                         
  -8  10  -1        112.57        110.31        53.09 o                         
   8 -10   1        112.57         89.29        35.74 o                         
   8 -10   1        112.51        110.20        38.95 o                         
  -9  10  -1       2310.84       2387.31        96.50 o                         
  -9  10  -1       2030.45       2009.60       100.19 o                         
   9 -10   1       2310.84       2279.13        70.50 o                         
   9 -10   1       2030.45       1918.93       103.81 o                         
 -10  10  -1         16.70        -18.70        34.55 o                         
 -10  10  -1         16.75         11.73        66.29 o                         
  10 -10   1         16.75        -47.33        47.33 o                         
  10 -10   1         16.70        -39.37        39.37 o                         
 -11  10  -1       7451.86       7605.54       245.60 o                         
 -11  10  -1       7567.11       7464.87       233.16 o                         
  11 -10   1       7451.86       7521.46       192.13 o                         
  11 -10   1       7567.11       7613.37       246.63 o                         
 -12  10  -1        498.74        324.01        57.40 o                         
  12 -10   1        498.74        538.90        67.19 o                         
  12 -10   1        521.77        435.70       147.77 o                         
 -13  10  -1         15.01         76.20        61.73 o                         
 -13  10  -1       1212.15       1326.40       175.09 o                         
  13 -10   1         15.01         32.39        50.59 o                         
 -14  10  -1        381.48        447.20        70.63 o                         
  14 -10   1        381.48        270.85        62.35 o                         
 -15  10  -1       1680.37       1624.56       115.51 o                         
  15 -10   1       1680.37       1698.34       126.54 o                         
 -16  10  -1        220.23        240.89        52.76 o                         
  16 -10   1        220.23        205.08        52.89 o                         
 -17  10  -1       1382.18       1401.57       115.23 o                         
 -17  10  -1       2274.51       2094.51       222.99 o                         
  17 -10   1       1382.18       1314.95       119.49 o                         
  17   9  -1        261.08        284.81        94.57 o                         
 -17  -9   1        261.08        157.20       148.22 o                         
 -17  -9   1        198.05        203.62        91.64 o                         
  16   9  -1        109.87        263.69        86.09 o                         
 -16  -9   1        109.87        122.35       134.90 o                         
 -16  -9   1        105.65         84.34        79.19 o                         
  15   9  -1         58.57        -25.21        78.65 o                         
 -15  -9   1          0.05         19.78        49.74 o                         
  14   9  -1        891.49        930.25       109.16 o                         
  14   9  -1        547.22        738.51       118.11 o                         
 -14  -9   1        547.22        507.05        71.32 o                         
  13   9  -1        303.52        347.49        47.08 o                         
 -13  -9   1        303.52        315.99        49.61 o                         
  12   9  -1       1058.95       1179.13        55.92 o                         
 -12  -9   1       1058.95       1001.97        84.32 o                         
 -12  -9   1       1251.82        983.73       181.16 o                         
  11   9  -1        270.52        273.44        25.50 o                         
 -11  -9   1        270.52        303.49        54.72 o                         
 -11  -9   1        280.77        168.04       132.04 o                         
  10   9  -1       1163.33       1080.81        38.21 o                         
  10   9  -1       1835.50       1951.00       160.71 o                         
 -10  -9   1       1163.33       1166.01        81.58 o                         
 -10  -9   1       1835.50       1874.78       186.03 o                         
   9   9  -1        132.31        184.58        41.03 o                         
   9   9  -1         13.43         21.47        17.24 o                         
  -9  -9   1         13.43        -39.81        39.81 o                         
  -9  -9   1        132.31         62.94        73.02 o                         
   8   9  -1        882.18        926.11        37.45 o                         
   8   9  -1        966.57        939.91        52.70 o                         
  -8  -9   1        882.18        811.83        62.99 o                         
  -8  -9   1        966.57        819.86        82.02 o                         
   7   9  -1       1387.14       1332.43        40.80 o                         
   7   9  -1       1051.21       1051.31        37.48 o                         
  -7  -9   1       1387.14       1490.14        83.33 o                         
  -7  -9   1       1051.21       1036.32        55.46 o                         
   6   9  -1        737.15        791.62        21.60 o                         
  -6  -9   1        737.15        726.18        45.90 o                         
  -6  -9   1        737.46        812.59        66.96 o                         
   5   9  -1         85.47         59.63        61.84 o                         
  -5  -9   1         18.64          2.36        43.65 o                         
  -5  -9   1         85.47        168.29        36.01 o                         
   4   9  -1        285.32        223.03        44.64 o                         
   4   9  -1        178.36        192.39        11.93 o                         
  -4  -9   1        285.32        323.78        32.36 o                         
   3   9  -1        541.82        577.47        17.87 o                         
  -3  -9   1        541.82        542.35        37.92 o                         
   2   9  -1        140.41        142.65        15.45 o                         
  -2  -9   1        140.41        156.47        27.78 o                         
   1   9  -1        185.77        192.07        16.85 o                         
  -1  -9   1        185.77        226.22        29.53 o                         
   0   9  -1         11.88         20.39        12.05 o                         
   0  -9   1         11.88         26.45        10.68 o                         
  -1   9  -1        121.61        132.33        18.52 o                         
   1  -9   1        121.61        114.82        17.17 o                         
  -2   9  -1         21.75         50.23        20.33 o                         
   2  -9   1         21.75        -19.17        19.17 o                         
  -3   9  -1        215.66        172.88        25.14 o                         
   3  -9   1        215.66        218.49        22.98 o                         
  -4   9  -1         44.14        101.84        29.40 o                         
  -4   9  -1          5.58         40.46        29.59 o                         
   4  -9   1         44.14         -2.32        22.65 o                         
  -5   9  -1        707.03        739.52        39.53 o                         
   5  -9   1        707.03        707.97        26.89 o                         
  -6   9  -1         19.26        117.98        31.95 o                         
  -6   9  -1        670.39        690.33        53.47 o                         
   6  -9   1        670.39        699.49        32.42 o                         
  -7   9  -1        205.09        202.98        37.50 o                         
  -7   9  -1        259.00        335.25        52.83 o                         
   7  -9   1        259.00        252.43        37.45 o                         
  -8   9  -1        249.25        209.00        51.58 o                         
  -8   9  -1        230.20        265.45        43.92 o                         
   8  -9   1        249.25        211.91        47.71 o                         
   8  -9   1        230.20        207.11        40.80 o                         
  -9   9  -1        388.37        370.43        50.23 o                         
  -9   9  -1        408.77        423.03        55.88 o                         
   9  -9   1        388.37        259.47        41.03 o                         
   9  -9   1        408.77        303.74        58.83 o                         
 -10   9  -1        279.76        304.35        49.59 o                         
 -10   9  -1        281.25        184.01        64.89 o                         
  10  -9   1        281.25        237.66        84.91 o                         
  10  -9   1        279.76        196.21        59.35 o                         
 -11   9  -1       1193.81       1111.18        81.18 o                         
 -11   9  -1       1181.89       1077.58        84.39 o                         
  11  -9   1       1193.81       1046.44       152.84 o                         
  11  -9   1       1181.89       1057.93        82.28 o                         
 -12   9  -1         83.90         94.03        45.83 o                         
  12  -9   1         83.90         71.43        44.40 o                         
  12  -9   1        271.87        369.46       141.64 o                         
 -13   9  -1        277.89        345.45        57.94 o                         
  13  -9   1        277.89        273.26        38.69 o                         
 -14   9  -1        741.51        806.49        82.49 o                         
  14  -9   1        741.51        809.14        66.70 o                         
 -15   9  -1        928.19       1032.24        94.63 o                         
  15  -9   1        928.19        898.71        96.29 o                         
 -16   9  -1        309.24        204.75        51.86 o                         
  16  -9   1        309.24        179.30        67.20 o                         
 -17   9  -1        618.73        610.60        66.28 o                         
  17  -9   1        618.73        802.38        95.88 o                         
 -18   9  -1         92.05          8.73        53.46 o                         
  18  -9   1         92.05        -28.63        55.90 o                         
  17   8  -1         31.45         99.29        93.76 o                         
 -17  -8   1         17.49         40.95        64.65 o                         
  16   8  -1       1134.50       1228.51       173.68 o                         
  16   8  -1       1015.32        896.98       104.18 o                         
 -16  -8   1       1015.32       1208.96       104.04 o                         
  15   8  -1       1768.48       1857.26       100.03 o                         
 -15  -8   1       1768.48       1769.15       116.87 o                         
  14   8  -1       1745.43       1774.14        99.35 o                         
 -14  -8   1       1745.43       1898.97       112.61 o                         
  13   8  -1         24.47         63.50        33.33 o                         
 -13  -8   1         24.47         31.22        37.02 o                         
  12   8  -1          1.89         82.40        25.83 o                         
 -12  -8   1          1.89         88.35        41.65 o                         
  11   8  -1          0.43        110.48        20.29 o                         
 -11  -8   1          0.43        218.87        45.64 o                         
 -11  -8   1       1387.24       1290.79       166.05 o                         
  10   8  -1        962.04       1146.11        37.39 o                         
 -10  -8   1       1912.27       1923.73       182.92 o                         
 -10  -8   1        962.04       1228.55        84.07 o                         
   9   8  -1       1038.03       1113.09        36.33 o                         
   9   8  -1       1179.36       1197.28       125.80 o                         
  -9  -8   1       1038.03        985.52        73.69 o                         
  -9  -8   1       1179.36       1055.28       143.52 o                         
   8   8  -1       3852.78       3944.23        94.76 o                         
   8   8  -1       3855.39       4019.78        94.13 o                         
  -8  -8   1       3852.78       4009.26       108.90 o                         
  -8  -8   1       3855.39       3428.59       232.58 o                         
   7   8  -1        690.96        777.70        31.67 o                         
   7   8  -1        263.45        351.33        23.52 o                         
  -7  -8   1        263.45        389.77        36.16 o                         
  -7  -8   1        690.96        739.32        74.07 o                         
   6   8  -1         23.19        260.78        45.87 o                         
   6   8  -1       1682.99       1765.69        60.78 o                         
  -6  -8   1       1682.99       1959.55        83.25 o                         
  -6  -8   1         23.19        162.34        32.56 o                         
  -5  -8   1        386.79        364.41        33.03 o                         
  -5  -8   1        586.54        520.37        51.05 o                         
  -4  -8   1      13639.91      13787.49       214.46 o                         
   3   8  -1       5689.87       5994.34       241.84 o                         
   3   8  -1       4419.06       4747.36       113.62 o                         
  -3  -8   1       5689.87       6021.27       117.97 o                         
   2   8  -1      14316.12      14048.44       246.00 o                         
  -2  -8   1      14316.12      14244.58       242.31 o                         
   1   8  -1        303.43        296.11        19.34 o                         
  -1  -8   1        303.43        300.98        31.91 o                         
   0   8  -1      21800.99      22463.00       289.82 o                         
   0  -8   1      21800.99      22462.07       330.58 o                         
  -1   8  -1       4816.48       5019.36        80.92 o                         
   1  -8   1       4816.48       4897.60        76.15 o                         
  -2   8  -1      45335.96      48144.98       650.65 o                         
   2  -8   1      45335.96      46580.57       683.75 o                         
  -3   8  -1        516.43        596.26        29.18 o                         
   3  -8   1        516.43        560.18        28.28 o                         
  -4   8  -1      27030.46      27532.53       420.98 o                         
  -4   8  -1      22061.27      22828.20       782.91 o                         
   4  -8   1      22061.27      23041.46       768.20 o                         
   4  -8   1      27030.46      26627.38       412.03 o                         
  -5   8  -1        344.26        384.56        42.94 o                         
  -5   8  -1        295.38        293.04        36.65 o                         
   5  -8   1        344.26        289.02        22.77 o                         
  -6   8  -1       1133.72       1115.77        58.89 o                         
  -6   8  -1         51.37        160.00        46.77 o                         
   6  -8   1       1133.72       1165.51        52.11 o                         
   6  -8   1         51.37         92.00        33.47 o                         
  -7   8  -1        474.38        489.25        52.15 o                         
  -7   8  -1        356.76        374.22        43.29 o                         
   7  -8   1        474.38        567.02        53.39 o                         
   7  -8   1        356.76        483.05        48.19 o                         
  -8   8  -1      13870.73      14183.55       369.80 o                         
  -8   8  -1      13996.45      13920.16       302.43 o                         
   8  -8   1      13996.45      13376.89       364.75 o                         
   8  -8   1      13870.73      13956.64       354.24 o                         
  -9   8  -1       1178.49       1118.44        58.85 o                         
  -9   8  -1       1384.62       1259.40        79.90 o                         
   9  -8   1       1384.62       1382.95       129.50 o                         
   9  -8   1       1178.49       1037.91        48.13 o                         
 -10   8  -1      18409.51      18240.06       337.13 o                         
 -10   8  -1      24596.16      24400.86       870.96 o                         
  10  -8   1      18409.51      18827.98       674.80 o                         
  10  -8   1      24596.16      23108.93       600.98 o                         
 -11   8  -1        539.46        474.79        65.24 o                         
 -11   8  -1        476.54        412.58        57.61 o                         
  11  -8   1        539.46        598.93       136.81 o                         
  11  -8   1        476.54        354.20        55.10 o                         
 -12   8  -1        466.78        498.20        62.87 o                         
  12  -8   1       1799.14       2082.70       175.09 o                         
  12  -8   1        466.78        557.02        64.39 o                         
 -13   8  -1        357.81        397.71        60.58 o                         
  13  -8   1        357.81        421.54        53.87 o                         
 -14   8  -1       3041.10       2776.99       133.68 o                         
  14  -8   1       3041.10       2832.14       111.50 o                         
 -15   8  -1        101.97         49.19        38.51 o                         
  15  -8   1        101.97         44.45        33.94 o                         
 -16   8  -1       1799.09       1712.63       100.09 o                         
  16  -8   1       1799.09       1528.30       118.66 o                         
 -17   8  -1         67.26         60.56        41.11 o                         
  17  -8   1         67.26        101.27        62.00 o                         
 -18   8  -1        808.06        827.93        94.04 o                         
 -18   8  -1       1065.93       1640.94       209.90 o                         
  18  -8   1        808.06        837.27        98.78 o                         
  18   7  -1        227.45        112.02        68.66 o                         
  18   7  -1        299.96        413.61       174.36 o                         
 -18  -7   1        227.45        256.71        66.20 o                         
  17   7  -1       1688.40       1558.98       122.92 o                         
 -17  -7   1       1490.02       1505.94       119.20 o                         
  16   7  -1        257.11        215.68        90.54 o                         
 -16  -7   1        185.41        261.92        63.53 o                         
  15   7  -1       1442.22       1449.91       171.67 o                         
  15   7  -1       1036.36        990.67       104.53 o                         
 -15  -7   1       1036.36       1000.12        89.14 o                         
  14   7  -1         26.84        -13.78        35.62 o                         
 -14  -7   1         26.84         28.61        38.59 o                         
  13   7  -1          3.21         36.93        33.92 o                         
 -13  -7   1          3.21         11.07        37.13 o                         
  12   7  -1        119.37        139.32        28.33 o                         
 -12  -7   1        119.37         95.08        42.52 o                         
  11   7  -1        553.07        653.52        34.98 o                         
 -11  -7   1        553.07        573.42        61.17 o                         
 -11  -7   1        726.47        481.10       141.04 o                         
  10   7  -1        399.19        407.83        22.83 o                         
  10   7  -1        467.94        775.24       119.33 o                         
 -10  -7   1        399.19        409.81        54.53 o                         
 -10  -7   1        467.94        386.52       125.69 o                         
   9   7  -1         13.66        -66.75        88.67 o                         
   9   7  -1          0.59          0.34        11.66 o                         
  -9  -7   1          0.59         10.78        28.02 o                         
  -9  -7   1         13.66         69.16       101.52 o                         
   8   7  -1          1.39         14.11        20.89 o                         
   8   7  -1          1.46         24.89        26.26 o                         
  -8  -7   1          1.46         42.18        91.36 o                         
  -8  -7   1          1.39         -8.63        24.27 o                         
   7   7  -1        403.74        490.02        28.30 o                         
   7   7  -1        232.31        318.53        47.90 o                         
  -7  -7   1        232.31        277.14        29.54 o                         
  -7  -7   1        403.74        182.36        91.73 o                         
   6   7  -1        304.01        283.83        19.56 o                         
   6   7  -1        553.42        485.08        21.50 o                         
  -6  -7   1        553.42        569.74        56.43 o                         
  -6  -7   1        304.01        287.36        29.15 o                         
  -5  -7   1       1844.08       1909.39        77.55 o                         
  -5  -7   1       1049.03       1104.62        47.78 o                         
  -4  -7   1         11.63        -17.42        33.03 o                         
  -4  -7   1          0.43        -19.47        22.57 o                         
  -3  -7   1        546.64        552.79        31.42 o                         
   2   7  -1        559.17        530.78        14.64 o                         
  -2  -7   1        559.17        500.63        30.10 o                         
   1   7  -1        881.78        874.50        27.01 o                         
  -1  -7   1        881.78        903.89        33.94 o                         
   0   7  -1         15.07         31.49        11.46 o                         
   0  -7   1         15.07         18.25        11.63 o                         
  -1   7  -1        140.49        170.62        19.51 o                         
   1  -7   1        140.49        154.10        15.48 o                         
  -2   7  -1       1247.98       1290.42        33.65 o                         
   2  -7   1       1247.98       1266.89        34.77 o                         
  -3   7  -1         97.60         60.83        22.69 o                         
   3  -7   1         97.60         57.18        25.00 o                         
  -4   7  -1        102.17        121.01        28.34 o                         
  -4   7  -1         86.14        132.84        35.16 o                         
   4  -7   1        102.17         96.60        19.69 o                         
  -5   7  -1        959.61        843.40        52.59 o                         
  -5   7  -1       1008.71       1101.04        53.46 o                         
   5  -7   1       1008.71       1025.54        44.05 o                         
   5  -7   1        959.61        918.79        52.28 o                         
  -6   7  -1        813.29        774.37        49.32 o                         
  -6   7  -1        734.27        587.19        46.87 o                         
   6  -7   1        734.27        587.10        50.22 o                         
   6  -7   1        813.29        719.66        51.15 o                         
  -7   7  -1        100.97        127.07        43.07 o                         
  -7   7  -1          0.39          8.83        26.19 o                         
   7  -7   1        100.97         60.51        44.80 o                         
   7  -7   1          0.39         34.96        25.29 o                         
  -8   7  -1       1137.00       1184.46        59.07 o                         
  -8   7  -1       1561.30       1484.66        77.42 o                         
   8  -7   1       1137.00       1178.47        47.70 o                         
   8  -7   1       1561.30       1568.76       131.94 o                         
  -9   7  -1         20.25         11.36        26.48 o                         
  -9   7  -1        128.44        125.99        51.21 o                         
   9  -7   1        128.44          7.37        87.21 o                         
   9  -7   1         20.25         32.60        33.39 o                         
 -10   7  -1        972.95        959.24        70.21 o                         
 -10   7  -1        443.50        560.90        46.89 o                         
  10  -7   1        443.50        522.32        59.95 o                         
  10  -7   1        972.95       1012.12       122.90 o                         
 -11   7  -1        168.75        134.21        54.87 o                         
 -11   7  -1         70.31         67.81        53.49 o                         
  11  -7   1         70.31         41.01        33.21 o                         
 -12   7  -1       1004.25        928.58       147.95 o                         
 -12   7  -1       1003.98       1060.12       112.02 o                         
  12  -7   1       1004.25        942.63       134.92 o                         
  12  -7   1       1003.98       1054.36        82.99 o                         
 -13   7  -1         25.13         97.25        46.67 o                         
  13  -7   1         25.13         70.61        36.82 o                         
 -14   7  -1        389.41        418.32        50.55 o                         
  14  -7   1        389.41        442.95        56.42 o                         
 -15   7  -1          0.48         15.41        38.18 o                         
  15  -7   1          0.48         66.16        43.83 o                         
 -16   7  -1        160.06        180.21        44.96 o                         
  16  -7   1        160.06        179.42        51.00 o                         
 -17   7  -1        804.21        746.58        70.69 o                         
  17  -7   1        804.21        872.64        98.01 o                         
 -18   7  -1       1239.88       1366.78       113.29 o                         
 -18   7  -1       1451.98       1688.77       208.64 o                         
  18  -7   1       1239.88       1232.39       116.10 o                         
  18   6  -1        490.18        324.30        82.52 o                         
  18   6  -1        790.51        894.67       187.26 o                         
 -18  -6   1        490.18        321.34        70.90 o                         
  17   6  -1       2666.42       2428.99       142.26 o                         
 -17  -6   1       2445.62       2070.98       124.90 o                         
  16   6  -1       1261.30       1355.09       114.73 o                         
 -16  -6   1        911.66        837.56        88.36 o                         
  15   6  -1        723.28       1084.88       156.34 o                         
  15   6  -1        177.72        143.41        57.38 o                         
  14   6  -1        232.46        159.34        42.66 o                         
 -14  -6   1        232.46        163.10        48.23 o                         
  13   6  -1       4270.77       4345.23       153.19 o                         
 -13  -6   1       4270.77       4410.66       163.55 o                         
  12   6  -1       2885.54       2822.91        86.82 o                         
 -12  -6   1       2885.54       3016.53       123.68 o                         
  11   6  -1      13095.79      13031.10       211.09 o                         
 -11  -6   1      13095.79      13113.53       349.23 o                         
 -11  -6   1      13116.21      11010.25       531.38 o                         
  10   6  -1       2305.75       2297.11        47.80 o                         
 -10  -6   1       2305.75       2354.59       102.28 o                         
 -10  -6   1       2307.24       1917.34       177.65 o                         
   9   6  -1       2713.01       2819.35       164.45 o                         
  -9  -6   1       2713.01       3113.35       201.74 o                         
   8   6  -1       1219.94       1334.57        42.59 o                         
   8   6  -1       1783.39       1701.76        70.98 o                         
  -8  -6   1       1219.94       1352.15        69.01 o                         
  -8  -6   1       1783.39       1780.38       149.21 o                         
   7   6  -1      17177.52      17750.48       343.75 o                         
   7   6  -1      12945.54      13883.50       327.45 o                         
  -7  -6   1      12945.54      13412.69       278.57 o                         
  -7  -6   1      17177.52      16137.80       727.60 o                         
   6   6  -1       1787.48       1782.81        47.75 o                         
   6   6  -1       1336.27       1410.86        48.74 o                         
  -6  -6   1       1336.27       1406.79        45.59 o                         
  -6  -6   1       1787.48       1802.99       138.22 o                         
   5   6  -1      49629.49      47544.86      1159.82 o                         
   5   6  -1      44472.97      46448.15      1060.75 o                         
  -5  -6   1      44472.97      46489.39       763.28 o                         
  -5  -6   1      49629.49      52560.16      1935.45 o                         
  -4  -6   1       1160.25       1169.05        58.45 o                         
  -4  -6   1       1030.04       1016.18        42.41 o                         
  -3  -6   1       1943.03       2197.13        49.35 o                         
   2   6  -1        812.88        927.66        34.75 o                         
   2   6  -1       1211.51       1262.44        29.22 o                         
  -2  -6   1       1211.51       1225.77        39.36 o                         
   1   6  -1      61107.02      62325.33       843.32 o                         
  -1  -6   1      61107.02      62192.35       985.01 o                         
   0   6  -1       3919.57       3846.54        57.53 o                         
   0  -6   1       3919.57       4066.24        59.65 o                         
  -1   6  -1      79512.27      82341.05      1238.01 o                         
   1  -6   1      79512.27      83725.62      1087.36 o                         
  -2   6  -1        225.13        268.15        22.84 o                         
   2  -6   1        225.13        252.75        20.02 o                         
  -3   6  -1        811.00        908.52        33.54 o                         
  -3   6  -1         70.73        181.34        35.74 o                         
   3  -6   1        811.00        878.76        25.92 o                         
  -4   6  -1         98.34         81.12        19.74 o                         
  -4   6  -1         98.55        108.82        32.84 o                         
   4  -6   1         98.55         69.53        28.83 o                         
   4  -6   1         98.34         62.03        19.29 o                         
  -5   6  -1      19469.36      20054.28       401.09 o                         
  -5   6  -1      19237.85      18234.34       459.00 o                         
   5  -6   1      19237.85      19235.49       480.07 o                         
   5  -6   1      19469.36      18844.19       389.49 o                         
  -6   6  -1        899.62        877.13        42.27 o                         
  -6   6  -1        958.12        914.21        66.93 o                         
   6  -6   1        958.12        829.01        49.60 o                         
   6  -6   1        899.62        931.66        57.44 o                         
  -7   6  -1        969.23       1078.39        40.40 o                         
  -7   6  -1       2171.58       1905.82       130.83 o                         
   7  -6   1        969.23        975.75        48.10 o                         
   7  -6   1       2171.58       2049.12        92.43 o                         
  -8   6  -1        228.85        203.56        83.53 o                         
  -8   6  -1          5.90         26.98        17.99 o                         
   8  -6   1          5.90         11.39        16.25 o                         
   8  -6   1        228.85        245.95        92.38 o                         
  -9   6  -1       8911.42       8880.10       368.86 o                         
  -9   6  -1       5067.85       5755.64       121.17 o                         
   9  -6   1       8911.42       8859.73       361.49 o                         
   9  -6   1       5067.85       5357.89       173.14 o                         
 -10   6  -1        118.09        141.38        20.82 o                         
  10  -6   1        118.09        162.26        41.64 o                         
  10  -6   1        157.17        201.51        94.86 o                         
 -11   6  -1       9074.79       8703.09       200.85 o                         
  11  -6   1       9074.79       9005.34       212.88 o                         
 -12   6  -1        146.59        189.46        47.13 o                         
  12  -6   1        146.59        209.21        39.30 o                         
 -13   6  -1       3828.74       3479.62       143.17 o                         
  13  -6   1       3828.74       3657.72       121.64 o                         
 -14   6  -1          4.11          1.80        31.25 o                         
  14  -6   1          4.11        -32.53        34.24 o                         
 -15   6  -1        132.09        158.00        42.50 o                         
  15  -6   1        132.09        139.92        44.71 o                         
 -16   6  -1       1029.02       1120.89        78.34 o                         
  16  -6   1       1029.02       1162.65        83.13 o                         
 -17   6  -1       2694.56       2597.09       110.83 o                         
  17  -6   1       2694.56       2758.89       120.63 o                         
  17  -6   1       3615.30       3607.70       250.26 o                         
 -18   6  -1        212.79        271.85        51.41 o                         
  18  -6   1        212.79        273.83        74.95 o                         
  18   5  -1       1981.65       2095.99       143.39 o                         
 -18  -5   1       1440.94       1579.56       124.46 o                         
  17   5  -1        290.94         80.83        94.81 o                         
 -17  -5   1        256.14        189.00        60.42 o                         
  16   5  -1         20.88         40.92        69.00 o                         
  16   5  -1        197.75        230.86       121.99 o                         
 -16  -5   1         20.88        -28.44        39.89 o                         
  15   5  -1         96.73         77.16        42.87 o                         
 -15  -5   1         96.73        114.41        50.55 o                         
  14   5  -1       1371.45       1373.70        87.16 o                         
 -14  -5   1       1371.45       1376.95       100.89 o                         
  13   5  -1        237.37        208.28        44.51 o                         
 -13  -5   1        237.37        311.22        55.55 o                         
  12   5  -1        482.89        512.75        34.15 o                         
 -12  -5   1        482.89        570.02        62.27 o                         
  11   5  -1        787.90        819.20        34.31 o                         
 -11  -5   1        787.90        822.60        68.35 o                         
  10   5  -1         14.44         12.87        12.89 o                         
  10   5  -1        121.00         38.54        99.78 o                         
 -10  -5   1        121.00        136.20       109.84 o                         
 -10  -5   1         14.44         49.13        31.76 o                         
   9   5  -1         78.37        -49.40        86.52 o                         
   9   5  -1         19.08         35.98        16.36 o                         
  -9  -5   1         78.37        121.26        93.66 o                         
  -9  -5   1         19.08         25.23        27.67 o                         
   8   5  -1         18.85         33.32        12.29 o                         
   8   5  -1        193.10        247.39        79.35 o                         
  -8  -5   1        193.10        228.59        90.16 o                         
  -8  -5   1         18.85         32.70        26.70 o                         
   7   5  -1        384.26        365.56        22.42 o                         
   7   5  -1        385.63        417.99        39.06 o                         
  -7  -5   1        384.26        410.26        30.86 o                         
  -7  -5   1        385.63        285.34        86.03 o                         
   6   5  -1       1651.01       1817.97        49.60 o                         
   6   5  -1       1623.70       1739.32        56.41 o                         
  -6  -5   1       1623.70       1737.45        56.28 o                         
  -6  -5   1       1651.01       1701.78       133.00 o                         
   5   5  -1       1297.02       1521.64        39.14 o                         
   5   5  -1        758.27        888.23        25.55 o                         
  -5  -5   1        758.27        856.82        33.86 o                         
  -5  -5   1       1297.02       1439.34        91.15 o                         
  -4  -5   1        164.89        152.62        38.63 o                         
  -4  -5   1         43.04         46.58        18.27 o                         
  -3  -5   1         65.26         14.22        33.54 o                         
  -3  -5   1         25.82         11.92        16.68 o                         
  -2  -5   1       1910.99       2127.78        44.53 o                         
   1   5  -1        202.27        279.54        11.57 o                         
  -1  -5   1        202.27        283.85        22.47 o                         
   0   5  -1        132.17        130.48         9.53 o                         
   0  -5   1        132.17        129.74        10.14 o                         
  -1   5  -1         46.71         43.68        17.66 o                         
   1  -5   1         46.71         41.35        13.29 o                         
  -2   5  -1       1257.53       1200.00        33.02 o                         
   2  -5   1       1257.53       1130.95        25.92 o                         
  -3   5  -1         90.22         77.40        17.83 o                         
  -3   5  -1        107.54         90.76        29.90 o                         
   3  -5   1        107.54         79.96        24.77 o                         
  -4   5  -1         42.29         23.08        30.79 o                         
  -4   5  -1          0.37         11.10        20.64 o                         
   4  -5   1         42.29         51.61        21.07 o                         
  -5   5  -1       1060.31       1097.19        92.49 o                         
  -5   5  -1        976.13        985.95        35.90 o                         
   5  -5   1       1060.31       1063.95        50.35 o                         
   5  -5   1        976.13        946.91        55.52 o                         
  -6   5  -1         86.40        148.52        19.18 o                         
  -6   5  -1        660.65        545.33        80.25 o                         
   6  -5   1         86.40        136.04        18.58 o                         
   6  -5   1        660.65        734.34        77.00 o                         
  -7   5  -1          1.38         19.94        15.84 o                         
  -7   5  -1         66.04        210.52        72.92 o                         
   7  -5   1          1.38         17.64        15.38 o                         
   7  -5   1         66.04         10.78        65.46 o                         
  -8   5  -1        302.57        339.43        25.99 o                         
  -8   5  -1        501.63        572.83        89.99 o                         
   8  -5   1        302.57        397.37        24.12 o                         
   8  -5   1        501.63        528.30        97.32 o                         
  -9   5  -1        183.25        322.32        25.66 o                         
  -9   5  -1        967.21        975.67       114.07 o                         
   9  -5   1        183.25        279.34        42.30 o                         
   9  -5   1        967.21       1267.56       114.92 o                         
 -10   5  -1       1517.17       1412.12        63.47 o                         
 -10   5  -1       1695.23       1577.95        86.45 o                         
  10  -5   1       1695.23       1630.54       135.54 o                         
  10  -5   1       1517.17       1542.16        82.97 o                         
 -11   5  -1       2500.44       2397.02       107.40 o                         
  11  -5   1       2500.44       2509.30        89.93 o                         
 -12   5  -1        224.63        318.17        50.08 o                         
  12  -5   1        224.63        231.63        39.81 o                         
 -13   5  -1        228.57        192.41        38.58 o                         
  13  -5   1        228.57        196.34        42.70 o                         
 -14   5  -1        625.66        719.38        60.87 o                         
  14  -5   1        625.66        529.24        57.31 o                         
 -15   5  -1        509.16        647.92        58.41 o                         
  15  -5   1        509.16        542.15        61.31 o                         
 -16   5  -1        667.47        671.22        61.44 o                         
  16  -5   1        667.47        715.47        68.31 o                         
 -17   5  -1       1333.82       1311.26        84.67 o                         
  17  -5   1       1333.82       1193.12       105.30 o                         
  17  -5   1       1704.00       1930.41       205.71 o                         
 -18   5  -1          3.95        -15.54        40.17 o                         
  18  -5   1          3.95        -33.29        55.55 o                         
  18  -5   1          5.21        -50.90       107.58 o                         
  18   4  -1        432.86        418.78       107.32 o                         
 -18  -4   1        146.35        247.65        63.38 o                         
  17   4  -1        226.32        177.39        97.56 o                         
 -17  -4   1         69.97        149.32        56.48 o                         
  16   4  -1       2306.42       2393.20       185.15 o                         
  16   4  -1       2086.51       2271.51       178.74 o                         
 -16  -4   1       2086.51       2315.87       126.44 o                         
  15   4  -1        988.37        919.40        79.70 o                         
 -15  -4   1        988.37       1130.44        93.30 o                         
  14   4  -1       3207.82       3157.62       129.88 o                         
 -14  -4   1       3207.82       3116.91       136.09 o                         
  13   4  -1       2561.54       2493.98        87.25 o                         
 -13  -4   1       2561.54       2498.21       115.37 o                         
  12   4  -1        318.95        465.87        35.04 o                         
 -12  -4   1        318.95        382.33        51.79 o                         
  11   4  -1        173.87        194.98        20.79 o                         
 -11  -4   1        173.87        271.44        43.83 o                         
  10   4  -1       6593.63       7083.42       132.61 o                         
  10   4  -1      11388.85      11695.80       451.84 o                         
 -10  -4   1       6593.63       7293.47       207.71 o                         
   9   4  -1        904.29        972.99        33.66 o                         
   9   4  -1       1037.44       1268.37       111.06 o                         
  -9  -4   1        904.29        964.63        65.41 o                         
  -9  -4   1       1037.44        978.52       131.06 o                         
   8   4  -1       9534.63       9398.18       164.50 o                         
   8   4  -1      11196.47      11435.61       412.88 o                         
  -8  -4   1       9534.63       9011.03       244.34 o                         
  -8  -4   1      11196.47      10277.62       482.00 o                         
   7   4  -1       2943.99       2998.46        71.67 o                         
   7   4  -1       3338.26       3444.10       104.15 o                         
  -7  -4   1       2943.99       3118.54        80.51 o                         
  -7  -4   1       3338.26       3017.26       188.95 o                         
   6   4  -1       5870.60       5974.33       126.57 o                         
   6   4  -1       4720.90       5057.21       130.16 o                         
  -6  -4   1       4720.90       5014.51       114.89 o                         
  -6  -4   1       5870.60       5706.76       281.09 o                         
   5   4  -1       9375.28      10264.10       201.26 o                         
   5   4  -1       5981.67       6855.63       136.65 o                         
  -5  -4   1       5981.67       6775.05       145.08 o                         
  -5  -4   1       9375.28       9404.29       429.97 o                         
   4   4  -1      67628.01      73113.44      1773.15 o                         
   4   4  -1      46543.63      52271.18       978.10 o                         
  -4  -4   1      67628.01      78150.90      2222.75 o                         
  -4  -4   1      46543.63      52789.37       854.26 o                         
  -3  -4   1        330.63        370.95        24.87 o                         
  -3  -4   1        381.28        396.15        37.15 o                         
  -2  -4   1        274.96        346.03        22.05 o                         
   1   4  -1        272.38        197.18         8.48 o                         
  -1  -4   1        272.38        204.23        19.27 o                         
   0   4  -1      75196.65      79357.02       918.59 o                         
   0  -4   1      75196.65      79355.05       972.74 o                         
  -1   4  -1       1267.41       1307.98        25.46 o                         
   1  -4   1       1267.41       1241.04        21.84 o                         
  -2   4  -1        822.83        802.55        27.01 o                         
   2  -4   1        822.83        852.51        24.15 o                         
  -3   4  -1        173.47        208.46        23.53 o                         
  -3   4  -1         42.68         83.32        17.16 o                         
   3  -4   1        173.47        178.36        24.39 o                         
  -4   4  -1      88308.88      91040.67      2087.86 o                         
  -4   4  -1      71546.90      74376.23      1225.67 o                         
   4  -4   1      71546.90      72663.13      1456.53 o                         
   4  -4   1      88308.88      87676.76      2070.59 o                         
  -5   4  -1       1453.14       1667.99       102.80 o                         
  -5   4  -1       1104.81       1240.89        37.95 o                         
   5  -4   1       1104.81       1271.81        40.82 o                         
   5  -4   1       1453.14       1464.03       100.66 o                         
  -6   4  -1      15868.83      16815.04       596.47 o                         
  -6   4  -1       6165.44       7664.01       143.68 o                         
   6  -4   1       6165.44       7393.60       159.50 o                         
   6  -4   1      15868.83      16414.85       587.31 o                         
  -7   4  -1       1066.92        959.54        31.86 o                         
   7  -4   1       1066.92        937.71        34.75 o                         
   7  -4   1       1089.39       1058.35        93.86 o                         
  -8   4  -1       8567.58       7805.19       136.70 o                         
   8  -4   1       8758.40       8471.49       341.39 o                         
   8  -4   1       8567.58       8029.49       219.62 o                         
  -9   4  -1        143.18        166.83        18.22 o                         
   9  -4   1        327.46        380.59        88.76 o                         
   9  -4   1        143.18        187.34        35.90 o                         
 -10   4  -1       5517.74       5651.63       142.84 o                         
 -10   4  -1       8696.03       8520.02       302.36 o                         
  10  -4   1       8696.03       8878.33       360.93 o                         
  10  -4   1       5517.74       5703.59       137.53 o                         
 -11   4  -1         55.37         35.58        34.75 o                         
  11  -4   1         55.37         65.97        23.71 o                         
 -12   4  -1        278.10        360.40        40.27 o                         
  12  -4   1        278.10        333.51        43.53 o                         
 -13   4  -1        210.63        260.36        40.85 o                         
  13  -4   1        210.63        266.94        43.43 o                         
 -14   4  -1       7219.19       6788.55       180.64 o                         
  14  -4   1       7219.19       6890.76       184.86 o                         
 -15   4  -1        780.26        896.73        66.25 o                         
  15  -4   1        780.26        784.03        67.52 o                         
 -16   4  -1       3010.76       2929.55       109.81 o                         
  16  -4   1       3010.76       2711.06       111.77 o                         
 -17   4  -1         22.27         50.99        38.67 o                         
  17  -4   1         22.27         17.06        55.06 o                         
  17  -4   1        117.36        331.59       155.80 o                         
 -18   4  -1        155.01         98.85        56.12 o                         
  18  -4   1        155.01        161.75        51.66 o                         
  19   3  -1        113.64        168.78       121.30 o                         
  19   3  -1        112.95         90.39        77.22 o                         
 -19  -3   1        112.95        183.99        64.36 o                         
  18   3  -1         69.84        238.44       101.50 o                         
 -18  -3   1          2.57         30.80        47.23 o                         
  17   3  -1       1277.97       1347.86       161.69 o                         
  17   3  -1       1215.74       1148.03       143.89 o                         
 -17  -3   1       1215.74       1234.59       104.31 o                         
  16   3  -1         18.38        282.97       122.04 o                         
  16   3  -1          8.36        -64.19        64.19 o                         
 -16  -3   1          8.36         73.85        50.35 o                         
  15   3  -1       2001.95       1936.53       105.27 o                         
 -15  -3   1       2001.95       1926.89       107.48 o                         
  14   3  -1        311.47        264.08        39.28 o                         
 -14  -3   1        311.47        246.03        52.57 o                         
  13   3  -1          0.78         65.17        29.27 o                         
 -13  -3   1          0.78         83.01        39.69 o                         
  12   3  -1        250.46        254.40        26.83 o                         
 -12  -3   1        250.46        237.09        46.54 o                         
  11   3  -1        624.07        667.64        31.83 o                         
 -11  -3   1        624.07        590.12        32.64 o                         
  10   3  -1        431.92        434.68        30.29 o                         
  10   3  -1       1058.33       1110.00       124.19 o                         
 -10  -3   1        431.92        453.05        27.57 o                         
   9   3  -1       3448.32       3418.04        64.02 o                         
   9   3  -1       3448.35       3555.40       182.83 o                         
  -9  -3   1       3448.32       3444.97        85.84 o                         
   8   3  -1        879.57        796.92        29.53 o                         
   8   3  -1        899.45       1129.80        96.25 o                         
  -8  -3   1        879.57        912.89        32.92 o                         
  -8  -3   1        899.45        731.23       105.82 o                         
   7   3  -1       1100.07       1264.96        96.53 o                         
  -7  -3   1         34.85          6.10         5.83 o                         
  -7  -3   1       1100.07       1232.38       112.65 o                         
   6   3  -1         98.06        128.64        13.16 o                         
   6   3  -1        380.98        521.97        71.49 o                         
  -6  -3   1         98.06        140.37        20.52 o                         
  -6  -3   1        380.98        332.38        76.46 o                         
   5   3  -1        486.45        610.40        28.25 o                         
   5   3  -1        185.83        245.19        20.01 o                         
  -5  -3   1        185.83        241.59        21.44 o                         
  -5  -3   1        486.45        554.65        77.18 o                         
   4   3  -1         89.62         87.87        16.35 o                         
   4   3  -1         70.15         62.80         9.36 o                         
  -4  -3   1         89.62        145.40        60.65 o                         
  -4  -3   1         70.15         62.65        13.82 o                         
  -3  -3   1       2604.93       2797.27        56.58 o                         
  -3  -3   1       3274.61       3501.73       128.98 o                         
   2   3  -1          7.67         10.77        16.17 o                         
  -2  -3   1          7.67         23.68        13.89 o                         
  -2  -3   1         58.97         60.10        26.77 o                         
   1   3  -1      11001.93      11111.67       164.35 o                         
  -1  -3   1      11001.93      10914.05       161.61 o                         
   0   3  -1        203.25        195.78         7.10 o                         
   0  -3   1        203.25        198.19         8.04 o                         
  -1   3  -1       8113.98       8213.40        98.14 o                         
   1  -3   1       8113.98       7754.46        88.85 o                         
  -2   3  -1       1080.63       1188.35        35.33 o                         
  -2   3  -1       1406.78       1494.43        43.44 o                         
   2  -3   1       1406.78       1448.40        36.89 o                         
   2  -3   1       1080.63       1132.92        60.20 o                         
  -3   3  -1          2.34         16.05        12.15 o                         
  -3   3  -1         16.25         45.64        22.25 o                         
   3  -3   1         16.25         13.14        17.20 o                         
   3  -3   1          2.34          6.88        27.30 o                         
  -4   3  -1       3281.37       3540.31        72.99 o                         
  -4   3  -1       4860.28       5122.89       203.51 o                         
   4  -3   1       3281.37       3661.68        65.40 o                         
   4  -3   1       4860.28       5050.00       135.44 o                         
  -5   3  -1        368.50        565.11        25.19 o                         
  -5   3  -1       1509.19       1681.82       101.53 o                         
   5  -3   1       1509.19       1678.07        66.10 o                         
   5  -3   1        368.50        511.03        22.72 o                         
  -6   3  -1        313.39        371.09        20.67 o                         
   6  -3   1        313.39        363.62        19.35 o                         
   6  -3   1        378.57        464.22        42.39 o                         
  -7   3  -1       1921.47       1826.38        44.05 o                         
   7  -3   1       1921.47       1907.95        62.81 o                         
   7  -3   1       2124.13       1925.52        77.74 o                         
  -8   3  -1       2166.38       2039.99        48.22 o                         
   8  -3   1       2330.77       2353.72        88.19 o                         
   8  -3   1       2166.38       2087.36        84.57 o                         
  -9   3  -1       1120.80       1073.51        53.67 o                         
  -9   3  -1        439.43        537.37        38.57 o                         
   9  -3   1        439.43        447.54        45.87 o                         
   9  -3   1       1120.80       1102.21        67.83 o                         
 -10   3  -1       1683.64       1722.48        64.48 o                         
  10  -3   1       2479.11       2465.96       101.52 o                         
  10  -3   1       1683.64       1534.02        79.87 o                         
 -11   3  -1         75.52         98.10        29.41 o                         
  11  -3   1         75.52        101.16        23.17 o                         
 -12   3  -1        234.58        307.97        40.03 o                         
  12  -3   1        234.58        221.62        29.83 o                         
 -13   3  -1        223.40        233.04        39.51 o                         
  13  -3   1        223.40        261.17        41.92 o                         
 -14   3  -1       2822.78       2872.66       102.06 o                         
  14  -3   1       2822.78       2839.13       105.37 o                         
 -15   3  -1         11.26         68.94        33.89 o                         
  15  -3   1         11.26         24.73        39.24 o                         
 -16   3  -1        219.01        274.37        44.12 o                         
  16  -3   1        219.01        271.65        52.22 o                         
 -17   3  -1        536.25        542.21        57.44 o                         
  17  -3   1        637.45        523.82       153.64 o                         
  17  -3   1        536.25        660.51        85.30 o                         
 -18   3  -1        477.76        578.11        82.92 o                         
  18  -3   1        952.50        867.88       125.13 o                         
  18  -3   1        477.76        522.07       114.29 o                         
  19   2  -1        357.99        283.27       128.90 o                         
  19   2  -1        235.10        140.10        83.76 o                         
 -19  -2   1        235.10        219.86        62.23 o                         
  18   2  -1        383.83        247.63       142.39 o                         
  18   2  -1        382.00        187.83        91.24 o                         
 -18  -2   1        382.00        440.83        75.77 o                         
  17   2  -1       4544.76       4591.23       262.02 o                         
  17   2  -1       4074.02       3907.67       238.56 o                         
 -17  -2   1       4074.02       4173.87       174.79 o                         
  16   2  -1       2090.16       2154.28       115.61 o                         
 -16  -2   1       2090.16       2089.33       120.49 o                         
  15   2  -1       1751.13       1873.11        83.57 o                         
 -15  -2   1       1751.13       2030.50       112.28 o                         
  14   2  -1        601.42        637.07        52.95 o                         
 -14  -2   1        601.42        672.20        69.86 o                         
  13   2  -1        288.39        312.29        38.53 o                         
 -13  -2   1        288.39        413.94        33.50 o                         
  12   2  -1        357.12        385.92        29.78 o                         
 -12  -2   1        357.12        440.90        35.65 o                         
  11   2  -1      11295.46      11060.69       203.97 o                         
 -11  -2   1      11295.46      11042.65       236.94 o                         
  10   2  -1        823.23        865.63        26.30 o                         
  10   2  -1        823.28        862.23       110.80 o                         
 -10  -2   1        823.23        898.70        34.12 o                         
   9   2  -1      11457.56      11595.83       438.45 o                         
   9   2  -1      10916.38      11007.78       172.57 o                         
  -9  -2   1      10916.38      10944.46       196.05 o                         
   8   2  -1        425.39        347.43        79.19 o                         
   8   2  -1        283.10        340.16        17.31 o                         
  -8  -2   1        283.10        337.99        25.55 o                         
  -8  -2   1        425.39        397.28        44.95 o                         
   7   2  -1       2485.95       2791.06        52.05 o                         
   7   2  -1       6279.68       6335.89       256.64 o                         
  -7  -2   1       2485.95       2830.32        71.63 o                         
  -7  -2   1       6279.68       6382.94       182.07 o                         
   6   2  -1       2306.20       2512.86        46.64 o                         
   6   2  -1       3134.96       3289.20        95.28 o                         
  -6  -2   1       3134.96       3284.41       101.88 o                         
  -6  -2   1       2306.20       2472.69        53.66 o                         
   5   2  -1      50541.16      50349.62       734.57 o                         
   5   2  -1      53427.90      53723.92      1244.93 o                         
  -5  -2   1      50541.15      50906.81       733.21 o                         
  -5  -2   1      53427.90      52806.49      1334.25 o                         
   4   2  -1        511.08        568.64        16.60 o                         
   4   2  -1        667.74        723.15        34.79 o                         
  -4  -2   1        511.08        556.90        15.77 o                         
  -4  -2   1        667.74        659.53        72.81 o                         
   3   2  -1      17263.60      19232.66       365.95 o                         
   3   2  -1      13805.43      15729.89       231.62 o                         
  -3  -2   1      13805.43      15758.48       260.50 o                         
  -3  -2   1      17263.60      18286.16       749.82 o                         
   2   2  -1       3924.96       3826.65        67.81 o                         
   2   2  -1       4791.22       4972.85       157.38 o                         
  -2  -2   1       3924.96       3705.75        67.81 o                         
  -2  -2   1       4791.22       4731.56       157.18 o                         
   1   2  -1      28209.06      31693.77       440.68 o                         
  -1  -2   1      28209.06      30351.56       441.41 o                         
   0   2  -1       1082.57       1064.50        13.72 o                         
   0  -2   1       1082.57       1088.50        13.45 o                         
  -1   2  -1     223569.34     232290.39      2536.30 o                         
   1  -2   1     223569.34     229733.09      2553.60 o                         
  -2   2  -1         85.76        110.94        13.99 o                         
  -2   2  -1         93.95        116.43        16.65 o                         
   2  -2   1         93.95        119.13        12.97 o                         
   2  -2   1         85.76        118.38        14.94 o                         
  -3   2  -1      13135.45      13978.94       211.22 o                         
  -3   2  -1      13572.66      14857.54       344.74 o                         
   3  -2   1      13572.66      14260.82       216.88 o                         
   3  -2   1      13135.45      13363.08       352.86 o                         
  -4   2  -1        886.03        904.37        25.15 o                         
   4  -2   1        931.41        913.82        28.45 o                         
   4  -2   1        886.03        914.06        42.99 o                         
  -5   2  -1      25274.58      24245.48       372.40 o                         
   5  -2   1      25274.58      24741.09       473.53 o                         
   5  -2   1      25526.84      24555.89       470.02 o                         
  -6   2  -1       2938.39       2928.82        57.64 o                         
   6  -2   1       2938.39       2986.54        61.96 o                         
   6  -2   1       3407.80       3527.29       105.44 o                         
  -7   2  -1      22341.79      22745.13       350.94 o                         
   7  -2   1      30192.12      30151.53       711.22 o                         
   7  -2   1      22341.79      22659.59       448.06 o                         
  -8   2  -1        452.22        455.05        41.07 o                         
  -8   2  -1        663.94        638.84        33.29 o                         
   8  -2   1        452.22        496.70        35.89 o                         
   8  -2   1        663.94        733.88        53.29 o                         
  -9   2  -1       2789.77       3349.72        92.70 o                         
   9  -2   1       2789.77       3132.68        91.26 o                         
   9  -2   1       7086.88       7367.96       203.04 o                         
 -10   2  -1        345.55        313.70        34.51 o                         
  10  -2   1        345.55        307.94        42.53 o                         
  10  -2   1        388.10        347.40        57.67 o                         
 -11   2  -1       3837.79       3654.10       107.58 o                         
  11  -2   1       3837.79       3826.70        91.34 o                         
 -12   2  -1       3587.51       3217.89       101.79 o                         
  12  -2   1       3587.51       3381.59        87.16 o                         
 -13   2  -1       5181.46       4788.85       135.44 o                         
  13  -2   1       5181.46       4976.72       141.05 o                         
 -14   2  -1        778.45        762.52        55.86 o                         
  14  -2   1        778.45        729.53        60.73 o                         
 -15   2  -1          9.79         86.00        32.00 o                         
  15  -2   1          9.79         -8.44        36.04 o                         
 -16   2  -1         88.51         73.67        35.24 o                         
  16  -2   1         88.51         76.06        42.14 o                         
 -17   2  -1        451.23        419.92        72.56 o                         
  17  -2   1       1098.02       1234.71       179.46 o                         
  17  -2   1        451.23        457.85        76.63 o                         
 -18   2  -1         52.97        -19.23        51.90 o                         
  18  -2   1        299.52        327.32        87.93 o                         
 -19   2  -1       1607.46       1567.84       122.66 o                         
  19  -2   1       1835.26       1939.69       156.34 o                         
  19   1  -1         64.26         71.54       108.16 o                         
  19   1  -1         39.11        -74.93        80.48 o                         
 -19  -1   1         39.11         75.51        55.70 o                         
  18   1  -1       1112.20       1291.57       175.83 o                         
  18   1  -1        992.73       1120.87       145.62 o                         
 -18  -1   1        992.73       1087.53       100.62 o                         
  17   1  -1        517.02        474.19       103.54 o                         
 -17  -1   1        410.46        314.20        64.96 o                         
  16   1  -1        323.82        368.30       128.32 o                         
  16   1  -1         61.39         47.68        47.83 o                         
 -16  -1   1         61.39        162.62        52.60 o                         
  15   1  -1        259.88        239.57        42.65 o                         
 -15  -1   1        259.88        352.39        62.15 o                         
  14   1  -1        518.90        535.19        50.80 o                         
 -14  -1   1        518.90        498.37        42.70 o                         
  13   1  -1        101.46        106.84        33.32 o                         
 -13  -1   1        101.46         98.73        25.97 o                         
  12   1  -1        597.74        684.24        36.71 o                         
 -12  -1   1        597.74        580.64        41.95 o                         
  11   1  -1          4.05         34.56        17.65 o                         
 -11  -1   1          4.05         -5.97        19.40 o                         
  10   1  -1       1134.54       1020.51        40.48 o                         
  10   1  -1        377.29        401.92        26.25 o                         
 -10  -1   1        377.29        472.87        34.72 o                         
   9   1  -1        438.72        468.05        46.64 o                         
   9   1  -1        412.19        411.39        17.29 o                         
  -9  -1   1        412.19        399.36        30.89 o                         
   8   1  -1        624.50        675.25        21.14 o                         
   8   1  -1       1324.71       1533.37        63.64 o                         
  -8  -1   1        624.50        714.73        27.72 o                         
   7   1  -1        631.75        689.41        42.37 o                         
   7   1  -1        276.07        279.86        15.04 o                         
  -7  -1   1        276.07        318.21        20.85 o                         
   6   1  -1        643.31        559.14        18.40 o                         
   6   1  -1        664.36        585.27        36.72 o                         
  -6  -1   1        643.31        555.70        20.43 o                         
  -6  -1   1        664.36        575.10        50.99 o                         
   5   1  -1       1348.33       1434.78        26.58 o                         
   5   1  -1       1995.14       2263.91       108.93 o                         
  -5  -1   1       1348.33       1461.23        26.74 o                         
  -5  -1   1       1995.14       2121.48        92.30 o                         
   4   1  -1       1440.42       1494.62        49.79 o                         
   4   1  -1       1216.38       1279.97        25.89 o                         
  -4  -1   1       1216.38       1288.93        22.10 o                         
  -4  -1   1       1440.42       1547.46        67.82 o                         
   3   1  -1       7586.05       7458.38        94.89 o                         
   3   1  -1       9796.28      10063.86       243.04 o                         
  -3  -1   1       7586.05       7379.97       105.20 o                         
  -3  -1   1       9796.28      10112.29       242.43 o                         
   2   1  -1        822.59        964.40        14.63 o                         
   2   1  -1       1193.76       1391.04        47.35 o                         
  -2  -1   1        822.59        964.15        15.97 o                         
  -2  -1   1       1193.76       1379.42        39.40 o                         
   1   1  -1       1784.43       2046.15        32.86 o                         
   1   1  -1       2588.36       2908.06        94.51 o                         
  -1  -1   1       1784.43       2049.14        36.49 o                         
  -1  -1   1       2588.36       3162.70       147.62 o                         
   0   1  -1         62.79         51.51         2.98 o                         
   0  -1   1         62.79         54.05         3.47 o                         
  -1   1  -1        181.35        237.08         7.92 o                         
   1  -1   1         46.97         86.54        10.88 o                         
   1  -1   1        181.35        224.41         8.95 o                         
  -2   1  -1      22721.06      23109.10       317.15 o                         
  -2   1  -1      17188.20      18116.50       435.05 o                         
   2  -1   1      17188.20      17814.65       303.36 o                         
   2  -1   1      22721.06      22755.73       347.79 o                         
  -3   1  -1        526.45        498.53        16.13 o                         
  -3   1  -1        526.82        556.28        32.71 o                         
   3  -1   1        526.82        513.65        24.02 o                         
   3  -1   1        526.45        500.92        24.67 o                         
  -4   1  -1       2613.12       2906.66        52.43 o                         
  -4   1  -1       3950.24       4041.64       188.78 o                         
   4  -1   1       3950.24       4222.40        81.03 o                         
   4  -1   1       2613.12       2954.75       120.69 o                         
  -5   1  -1       1747.04       1734.54       108.70 o                         
  -5   1  -1       1366.21       1333.81        33.55 o                         
   5  -1   1       1747.04       1797.63        46.88 o                         
   5  -1   1       1366.21       1252.01        72.38 o                         
  -6   1  -1        778.56        978.02        41.88 o                         
  -6   1  -1       1857.73       1945.45       123.64 o                         
   6  -1   1       1857.73       1981.25        53.57 o                         
   6  -1   1        778.56        814.04        62.68 o                         
  -7   1  -1        845.61        910.40        49.02 o                         
   7  -1   1        845.61        874.56        31.00 o                         
   7  -1   1        978.53       1051.66        47.01 o                         
  -8   1  -1         15.38          8.80        15.01 o                         
   8  -1   1         15.38         12.93        19.91 o                         
   8  -1   1         24.52         42.92        44.04 o                         
  -9   1  -1         90.13        108.50        20.04 o                         
   9  -1   1         90.13        109.40        24.62 o                         
   9  -1   1        201.21        294.20        50.09 o                         
 -10   1  -1        445.47        421.78        32.31 o                         
  10  -1   1        445.47        451.75        45.82 o                         
  10  -1   1        493.12        548.32        57.23 o                         
 -11   1  -1        717.55        812.58        51.07 o                         
  11  -1   1        717.55        744.09        39.97 o                         
 -12   1  -1       1234.17       1212.57        62.13 o                         
  12  -1   1       1234.17       1088.70        49.79 o                         
 -13   1  -1        699.95        803.66        53.61 o                         
  13  -1   1        699.95        711.38        56.00 o                         
 -14   1  -1         17.28        -17.85        26.43 o                         
  14  -1   1         17.28        -10.66        32.43 o                         
 -15   1  -1        366.42        384.82        44.66 o                         
  15  -1   1        366.42        368.90        50.13 o                         
 -16   1  -1        268.50        128.67        50.82 o                         
  16  -1   1        268.50        229.83        59.87 o                         
  16  -1   1        313.70        422.33       142.85 o                         
 -17   1  -1        667.98        817.98        91.57 o                         
  17  -1   1       1338.94       1526.34       135.03 o                         
  17  -1   1        667.98        744.33       120.86 o                         
 -18   1  -1         58.95         -0.26        50.95 o                         
  18  -1   1         59.72        174.87        86.64 o                         
  19   0  -1        893.90        767.07       122.82 o                         
  19   0  -1        720.35        975.41       148.71 o                         
 -19   0   1        720.35        749.95        91.22 o                         
  18   0  -1        835.78        629.00       170.94 o                         
  18   0  -1        720.09        882.45       128.28 o                         
 -18   0   1        720.09        747.15        86.14 o                         
  17   0  -1        325.45        379.25        67.84 o                         
  17   0  -1        350.76        318.78       136.73 o                         
 -17   0   1        325.45        361.14        66.78 o                         
  16   0  -1        469.91        419.66        66.23 o                         
  16   0  -1        617.16        687.49       146.49 o                         
 -16   0   1        469.91        562.54        71.29 o                         
  15   0  -1        345.26        338.15        47.05 o                         
 -15   0   1        345.26        186.04        35.20 o                         
  14   0  -1       2162.34       2183.68        88.21 o                         
 -14   0   1       2162.34       2081.95        79.69 o                         
  13   0  -1        327.24        402.87        44.06 o                         
 -13   0   1        327.24        368.73        38.82 o                         
  12   0  -1       2603.83       2800.07        73.69 o                         
 -12   0   1       2603.83       2885.23        90.49 o                         
  11   0  -1         27.32         73.87        18.57 o                         
 -11   0   1         27.32         90.74        25.73 o                         
  10   0  -1       7624.67       8016.08       327.29 o                         
  10   0  -1       2664.43       3230.15        74.80 o                         
 -10   0   1       2664.43       3323.63        78.87 o                         
   9   0  -1       1055.16        948.60        27.78 o                         
   9   0  -1       1562.18       1627.75       122.09 o                         
  -9   0   1       1055.16       1021.20        38.90 o                         
   8   0  -1      14494.75      14059.74       343.63 o                         
   8   0  -1      13216.09      12498.00       220.23 o                         
  -8   0   1      13216.09      12672.96       224.87 o                         
   7   0  -1        918.59        908.66        29.11 o                         
   7   0  -1       1144.62       1200.65        52.10 o                         
  -7   0   1        918.59        876.04        26.94 o                         
   6   0  -1      12185.09      11613.40       179.43 o                         
   6   0  -1      12214.24      12266.51       296.56 o                         
  -6   0   1      12185.09      11906.33       170.94 o                         
   5   0  -1        203.21        228.31        11.27 o                         
   5   0  -1        232.41        317.07        28.42 o                         
  -5   0   1        203.21        234.92        12.73 o                         
  -5   0   1        232.41        252.60        31.35 o                         
   4   0  -1        223.47        283.86        12.61 o                         
   4   0  -1        968.05       1218.44        41.24 o                         
  -4   0   1        223.47        303.52        10.28 o                         
  -4   0   1        968.05       1096.87        52.05 o                         
   3   0  -1       1333.35       1500.41        43.04 o                         
   3   0  -1        992.17       1097.22        18.31 o                         
  -3   0   1       1333.35       1414.66        45.83 o                         
  -3   0   1        992.17       1047.94        18.43 o                         
   2   0  -1     112558.28     122140.77      1422.93 o                         
   2   0  -1     145961.80     153628.61      5031.37 o                         
  -2   0   1     112558.28     119831.20      1495.54 o                         
  -2   0   1     145961.80     148699.44      5002.00 o                         
   1   0  -1         65.24         72.89         3.46 o                         
   1   0  -1         74.59         95.93        10.34 o                         
  -1   0   1         65.24         72.33         3.78 o                         
  -1   0  -1         10.93         47.42         5.08 o                         
  -1   0  -1          3.88         23.50        13.79 o                         
   1   0   1         10.93         45.61         5.36 o                         
   1   0   1          3.88         28.72        12.13 o                         
  -2   0  -1      21375.15      22087.64       436.25 o                         
  -2   0  -1      26241.16      28394.66       457.27 o                         
   2   0   1      21375.15      22442.99       374.40 o                         
   2   0   1      26241.16      27551.02       421.72 o                         
  -3   0  -1        626.47        664.82        29.06 o                         
  -3   0  -1        260.92        250.27        14.50 o                         
   3   0   1        626.47        660.24        25.23 o                         
   3   0   1        260.92        240.23        20.07 o                         
  -4   0  -1       6731.38       7246.93       130.92 o                         
  -4   0  -1      13078.61      12705.70       521.56 o                         
   4   0   1      13078.61      12929.34       219.49 o                         
   4   0   1       6731.38       7076.71       254.36 o                         
  -5   0  -1       1601.40       1383.68        99.19 o                         
  -5   0  -1       1059.46       1055.36        31.91 o                         
   5   0   1       1059.46       1016.85        38.46 o                         
   5   0   1       1601.40       1491.81        42.10 o                         
  -6   0  -1       6800.63       8198.11       148.19 o                         
  -6   0  -1      15729.69      15887.26       660.47 o                         
   6   0   1      15729.69      16297.38       278.18 o                         
   6   0   1       6800.63       7985.78       200.84 o                         
  -7   0  -1         45.42         75.41        15.77 o                         
  -7   0  -1        281.74        271.51        73.35 o                         
   7   0   1         45.42         49.21        13.55 o                         
   7   0   1        281.74        332.86        36.50 o                         
  -8   0  -1       2059.77       2191.16        56.89 o                         
  -8   0  -1       3286.50       2997.76       184.60 o                         
   8   0   1       2059.77       2231.08        59.31 o                         
   8   0   1       3286.50       3304.89        88.49 o                         
  -9   0  -1       2044.91       2012.20        55.45 o                         
   9   0   1       2044.91       1991.54        49.87 o                         
   9   0   1       2164.30       2256.93        90.64 o                         
 -10   0  -1      14872.57      14523.73       305.66 o                         
  10   0   1      14872.57      14562.48       259.45 o                         
  10   0   1      15159.62      16329.48       607.79 o                         
 -11   0  -1       1878.48       1823.69        67.97 o                         
  11   0   1       1878.48       1858.47        58.19 o                         
 -12   0  -1       3208.42       3276.16        99.75 o                         
  12   0   1       3208.42       3297.82        85.32 o                         
 -13   0  -1        308.69        397.34        41.74 o                         
  13   0   1        308.69        364.57        45.31 o                         
 -14   0  -1        887.41        935.72        57.50 o                         
  14   0   1        887.41        856.91        62.99 o                         
 -15   0  -1       2009.45       1988.39       113.25 o                         
  15   0   1       2009.45       2118.51        93.39 o                         
 -16   0  -1       2575.56       2519.64       131.15 o                         
  16   0   1       2575.56       2567.89       106.74 o                         
 -17   0  -1         47.75         27.57        46.84 o                         
  17   0   1        150.27        152.44       104.90 o                         
  17   0   1         47.75         73.98        71.85 o                         
 -18   0  -1        462.36        435.30        73.08 o                         
  18   0   1        530.89        405.67       117.51 o                         
  19  -1  -1        811.11        783.65       105.36 o                         
 -19   1   1        569.80        445.44        75.02 o                         
  18  -1  -1        345.18        245.43        76.88 o                         
 -18   1   1        129.84        165.26        60.74 o                         
  17  -1  -1        190.62        132.48        45.40 o                         
 -17   1   1        190.62        176.89        58.09 o                         
  16  -1  -1          1.71         -6.73        36.47 o                         
 -16   1   1          1.71         -5.40        26.79 o                         
  15  -1  -1       2221.45       2118.18        91.70 o                         
 -15   1   1       2221.45       2003.24        82.53 o                         
  14  -1  -1        328.27        339.62        46.43 o                         
 -14   1   1        328.27        321.39        40.07 o                         
  13  -1  -1        760.12        785.01        55.98 o                         
 -13   1   1        760.12        905.67        56.71 o                         
  12  -1  -1        151.48        226.47        24.41 o                         
 -12   1   1        151.48        229.60        33.44 o                         
  11  -1  -1        895.83        930.34        40.49 o                         
 -11   1   1        895.83        975.20        51.47 o                         
  10  -1  -1          0.67          6.75        12.90 o                         
  10  -1  -1        157.60        170.49        44.13 o                         
 -10   1   1          0.67         22.71        17.28 o                         
   9  -1  -1        394.20        410.46        23.66 o                         
   9  -1  -1        541.54        600.26        46.69 o                         
  -9   1   1        394.20        415.47        28.53 o                         
   8  -1  -1        387.87        426.25        22.95 o                         
   8  -1  -1        715.56        749.31        45.61 o                         
  -8   1   1        715.56        705.44        46.06 o                         
  -8   1   1        387.87        436.97        27.24 o                         
   7  -1  -1        993.46       1080.52        49.89 o                         
   7  -1  -1        423.61        516.31        24.62 o                         
  -7   1   1        423.61        523.87        25.22 o                         
  -7   1   1        993.46       1174.37        59.00 o                         
   6  -1  -1        138.80        128.02        28.68 o                         
   6  -1  -1         50.30         82.14        13.53 o                         
  -6   1   1         50.30         53.27        18.03 o                         
  -6   1   1        138.80        131.72        24.46 o                         
   5  -1  -1       2230.95       2398.79        71.70 o                         
   5  -1  -1        745.50       1096.58        30.31 o                         
  -5   1   1        745.50        977.60        29.49 o                         
  -5   1   1       2230.95       2392.90        92.03 o                         
   4  -1  -1        102.96        130.58        13.36 o                         
   4  -1  -1        128.84        138.85        23.18 o                         
  -4   1   1        102.96        128.44        12.90 o                         
  -4   1   1        128.84        163.42        27.48 o                         
   3  -1  -1      14935.37      15211.08       191.29 o                         
   3  -1  -1      19095.60      19257.09       654.22 o                         
  -3   1   1      14935.37      14779.69       205.42 o                         
  -3   1   1      19095.60      19588.21       452.77 o                         
   2  -1  -1       1250.70       1371.94        22.48 o                         
   2  -1  -1       1494.82       1482.96        66.03 o                         
  -2   1   1       1250.70       1335.25        23.98 o                         
  -2   1   1       1494.82       1590.18        65.82 o                         
   1  -1  -1       2499.52       2520.88        65.73 o                         
   1  -1  -1       2135.38       2239.38        28.78 o                         
  -1   1   1       2135.38       2230.92        33.29 o                         
  -1   1   1       2499.52       2574.11        53.27 o                         
   0  -1  -1          0.05          6.33         3.24 o                         
   0   1   1          0.05          3.84         2.52 o                         
  -1  -1  -1        259.53        313.07        13.47 o                         
  -1  -1  -1        451.31        476.23        10.36 o                         
   1   1   1        259.53        306.05        11.31 o                         
   1   1   1        451.31        502.29        12.27 o                         
  -2  -1  -1       7528.55       8240.70       121.24 o                         
  -2  -1  -1       9055.01       9629.58       174.27 o                         
   2   1   1       7528.55       8041.89       104.14 o                         
   2   1   1       9055.01      10198.56       164.29 o                         
  -3  -1  -1        195.66        258.84        12.13 o                         
  -3  -1  -1        442.38        445.10        30.80 o                         
   3   1   1        442.38        471.18        25.51 o                         
   3   1   1        195.66        241.16        10.00 o                         
  -4  -1  -1        791.33        899.75        26.41 o                         
  -4  -1  -1        793.69        943.27        44.66 o                         
   4   1   1        793.69        928.12        36.63 o                         
   4   1   1        791.33        931.40        21.12 o                         
  -5  -1  -1        483.95        508.85        22.04 o                         
  -5  -1  -1        513.09        573.14        41.38 o                         
   5   1   1        483.95        528.00        24.47 o                         
   5   1   1        513.09        551.42        34.99 o                         
  -6  -1  -1        119.65        218.16        17.44 o                         
  -6  -1  -1        691.89        587.24        83.26 o                         
   6   1   1        119.65        190.45        21.64 o                         
   6   1   1        691.89        706.94        33.64 o                         
  -7  -1  -1          7.75         -6.40        12.30 o                         
  -7  -1  -1         22.23         35.59        75.48 o                         
   7   1   1         22.23        -15.90        34.37 o                         
   7   1   1          7.75         16.94        14.47 o                         
  -8  -1  -1       1954.31       1903.97        50.73 o                         
  -8  -1  -1       2021.45       1705.79       139.77 o                         
   8   1   1       1954.31       1988.65       103.98 o                         
   8   1   1       2021.45       1956.46        56.49 o                         
  -9  -1  -1        176.70        218.41        26.69 o                         
  -9  -1  -1        546.74        595.07       103.52 o                         
   9   1   1        546.74        631.82        60.19 o                         
   9   1   1        176.70        186.22        25.71 o                         
 -10  -1  -1        867.21        969.88        48.17 o                         
  10   1   1        867.21        995.83        49.01 o                         
  10   1   1       1667.74       1773.74        86.16 o                         
 -11  -1  -1       1117.60       1030.97        52.57 o                         
  11   1   1       1117.60       1157.18        45.87 o                         
 -12  -1  -1          9.20         70.41        24.38 o                         
  12   1   1          9.20         48.69        22.22 o                         
 -13  -1  -1        412.38        330.97        37.83 o                         
  13   1   1        412.38        409.94        44.91 o                         
 -14  -1  -1       2077.32       2065.91        79.00 o                         
  14   1   1       2077.32       2073.52        88.59 o                         
 -15  -1  -1        271.02        291.13        57.64 o                         
  15   1   1        271.02        276.02        45.73 o                         
 -16  -1  -1       1138.02       1158.51        99.27 o                         
  16   1   1       1138.02       1206.78        93.88 o                         
  16   1   1       1231.73       1192.95       178.11 o                         
 -17  -1  -1         75.48         88.95        50.98 o                         
  17   1   1        230.66        222.86       103.42 o                         
 -18  -1  -1         71.52        185.00        63.37 o                         
  18   1   1        129.35        117.20       105.85 o                         
  19  -2  -1         27.27         98.69        92.68 o                         
  19  -2  -1         25.65        108.31        84.61 o                         
 -19   2   1         25.65         50.33        51.58 o                         
  18  -2  -1         53.67        -82.21        82.21 o                         
  18  -2  -1          1.79         34.89        79.68 o                         
 -18   2   1          1.79         31.97        50.70 o                         
  17  -2  -1       1656.01       1554.88        93.88 o                         
 -17   2   1       1656.01       1554.63       116.97 o                         
  16  -2  -1        295.26        244.84        46.96 o                         
 -16   2   1        295.26        282.16        44.47 o                         
  15  -2  -1       5161.66       4980.93       148.36 o                         
 -15   2   1       5161.66       4899.51       143.45 o                         
  14  -2  -1        618.16        638.43        56.53 o                         
 -14   2   1        618.16        620.00        52.80 o                         
  13  -2  -1        308.49        358.72        44.62 o                         
 -13   2   1        308.49        546.21        46.62 o                         
  12  -2  -1         11.91         30.24        28.57 o                         
 -12   2   1         11.91         11.35        25.50 o                         
  11  -2  -1      17304.48      16697.60       295.46 o                         
 -11   2   1      17304.48      16431.99       349.66 o                         
  10  -2  -1        881.81        944.12        35.24 o                         
 -10   2   1        881.81        852.13        34.38 o                         
   9  -2  -1       5546.71       4942.94       101.46 o                         
   9  -2  -1       5876.93       5363.83       243.31 o                         
  -9   2   1       5546.71       4991.81       125.21 o                         
  -9   2   1       5876.93       5666.84       202.15 o                         
   8  -2  -1        650.00        497.65        85.71 o                         
   8  -2  -1        618.72        614.14        28.93 o                         
  -8   2   1        618.72        667.08        35.10 o                         
  -8   2   1        650.00        624.87        50.02 o                         
   7  -2  -1       8339.62      10692.99       193.56 o                         
   7  -2  -1      19801.64      21168.44       502.47 o                         
  -7   2   1       8339.62      10912.00       193.69 o                         
   6  -2  -1        199.79        141.22        61.50 o                         
   6  -2  -1         23.13         36.00        13.72 o                         
  -6   2   1         23.13         51.80        13.73 o                         
   5  -2  -1      42513.44      45760.78       771.56 o                         
   5  -2  -1      70384.91      73081.73      2468.55 o                         
  -5   2   1      42513.44      48176.40       778.19 o                         
  -5   2   1      70384.91      76227.66      2374.41 o                         
   4  -2  -1         30.15         31.23        12.02 o                         
   4  -2  -1        102.23         54.48        46.19 o                         
  -4   2   1         30.15         46.59         7.69 o                         
  -4   2   1        102.23         71.09        29.66 o                         
   3  -2  -1      21021.16      21965.82       333.52 o                         
   3  -2  -1      29731.93      29536.82       984.99 o                         
  -3   2   1      21021.16      22372.57       261.72 o                         
   2  -2  -1       4083.79       3673.60       138.49 o                         
   2  -2  -1       2919.00       2843.90        38.75 o                         
  -2   2   1       2919.00       2853.27        38.65 o                         
  -2   2   1       4083.79       3652.95       136.52 o                         
   1  -2  -1      25268.51      30911.29       590.38 o                         
   1  -2  -1      39907.45      44139.98       601.93 o                         
  -1   2   1      39907.45      43480.95       555.06 o                         
  -1   2   1      25268.51      31686.75       510.98 o                         
   0  -2  -1        514.21        498.57         8.56 o                         
   0   2   1        514.21        511.36         8.71 o                         
  -1  -2  -1      23771.66      25467.43       321.26 o                         
  -1  -2  -1      18981.35      22397.63       716.83 o                         
   1   2   1      23771.66      26583.39       281.65 o                         
   1   2   1      18981.35      21963.99       724.00 o                         
  -2  -2  -1       3150.53       3495.53        50.06 o                         
  -2  -2  -1       4456.10       4995.23       159.04 o                         
   2   2   1       4456.10       4624.64        83.13 o                         
   2   2   1       3150.53       3471.34        56.38 o                         
  -3  -2  -1      13948.69      14503.56       215.44 o                         
   3   2   1      13948.69      14723.55       198.92 o                         
   3   2   1      17507.73      18415.64       355.96 o                         
  -4  -2  -1       3158.16       3475.50        65.10 o                         
  -4  -2  -1       4503.88       4892.38       139.75 o                         
   4   2   1       3158.16       3338.98        73.27 o                         
   4   2   1       4503.88       5017.29       107.86 o                         
  -5  -2  -1       3596.52       3393.46       107.82 o                         
  -5  -2  -1       3571.94       3515.64        68.86 o                         
   5   2   1       3571.94       3493.59        76.37 o                         
   5   2   1       3596.52       3680.92        85.55 o                         
  -6  -2  -1       7024.19       7513.04       157.95 o                         
  -6  -2  -1       7499.85       7755.81       217.33 o                         
   6   2   1       7024.19       7521.29       130.16 o                         
   6   2   1       7499.85       7947.79       168.08 o                         
  -7  -2  -1      15011.09      15045.13       364.44 o                         
  -7  -2  -1      15625.91      14929.59       401.66 o                         
   7   2   1      15625.91      15454.04       309.33 o                         
   7   2   1      15011.09      14848.76       359.91 o                         
  -8  -2  -1       1334.53       1311.93       124.49 o                         
  -8  -2  -1        656.85        795.54        38.06 o                         
   8   2   1        656.85        713.19        42.32 o                         
   8   2   1       1334.53       1346.65        58.45 o                         
  -9  -2  -1       6354.29       6240.05       323.91 o                         
  -9  -2  -1       2647.83       3127.10        84.24 o                         
   9   2   1       6354.29       6790.06       195.26 o                         
   9   2   1       2647.83       3080.69        82.18 o                         
 -10  -2  -1         56.39        190.98        24.89 o                         
 -10  -2  -1       1047.72       1334.72       144.89 o                         
  10   2   1         56.39         86.50        19.37 o                         
  10   2   1       1047.72       1321.74       132.05 o                         
 -11  -2  -1       2067.21       2648.83        79.38 o                         
  11   2   1       2067.21       2335.44        68.41 o                         
 -12  -2  -1        758.78        767.35        45.42 o                         
  12   2   1        758.78        805.81        42.61 o                         
 -13  -2  -1       3550.64       3356.54       103.14 o                         
  13   2   1       3550.64       3298.60       106.80 o                         
 -14  -2  -1        453.88        463.40        63.57 o                         
  14   2   1        453.88        534.31        52.82 o                         
 -15  -2  -1       2386.65       2273.31       120.33 o                         
  15   2   1       2386.65       2344.48        97.08 o                         
 -16  -2  -1         31.73         31.11        49.69 o                         
  16   2   1         31.73        -39.98        39.98 o                         
 -17  -2  -1        294.33        442.28        73.16 o                         
  17   2   1        958.47        890.70       116.74 o                         
 -18  -2  -1        569.84        500.77        79.82 o                         
  18   2   1        758.57        956.00       124.20 o                         
  19  -3  -1          0.13        -49.59        49.59 o                         
  19  -3  -1          7.45          9.31       114.74 o                         
 -19   3   1          0.13         28.47        54.62 o                         
  18  -3  -1        470.69        582.98        79.04 o                         
  18  -3  -1        827.25        702.34       121.71 o                         
 -18   3   1        470.69        493.97        74.83 o                         
  17  -3  -1         86.73         34.02        41.14 o                         
  17  -3  -1        228.61        185.05       147.05 o                         
 -17   3   1         86.73         65.25        37.00 o                         
  16  -3  -1        547.42        656.96        64.38 o                         
 -16   3   1        547.42        647.72        57.86 o                         
  15  -3  -1        934.41        871.22        66.72 o                         
 -15   3   1        934.41       1084.46        68.95 o                         
  14  -3  -1        940.91        972.16        65.74 o                         
 -14   3   1        940.91        806.83        59.59 o                         
  13  -3  -1         77.62         23.83        30.89 o                         
 -13   3   1         77.62         60.77        29.92 o                         
  12  -3  -1       1755.65       1877.89        77.64 o                         
 -12   3   1       1755.65       1692.34        72.65 o                         
  11  -3  -1       1702.55       1522.95        67.16 o                         
 -11   3   1       1702.55       1589.07        48.83 o                         
  10  -3  -1        581.93        625.26        44.54 o                         
 -10   3   1        581.93        567.74        28.02 o                         
   9  -3  -1        185.03        170.11        33.32 o                         
   9  -3  -1        541.55        540.13        86.10 o                         
  -9   3   1        541.55        633.81        55.83 o                         
  -9   3   1        185.03        274.97        29.78 o                         
   8  -3  -1        184.93        230.07        30.22 o                         
   8  -3  -1        186.54        149.42        67.13 o                         
  -8   3   1        184.93        199.00        19.92 o                         
   7  -3  -1        284.72        219.29        25.79 o                         
   7  -3  -1        484.82        556.19        78.55 o                         
  -7   3   1        284.72        266.57        20.85 o                         
   6  -3  -1       1026.75       1078.77        44.30 o                         
   6  -3  -1       1245.89       1200.10        90.11 o                         
  -6   3   1       1026.75       1043.11        31.79 o                         
   5  -3  -1       1691.46       1697.89        52.94 o                         
   5  -3  -1       2056.33       1991.61       106.18 o                         
  -5   3   1       1691.46       1771.51        34.80 o                         
   4  -3  -1         12.67         21.67        17.15 o                         
   4  -3  -1         23.41         71.00        53.36 o                         
  -4   3   1         12.67         17.04         9.38 o                         
   3  -3  -1        715.45        664.11        19.05 o                         
   3  -3  -1       1103.97        841.86        62.67 o                         
  -3   3   1        715.45        666.66        19.53 o                         
  -3   3   1       1103.97       1009.81        72.73 o                         
   2  -3  -1        175.16        222.07        17.58 o                         
   2  -3  -1        172.89        204.43        11.56 o                         
  -2   3   1        172.89        175.51        11.15 o                         
  -2   3   1        175.16        204.01        45.83 o                         
   1  -3  -1       5806.67       5457.35        64.93 o                         
  -1   3   1       5806.67       5456.73        61.55 o                         
   0  -3  -1         75.32         65.93         7.13 o                         
   0   3   1         75.32         71.28         6.44 o                         
  -1  -3  -1       1327.78       1304.03        31.80 o                         
   1   3   1       1327.78       1275.98        20.77 o                         
  -2  -3  -1         82.70         80.59        19.79 o                         
  -2  -3  -1         97.88         82.27        22.43 o                         
   2   3   1         82.70         69.62         7.83 o                         
   2   3   1         97.88         82.71        13.27 o                         
  -3  -3  -1       1612.51       1876.12        84.31 o                         
  -3  -3  -1       1364.00       1500.83        53.88 o                         
   3   3   1       1612.51       1708.69        43.74 o                         
   3   3   1       1364.00       1603.48        33.62 o                         
  -4  -3  -1       1580.05       1619.26        59.51 o                         
  -4  -3  -1       2247.36       2417.85       138.66 o                         
   4   3   1       1580.05       1633.92        42.11 o                         
   4   3   1       2247.36       2368.01        59.26 o                         
  -5  -3  -1       1288.70       1316.19       111.33 o                         
  -5  -3  -1       1249.65       1273.81        35.98 o                         
   5   3   1       1288.70       1322.93        44.04 o                         
   5   3   1       1249.65       1206.17        36.01 o                         
  -6  -3  -1          3.32         20.97         8.04 o                         
  -6  -3  -1         97.16        107.77        76.31 o                         
   6   3   1         97.16         51.87        28.90 o                         
   6   3   1          3.32          1.87        12.04 o                         
  -7  -3  -1       1695.22       1700.26        40.93 o                         
  -7  -3  -1       2106.53       1997.17       147.01 o                         
   7   3   1       1695.22       1684.91        46.09 o                         
   7   3   1       2106.53       2041.79        63.33 o                         
  -8  -3  -1          0.07          1.11         9.64 o                         
  -8  -3  -1        174.96        293.63        91.13 o                         
   8   3   1        174.96        205.76        47.45 o                         
   8   3   1          0.07         15.26         7.78 o                         
  -9  -3  -1        244.59        286.06        18.40 o                         
  -9  -3  -1        596.94        554.38       110.90 o                         
   9   3   1        596.94        601.72        63.71 o                         
   9   3   1        244.59        283.42        26.48 o                         
 -10  -3  -1       1886.09       1886.11        59.65 o                         
 -10  -3  -1       2159.53       1740.36       167.61 o                         
  10   3   1       1886.09       1823.67        53.40 o                         
  10   3   1       2159.53       2141.42       161.13 o                         
 -11  -3  -1       1477.99       1423.61        52.35 o                         
 -11  -3  -1       1583.17       1547.93       172.84 o                         
  11   3   1       1477.99       1566.25        64.18 o                         
  11   3   1       1583.17       1634.68       111.15 o                         
 -12  -3  -1        103.75        124.96        42.13 o                         
  12   3   1        103.75        140.75        25.33 o                         
 -13  -3  -1       1178.06       1015.15        81.66 o                         
  13   3   1       1178.06       1105.37        64.20 o                         
 -14  -3  -1        124.42        117.83        46.45 o                         
  14   3   1        124.42        182.62        38.05 o                         
 -15  -3  -1          5.38         48.99        44.08 o                         
  15   3   1        313.27        375.41       124.02 o                         
  15   3   1          5.38         96.77        66.86 o                         
 -16  -3  -1        364.19        356.69        68.15 o                         
  16   3   1        384.57        344.37       131.07 o                         
  16   3   1        364.19        412.73        97.42 o                         
 -17  -3  -1        804.30        885.95        93.98 o                         
  17   3   1       1115.32       1230.43       121.24 o                         
 -18  -3  -1         60.61         46.64        55.16 o                         
  18   3   1        111.63        179.93       100.53 o                         
  19  -4  -1        275.52        228.27        69.13 o                         
  19  -4  -1        275.71        277.50       120.30 o                         
 -19   4   1        275.71        245.76       162.20 o                         
 -19   4   1        275.52        285.60        95.86 o                         
  18  -4  -1        311.86        246.85        53.47 o                         
  18  -4  -1       1002.40        918.81       181.10 o                         
 -18   4   1        311.86        324.10        50.16 o                         
  17  -4  -1        442.10        510.78       107.70 o                         
  17  -4  -1        169.91        201.99        62.19 o                         
 -17   4   1        169.91        181.94        43.83 o                         
  16  -4  -1         66.34        130.62        43.70 o                         
 -16   4   1         66.34        181.80        48.53 o                         
  15  -4  -1         98.49        113.49        41.01 o                         
 -15   4   1         98.49        110.38        38.54 o                         
  14  -4  -1       4367.06       3994.81       129.19 o                         
 -14   4   1       4367.06       4244.60       128.80 o                         
  13  -4  -1         62.72         59.43        33.42 o                         
 -13   4   1         62.72         87.55        32.91 o                         
  12  -4  -1      11232.92      10593.48       244.14 o                         
 -12   4   1      11232.92      10603.80       244.11 o                         
  11  -4  -1        463.74        449.55        52.15 o                         
  11  -4  -1        593.28        597.90       117.50 o                         
 -11   4   1        463.74        431.29        30.89 o                         
  10  -4  -1        695.00        683.23        59.56 o                         
  10  -4  -1       2068.44       2075.62       143.78 o                         
 -10   4   1       2068.44       2271.62       107.88 o                         
 -10   4   1        695.00        971.73        52.10 o                         
   9  -4  -1        664.63        704.23       101.85 o                         
   9  -4  -1          0.54         56.44        31.01 o                         
  -9   4   1          0.54        132.36        18.56 o                         
   8  -4  -1       4921.62       4736.50       148.19 o                         
   8  -4  -1       7378.39       7241.26       293.34 o                         
  -8   4   1       4921.62       4929.92       101.40 o                         
   7  -4  -1         67.19         57.58        26.65 o                         
   7  -4  -1        152.84        118.61        68.13 o                         
  -7   4   1         67.19         81.67        15.77 o                         
   6  -4  -1      43129.58      43762.91      1005.12 o                         
   6  -4  -1      43907.58      43711.29      1468.37 o                         
  -6   4   1      43129.58      42357.30       585.76 o                         
   5  -4  -1         60.58         60.55        25.42 o                         
   5  -4  -1        213.05        124.69        59.62 o                         
  -5   4   1         60.58         76.30        11.69 o                         
   4  -4  -1       6821.49       7243.34       272.80 o                         
   4  -4  -1       5774.08       6342.04       115.48 o                         
  -4   4   1       5774.08       6360.75        96.21 o                         
  -4   4   1       6821.49       7414.11       281.43 o                         
   3  -4  -1        345.08        391.98        23.76 o                         
   3  -4  -1        628.62        636.79        30.25 o                         
  -3   4   1        345.08        422.01        17.14 o                         
  -3   4   1        628.62        720.07        67.10 o                         
   2  -4  -1        803.60        932.52        22.72 o                         
   2  -4  -1        791.73        936.54        56.08 o                         
  -2   4   1        803.60        912.01        35.83 o                         
  -2   4   1        791.73        917.29        25.06 o                         
   1  -4  -1        191.60        198.44        11.45 o                         
  -1   4   1        191.60        217.50        11.39 o                         
   0  -4  -1        322.96        255.20        10.28 o                         
   0   4   1        322.96        262.78         9.14 o                         
  -1  -4  -1         20.34         18.45        17.88 o                         
   1   4   1         20.34         12.53        10.10 o                         
  -2  -4  -1       4439.03       4391.13        83.53 o                         
  -2  -4  -1       4390.11       4506.89       170.68 o                         
   2   4   1       4439.03       4595.94        81.26 o                         
   2   4   1       4390.11       4392.37       105.97 o                         
  -3  -4  -1       1203.85       1160.15        41.26 o                         
  -3  -4  -1       1274.88       1276.77        52.66 o                         
   3   4   1       1203.85       1221.14        34.01 o                         
   3   4   1       1274.88       1221.51        30.34 o                         
  -4  -4  -1      71313.81      74532.23      1703.68 o                         
   4   4   1      85581.87      84702.82      1602.32 o                         
   4   4   1      71313.81      76024.53      1408.24 o                         
  -5  -4  -1       4008.08       4198.89       121.36 o                         
  -5  -4  -1       5338.08       5664.74       274.52 o                         
   5   4   1       4008.08       4177.71        91.46 o                         
   5   4   1       5338.08       5638.00       122.53 o                         
  -6  -4  -1      24245.29      26219.98       617.23 o                         
  -6  -4  -1      32291.41      32676.01      1356.91 o                         
   6   4   1      32291.41      34534.72       657.58 o                         
   6   4   1      24245.29      26262.12       500.79 o                         
  -7  -4  -1       2222.75       2094.63       160.32 o                         
  -7  -4  -1       1491.46       1697.30        72.82 o                         
   7   4   1       1491.46       1701.96        48.14 o                         
   7   4   1       2222.75       2410.56        69.66 o                         
  -8  -4  -1       2337.61       2632.47       178.42 o                         
   8   4   1       2337.61       2659.60        77.95 o                         
  -9  -4  -1       2422.23       2208.69        94.19 o                         
  -9  -4  -1       2434.63       2132.10       173.15 o                         
   9   4   1       2422.23       2326.67        43.17 o                         
   9   4   1       2434.63       2243.24       150.13 o                         
 -10  -4  -1      13645.65      12979.89       343.48 o                         
 -10  -4  -1      14384.78      12041.03       583.58 o                         
  10   4   1      14384.78      13838.24       505.74 o                         
  10   4   1      13645.65      13149.02       234.30 o                         
 -11  -4  -1       4063.17       3900.12       142.62 o                         
 -11  -4  -1       4404.74       3948.69       260.99 o                         
  11   4   1       4063.17       3907.25        92.23 o                         
 -12  -4  -1       2663.46       2800.80       118.97 o                         
  12   4   1       2663.46       2629.78        73.96 o                         
 -13  -4  -1          4.89         24.63        40.02 o                         
  13   4   1          4.89          9.38        26.80 o                         
 -14  -4  -1         73.18        199.97        49.42 o                         
  14   4   1         73.18        100.14        44.89 o                         
 -15  -4  -1       1181.54       1181.52        95.98 o                         
  15   4   1       1646.22       1783.90       159.79 o                         
  15   4   1       1181.54       1156.82       134.18 o                         
 -16  -4  -1       3683.57       3308.56       151.75 o                         
  16   4   1       3683.57       3563.23       204.68 o                         
  16   4   1       4565.68       4422.56       281.81 o                         
 -17  -4  -1       1153.79       1219.86       106.25 o                         
  17   4   1       1393.49       1626.11       131.42 o                         
 -18  -4  -1        319.88        238.12        68.58 o                         
  18   4   1        427.63        275.24       110.38 o                         
  19  -5  -1       1015.03       1032.68       111.93 o                         
  19  -5  -1        888.91       1160.66       160.31 o                         
 -19   5   1        888.91        775.60        92.08 o                         
  18  -5  -1        144.19        122.25        50.83 o                         
  18  -5  -1        223.09         93.89       150.23 o                         
 -18   5   1        144.19        100.37        40.88 o                         
  17  -5  -1          3.35          5.67        40.32 o                         
  17  -5  -1         10.17       -133.45       133.45 o                         
 -17   5   1          3.35        -34.74        36.36 o                         
  16  -5  -1        110.93        145.72        39.55 o                         
 -16   5   1        110.93        211.49        44.85 o                         
  15  -5  -1       1481.15       1527.69        84.63 o                         
 -15   5   1       1481.15       1404.18        80.24 o                         
  14  -5  -1        899.06        820.18        64.07 o                         
 -14   5   1        899.06        793.09        60.55 o                         
  13  -5  -1        411.27        455.19        49.78 o                         
 -13   5   1        411.27        409.58        45.63 o                         
  12  -5  -1        915.64        839.52        57.73 o                         
 -12   5   1        915.64        889.70        60.15 o                         
  11  -5  -1       1520.90       1636.24       145.99 o                         
  11  -5  -1        312.01        452.70        54.80 o                         
 -11   5   1        312.01        442.44        35.14 o                         
  10  -5  -1        377.56        403.05        49.37 o                         
  10  -5  -1        406.09        516.01       108.23 o                         
 -10   5   1        377.56        400.90        29.58 o                         
   9  -5  -1       2377.62       2460.76        99.27 o                         
   9  -5  -1       3380.37       3476.03       185.71 o                         
  -9   5   1       2377.62       2538.13        66.30 o                         
   8  -5  -1        116.00         94.44        66.81 o                         
   8  -5  -1         46.20         66.62        30.50 o                         
  -8   5   1         46.20         69.33        18.71 o                         
   7  -5  -1        425.23        412.40        42.71 o                         
   7  -5  -1        432.66        447.56        79.12 o                         
  -7   5   1        425.23        448.27        20.25 o                         
   6  -5  -1        417.13        481.38        41.57 o                         
   6  -5  -1        433.96        375.91        79.12 o                         
  -6   5   1        417.13        441.51        20.48 o                         
   5  -5  -1        220.86        259.13        19.01 o                         
   5  -5  -1        278.83        246.27        64.77 o                         
  -5   5   1        220.86        247.03        21.74 o                         
  -5   5   1        278.83        226.65        68.65 o                         
   4  -5  -1        324.26        306.51        29.33 o                         
   4  -5  -1        217.63        232.60        22.22 o                         
  -4   5   1        217.63        259.78        18.71 o                         
  -4   5   1        324.26        364.34        67.63 o                         
   3  -5  -1          0.41        -13.78        13.78 o                         
   3  -5  -1         52.36         76.11        20.26 o                         
  -3   5   1         52.36         75.94        27.81 o                         
  -3   5   1          0.41         15.06        15.66 o                         
   2  -5  -1       3284.18       3283.45        59.36 o                         
  -2   5   1       3284.18       3384.34        56.70 o                         
  -2   5   1       2979.46       3125.08       109.68 o                         
   1  -5  -1         89.24        154.12        12.79 o                         
  -1   5   1         89.24        176.79        11.31 o                         
   0  -5  -1         50.09         33.05         9.10 o                         
   0   5   1         50.09         38.40         9.74 o                         
  -1  -5  -1        115.12        114.53        24.64 o                         
   1   5   1        115.12        122.31        11.28 o                         
  -2  -5  -1       5032.35       5645.15       103.07 o                         
   2   5   1       5032.35       5602.59        89.14 o                         
   2   5   1       3769.79       4220.33       145.21 o                         
  -3  -5  -1        170.25        264.18        29.95 o                         
  -3  -5  -1        210.28        271.30        31.42 o                         
   3   5   1        170.25        225.94        12.49 o                         
   3   5   1        210.28        267.09        17.77 o                         
  -4  -5  -1        943.25        978.43        52.25 o                         
  -4  -5  -1        484.66        537.46        40.47 o                         
   4   5   1        943.25        970.99        28.03 o                         
   4   5   1        484.66        551.49        35.25 o                         
  -5  -5  -1        229.49        221.12        42.34 o                         
  -5  -5  -1        180.32        249.30        47.58 o                         
   5   5   1        180.32        217.78        18.45 o                         
   5   5   1        229.49        249.46        24.46 o                         
  -6  -5  -1        258.38        310.66        88.93 o                         
  -6  -5  -1        258.01        287.58        34.64 o                         
   6   5   1        258.38        319.01        29.91 o                         
   6   5   1        258.01        311.45        21.89 o                         
  -7  -5  -1        398.00        450.44        43.17 o                         
  -7  -5  -1        533.05        554.86       104.62 o                         
   7   5   1        533.05        635.04        38.82 o                         
   7   5   1        398.00        435.38        25.99 o                         
  -8  -5  -1        728.06        636.96        52.02 o                         
  -8  -5  -1        742.84        543.78       110.09 o                         
   8   5   1        728.06        762.15        33.88 o                         
   8   5   1        742.84        712.44        44.22 o                         
  -9  -5  -1        486.80        381.88       115.74 o                         
  -9  -5  -1        307.45        370.05        46.40 o                         
   9   5   1        307.45        330.73        19.85 o                         
   9   5   1        486.80        643.07       111.75 o                         
 -10  -5  -1       1582.66       1649.92        87.24 o                         
 -10  -5  -1       1798.89       1762.34       173.34 o                         
  10   5   1       1582.66       1617.57        46.05 o                         
 -11  -5  -1         54.56         33.22        38.22 o                         
 -11  -5  -1         57.78         12.08       121.54 o                         
  11   5   1         54.56         18.59        20.49 o                         
 -12  -5  -1        341.00        361.98        52.93 o                         
 -12  -5  -1        731.54        791.42       164.30 o                         
  12   5   1        341.00        367.46        31.71 o                         
 -13  -5  -1          8.03         26.22        38.91 o                         
  13   5   1          8.03        -34.13        34.13 o                         
 -14  -5  -1       1584.39       1675.80        96.87 o                         
  14   5   1       2103.36       2006.74       118.34 o                         
 -15  -5  -1         28.81         17.27        48.07 o                         
  15   5   1         78.73        227.04        90.35 o                         
 -16  -5  -1        927.37       1013.16       102.00 o                         
  16   5   1       1081.00       1289.64       114.76 o                         
 -17  -5  -1        631.97        701.41        85.76 o                         
  17   5   1        731.23        892.64       119.46 o                         
 -18  -5  -1         17.41         55.25        54.98 o                         
  18   5   1         27.21         70.88        97.38 o                         
  19  -6  -1        316.22        230.96        70.04 o                         
 -19   6   1        316.22        281.20        62.83 o                         
  18  -6  -1        185.99        214.36        66.81 o                         
  18  -6  -1        187.73        565.55       167.02 o                         
 -18   6   1        185.99        205.40        47.63 o                         
  17  -6  -1        885.75        861.62        75.97 o                         
  17  -6  -1       1262.84       1404.85       179.31 o                         
 -17   6   1        885.75        966.63        76.28 o                         
  16  -6  -1          0.23        -33.87        33.87 o                         
 -16   6   1          0.23        -34.69        34.69 o                         
  15  -6  -1       6931.85       6560.68       160.04 o                         
 -15   6   1       6931.85       6756.76       184.83 o                         
  14  -6  -1         33.05         27.97        30.68 o                         
 -14   6   1         33.05         48.35        35.97 o                         
  13  -6  -1         13.88         13.31        33.87 o                         
 -13   6   1         13.88         69.40        34.22 o                         
  12  -6  -1        455.48        497.28        48.15 o                         
 -12   6   1        455.48        409.38        37.86 o                         
  11  -6  -1      13478.08      13721.84       371.95 o                         
  11  -6  -1      20732.62      20515.69       731.70 o                         
 -11   6   1      20732.62      19158.39       680.94 o                         
 -11   6   1      13478.08      13966.04       306.73 o                         
  10  -6  -1        200.72        124.20        39.45 o                         
  10  -6  -1        212.98        264.59        94.21 o                         
 -10   6   1        200.72        198.41        25.82 o                         
   9  -6  -1       9723.34       9830.49       268.54 o                         
   9  -6  -1      10504.76      10746.66       420.35 o                         
  -9   6   1       9723.34       9664.09       186.28 o                         
   8  -6  -1       1774.66       1559.89       120.42 o                         
   8  -6  -1       1473.94       1451.34        73.59 o                         
  -8   6   1       1774.66       1235.43        61.21 o                         
  -8   6   1       1473.94       1420.19        43.53 o                         
   7  -6  -1       2168.09       2463.29        92.65 o                         
   7  -6  -1       3472.34       3648.99       177.32 o                         
  -7   6   1       2168.09       2433.00        63.45 o                         
  -7   6   1       3472.34       3447.61       179.06 o                         
   6  -6  -1          8.56          5.48        13.97 o                         
   6  -6  -1         12.83         13.78        68.09 o                         
  -6   6   1          8.56         -6.55        16.40 o                         
  -6   6   1         12.83        -63.38        68.97 o                         
   5  -6  -1      49765.79      50581.36       986.62 o                         
   5  -6  -1      38697.91      41154.54       800.13 o                         
  -5   6   1      49765.79      52536.03      1744.39 o                         
  -5   6   1      38697.91      42318.30       707.66 o                         
   4  -6  -1        266.80        261.88        26.40 o                         
   4  -6  -1        202.21        188.51        23.01 o                         
  -4   6   1        266.80        237.46        42.87 o                         
  -4   6   1        202.21        241.69        21.32 o                         
   3  -6  -1      47384.15      48415.16       663.90 o                         
  -3   6   1      41260.19      43395.09       826.61 o                         
  -3   6   1      47384.15      50113.39       965.23 o                         
   2  -6  -1       1584.46       1689.09        41.96 o                         
  -2   6   1       1584.46       1664.38        37.03 o                         
  -2   6   1       1343.23       1420.47        52.28 o                         
   1  -6  -1       3333.53       3802.35        55.69 o                         
  -1   6   1       3333.53       3921.76        57.17 o                         
   0  -6  -1      11304.10      11448.91       146.88 o                         
   0   6   1      11304.10      11682.42       151.73 o                         
  -1  -6  -1      42418.86      44712.32       709.74 o                         
   1   6   1      42418.86      44345.07       605.76 o                         
  -2  -6  -1       3675.79       3584.49        74.81 o                         
   2   6   1       3675.79       3692.48        61.92 o                         
  -3  -6  -1       6982.58       6917.21       254.26 o                         
  -3  -6  -1      10313.51       9448.54       167.73 o                         
   3   6   1       6982.58       6443.82       156.64 o                         
   3   6   1      10313.51       9679.97       149.65 o                         
  -4  -6  -1       2696.84       3064.78        80.96 o                         
  -4  -6  -1       2633.54       2959.07        99.38 o                         
   4   6   1       2696.84       3163.74        80.42 o                         
   4   6   1       2633.54       3044.56        71.31 o                         
  -5  -6  -1       2105.48       2505.11        85.91 o                         
  -5  -6  -1        258.97        601.90        66.69 o                         
   5   6   1       2105.48       2373.96        51.49 o                         
   5   6   1        258.97        653.69        41.14 o                         
  -6  -6  -1       1502.11       1810.62        79.07 o                         
  -6  -6  -1        420.00        630.22        70.17 o                         
   6   6   1       1502.11       1749.74        44.68 o                         
   6   6   1        420.00        659.38        41.95 o                         
  -7  -6  -1       4084.51       4029.10       130.16 o                         
  -7  -6  -1       4202.26       4086.70       241.37 o                         
   7   6   1       4084.51       4126.51        95.13 o                         
   7   6   1       4202.26       4241.85       101.96 o                         
  -8  -6  -1       2974.29       2927.20       108.90 o                         
  -8  -6  -1       3340.89       3115.48       213.40 o                         
   8   6   1       2974.29       2908.34        74.62 o                         
   8   6   1       3340.89       3370.17        89.60 o                         
  -9  -6  -1       6405.86       6195.22       191.77 o                         
  -9  -6  -1       8769.69       8001.04       421.87 o                         
   9   6   1       8769.69       9069.81       243.01 o                         
   9   6   1       6405.86       6555.94       123.08 o                         
 -10  -6  -1       1410.56       1400.27        83.67 o                         
 -10  -6  -1       2791.57       2330.17       191.40 o                         
  10   6   1       1410.56       1520.85        44.49 o                         
 -11  -6  -1         17.86        131.08        38.78 o                         
 -11  -6  -1       1049.04       1050.87       161.24 o                         
  11   6   1         17.86        113.73        24.06 o                         
 -12  -6  -1        562.92        615.36       160.82 o                         
 -12  -6  -1        462.53        494.53        63.70 o                         
  12   6   1        462.53        544.08        44.40 o                         
 -13  -6  -1       1057.55       1044.96        85.18 o                         
  13   6   1       1057.55       1126.38        81.11 o                         
 -14  -6  -1       1302.81       1083.10        91.39 o                         
  14   6   1       1302.81       1289.14        86.62 o                         
 -15  -6  -1       1364.89       1400.16       108.93 o                         
  15   6   1       1988.23       1976.99       123.65 o                         
 -16  -6  -1         54.49        109.14        54.36 o                         
  16   6   1         60.49         69.13        91.41 o                         
 -17  -6  -1         72.74         83.95        54.30 o                         
  17   6   1         77.08        194.46        99.85 o                         
  18  -7  -1        952.66        766.54        93.51 o                         
 -18   7   1        665.87        539.26        75.00 o                         
  17  -7  -1        487.61        476.90        59.79 o                         
 -17   7   1        487.61        366.64        54.17 o                         
  16  -7  -1       1262.08       1296.82        73.87 o                         
 -16   7   1       1262.08       1258.14        83.80 o                         
  15  -7  -1       1296.60       1382.94        71.49 o                         
 -15   7   1       1296.60       1165.14        78.49 o                         
  14  -7  -1        136.03        146.58        34.24 o                         
 -14   7   1        136.03        160.62        40.55 o                         
  13  -7  -1         23.61         14.32        26.67 o                         
 -13   7   1         23.61         23.78        39.26 o                         
  12  -7  -1       1368.74       1260.61        60.90 o                         
 -12   7   1       1368.74       1345.17        62.82 o                         
  11  -7  -1        349.53        335.13        39.97 o                         
  11  -7  -1        414.61        428.17       126.26 o                         
 -11   7   1        349.53        348.02        32.40 o                         
  10  -7  -1        436.34        454.66        41.19 o                         
  10  -7  -1        567.15        529.02       116.66 o                         
 -10   7   1        436.34        512.59        36.03 o                         
   9  -7  -1       2510.89       2542.62        80.78 o                         
   9  -7  -1       2684.82       2691.50       166.34 o                         
  -9   7   1       2684.82       2315.41       168.95 o                         
  -9   7   1       2510.89       2409.52        68.67 o                         
   8  -7  -1       2181.97       2143.90        91.75 o                         
   8  -7  -1       1187.98       1312.17        70.69 o                         
  -8   7   1       1187.98       1239.07        46.39 o                         
  -8   7   1       2181.97       2005.35       143.64 o                         
   7  -7  -1        712.78        699.43        48.30 o                         
   7  -7  -1        665.28        690.53        54.20 o                         
  -7   7   1        665.28        633.18        35.18 o                         
  -7   7   1        712.78        741.56        97.78 o                         
   6  -7  -1       1670.17       1733.51        60.70 o                         
   6  -7  -1       1499.19       1612.11        53.99 o                         
  -6   7   1       1499.19       1575.06        49.49 o                         
  -6   7   1       1670.17       1790.30       125.53 o                         
   5  -7  -1        386.86        406.35        32.87 o                         
   5  -7  -1        369.54        408.32        30.55 o                         
  -5   7   1        369.54        425.92        31.81 o                         
  -5   7   1        386.86        368.72        49.02 o                         
   4  -7  -1        113.70        113.53        19.18 o                         
   4  -7  -1          0.83        -20.99        26.63 o                         
  -4   7   1          0.83         24.55        18.60 o                         
  -4   7   1        113.70        146.07        35.19 o                         
   3  -7  -1         39.86         43.03        22.83 o                         
  -3   7   1         39.86         75.49        24.80 o                         
  -3   7   1         16.89         58.86        30.98 o                         
   2  -7  -1        267.33        287.19        21.83 o                         
  -2   7   1        267.33        253.69        20.69 o                         
   1  -7  -1       1792.97       1848.65        32.87 o                         
  -1   7   1       1792.97       1888.01        33.69 o                         
   0  -7  -1        275.40        261.99        13.82 o                         
   0   7   1        275.40        306.13        13.92 o                         
  -1  -7  -1         77.51        114.61        24.33 o                         
   1   7   1         77.51        105.56        14.12 o                         
  -2  -7  -1        225.18        278.97        32.39 o                         
   2   7   1        225.18        259.13        16.13 o                         
  -3  -7  -1       4269.02       4590.22        91.88 o                         
   3   7   1       4269.02       4420.76        84.77 o                         
   3   7   1       2960.84       3175.02       114.47 o                         
  -4  -7  -1        394.49        448.89        33.89 o                         
  -4  -7  -1        297.02        383.27        55.91 o                         
   4   7   1        394.49        428.40        31.11 o                         
   4   7   1        297.02        342.08        17.63 o                         
  -5  -7  -1        181.42        158.37        46.11 o                         
  -5  -7  -1         24.06         80.87        28.15 o                         
   5   7   1        181.42        179.79        17.25 o                         
   5   7   1         24.06         78.77        22.85 o                         
  -6  -7  -1        319.91        255.52        52.05 o                         
  -6  -7  -1        441.10        460.70        52.60 o                         
   6   7   1        319.91        336.39        34.35 o                         
   6   7   1        441.10        498.21        24.89 o                         
  -7  -7  -1       1338.26       1222.73        84.21 o                         
  -7  -7  -1       1216.10       1169.61        99.12 o                         
   7   7   1       1338.26       1294.61        40.73 o                         
   7   7   1       1216.10       1171.56        55.94 o                         
  -8  -7  -1          7.57         19.46        26.99 o                         
  -8  -7  -1         86.91        115.93       103.98 o                         
   8   7   1          7.57          3.86        16.66 o                         
   8   7   1         86.91         90.18        35.20 o                         
  -9  -7  -1        788.47        844.78       131.24 o                         
  -9  -7  -1        366.52        297.35        45.02 o                         
   9   7   1        366.52        384.72        29.46 o                         
   9   7   1        788.47        951.22        51.63 o                         
 -10  -7  -1        376.32        415.86        54.33 o                         
 -10  -7  -1        377.20        112.56       122.19 o                         
  10   7   1        376.32        364.19        28.38 o                         
 -11  -7  -1        414.59        625.43       152.27 o                         
 -11  -7  -1        325.38        370.72        55.08 o                         
  11   7   1        325.38        327.82        35.71 o                         
 -12  -7  -1         38.06         98.42        43.27 o                         
 -12  -7  -1         64.50        349.84       148.25 o                         
  12   7   1         38.06         75.67        27.75 o                         
 -13  -7  -1        746.53        734.86        72.42 o                         
 -13  -7  -1        817.84        620.23       177.89 o                         
  13   7   1        746.53        878.77        70.47 o                         
 -14  -7  -1          5.08        -36.24        36.24 o                         
  14   7   1          5.08        -10.04        46.64 o                         
  14   7   1        106.48         73.02       134.02 o                         
 -15  -7  -1          7.53         61.47        47.17 o                         
  15   7   1          7.70         61.71        84.62 o                         
 -16  -7  -1        430.57        415.01        72.55 o                         
  16   7   1        609.73        558.27       101.55 o                         
 -17  -7  -1        730.83        841.58        92.75 o                         
  17   7   1        986.66        885.94       113.92 o                         
  18  -8  -1       1219.67       1194.89       112.18 o                         
 -18   8   1       1219.67       1015.16        99.80 o                         
 -18   8   1       1864.67       2078.24       222.26 o                         
  17  -8  -1         88.39         93.05        61.75 o                         
 -17   8   1         88.39        109.78        44.58 o                         
  16  -8  -1       1693.68       1725.84        99.00 o                         
 -16   8   1       1693.68       1711.17        97.07 o                         
  15  -8  -1        348.62        381.55        45.69 o                         
 -15   8   1        348.62        287.79        48.94 o                         
  14  -8  -1        791.08        855.28        56.64 o                         
 -14   8   1        791.08        864.91        81.14 o                         
  13  -8  -1         85.65         79.87        29.81 o                         
 -13   8   1         85.65         71.94        43.42 o                         
  12  -8  -1       8107.58       7749.89       193.63 o                         
  12  -8  -1       8218.78       7889.77       362.77 o                         
 -12   8   1       8107.58       7969.29       192.08 o                         
  11  -8  -1         25.87         48.13        28.10 o                         
  11  -8  -1        101.37         88.46       120.37 o                         
 -11   8   1         25.87          9.35        27.20 o                         
 -11   8   1        101.37        -11.10        72.52 o                         
  10  -8  -1       5239.79       5239.77       138.35 o                         
  10  -8  -1       7831.91       7485.96       337.68 o                         
 -10   8   1       5239.79       5248.27       142.25 o                         
 -10   8   1       7831.91       7744.30       302.77 o                         
   9  -8  -1       1155.16       1219.25        73.29 o                         
   9  -8  -1       1273.29       1309.11        67.26 o                         
  -9   8   1       1273.29       1217.33       132.37 o                         
  -9   8   1       1155.16       1174.33        49.96 o                         
   8  -8  -1       2753.56       2827.18        88.75 o                         
  -8   8   1       2753.56       3142.05       178.73 o                         
   7  -8  -1        916.24        971.12        62.57 o                         
   7  -8  -1       1204.57       1158.92        53.85 o                         
  -7   8   1        916.24       1018.80        43.53 o                         
  -7   8   1       1204.57       1169.29       118.03 o                         
   6  -8  -1      20261.51      19977.43       353.73 o                         
   6  -8  -1      16833.81      17078.38       416.36 o                         
  -6   8   1      16833.81      16709.30       424.31 o                         
  -6   8   1      20261.51      20599.66       422.13 o                         
   5  -8  -1         57.38         84.87        21.06 o                         
   5  -8  -1          0.22         26.06        30.77 o                         
  -5   8   1         57.38         52.19        37.46 o                         
  -5   8   1          0.22         13.82        26.53 o                         
   4  -8  -1        800.72        755.61        39.47 o                         
  -4   8   1        793.55        766.25        39.56 o                         
  -4   8   1        800.72        795.28        46.46 o                         
   3  -8  -1        115.40        101.51        22.72 o                         
  -3   8   1        115.40        121.99        23.44 o                         
   2  -8  -1      13689.43      13373.41       208.05 o                         
  -2   8   1      13689.43      13932.23       198.60 o                         
   1  -8  -1       6121.01       6255.85        94.03 o                         
  -1   8   1       6121.01       6390.21        90.15 o                         
   0  -8  -1      85428.62      89410.62      1287.17 o                         
   0   8   1      85428.62      90337.59      1128.50 o                         
  -1  -8  -1       6197.95       6490.96       139.35 o                         
   1   8   1       6197.95       6414.62        97.84 o                         
  -2  -8  -1      10758.77      11594.52       231.94 o                         
   2   8   1      10758.77      11553.55       165.81 o                         
  -3  -8  -1        435.36        461.21        32.49 o                         
   3   8   1        435.36        425.81        17.82 o                         
  -4  -8  -1       4994.18       4591.37       107.02 o                         
  -4  -8  -1       4749.00       4168.98       184.39 o                         
   4   8   1       4994.18       4623.04        93.35 o                         
   4   8   1       4749.00       4153.55       104.51 o                         
  -5  -8  -1       2782.31       2727.88        82.01 o                         
   5   8   1       2782.31       2799.89        76.10 o                         
   5   8   1       2275.71       2354.79        61.96 o                         
  -6  -8  -1      13879.76      13931.33       361.87 o                         
  -6  -8  -1      15649.80      16129.44       375.54 o                         
   6   8   1      15649.80      15132.27       265.04 o                         
   6   8   1      13879.76      14210.15       353.29 o                         
  -7  -8  -1       3159.55       3341.98       121.21 o                         
  -7  -8  -1       1666.60       1733.18       118.34 o                         
   7   8   1       3159.55       3408.61        72.38 o                         
   7   8   1       1666.60       1857.06        74.95 o                         
  -8  -8  -1       3489.27       3675.48       243.35 o                         
   8   8   1       3489.27       3850.27        83.90 o                         
   8   8   1        526.32        973.57        74.86 o                         
  -9  -8  -1        433.35        551.51        83.20 o                         
  -9  -8  -1       1121.91       1059.63        91.78 o                         
   9   8   1       1121.91       1351.30        56.92 o                         
   9   8   1        433.35        638.69        48.41 o                         
 -10  -8  -1       5409.15       4823.70       301.27 o                         
 -10  -8  -1       5156.21       4916.85       166.36 o                         
  10   8   1       5156.21       4983.70       107.42 o                         
 -11  -8  -1       1986.92       2014.75       101.80 o                         
 -11  -8  -1       2221.81       1870.87       202.19 o                         
  11   8   1       1986.92       1906.28        72.09 o                         
 -12  -8  -1       3985.34       3616.73       148.35 o                         
 -12  -8  -1       4131.76       3331.12       267.02 o                         
  12   8   1       3985.34       3792.59       110.00 o                         
 -13  -8  -1        962.11        983.08        86.42 o                         
 -13  -8  -1       1567.78       1636.86       219.00 o                         
  13   8   1        980.20        910.43       105.77 o                         
  13   8   1        962.11        884.46       122.82 o                         
 -14  -8  -1        101.33        128.20        44.57 o                         
  14   8   1        339.19        501.97        83.54 o                         
 -15  -8  -1        819.15        773.97        84.73 o                         
  15   8   1        819.15        760.60       120.08 o                         
  15   8   1       1326.13       1498.91       142.91 o                         
 -16  -8  -1        775.77        718.18        87.06 o                         
  16   8   1       1168.97       1096.25       108.95 o                         
 -17  -8  -1       1661.23       1694.35       131.06 o                         
  17   8   1       1699.28       1787.28       133.90 o                         
  18  -9  -1        278.64        341.80        74.30 o                         
 -18   9   1        278.64        219.00        63.21 o                         
 -18   9   1        320.76        406.50       173.82 o                         
  17  -9  -1          6.85         17.51        59.16 o                         
 -17   9   1         17.62        112.21       142.70 o                         
 -17   9   1          6.85        -20.36        46.68 o                         
  16  -9  -1         29.11         86.21        42.13 o                         
 -16   9   1         29.11         53.82        42.43 o                         
  15  -9  -1        772.63        830.40        70.51 o                         
 -15   9   1        772.63        771.03        67.46 o                         
  14  -9  -1        785.01        736.80        52.26 o                         
 -14   9   1        785.01        752.97        81.20 o                         
  13  -9  -1        908.85        977.63        54.98 o                         
  13  -9  -1        923.56        846.84       158.07 o                         
 -13   9   1        908.85        836.05       108.95 o                         
 -13   9   1        923.56        582.75       142.95 o                         
  12  -9  -1       1279.02       1333.99        60.69 o                         
  12  -9  -1       1282.13       1024.41       155.06 o                         
 -12   9   1       1282.13       1165.80       109.86 o                         
 -12   9   1       1279.02       1373.12        97.10 o                         
  11  -9  -1        415.70        425.52        89.42 o                         
  11  -9  -1        275.26        310.34        37.92 o                         
 -11   9   1        275.26        282.83        50.24 o                         
 -11   9   1        415.70        378.57        70.96 o                         
  10  -9  -1        235.27        350.62        52.59 o                         
  10  -9  -1        283.05        281.64        56.63 o                         
 -10   9   1        235.27        331.29        48.49 o                         
 -10   9   1        283.05        364.77        70.75 o                         
   9  -9  -1         72.11         69.43        47.50 o                         
   9  -9  -1         37.62         50.65        33.26 o                         
  -9   9   1         72.11        143.94        64.23 o                         
  -9   9   1         37.62         46.54        28.20 o                         
   8  -9  -1       1142.34       1108.02        58.54 o                         
   8  -9  -1        489.39        526.60        51.81 o                         
  -8   9   1       1142.34       1084.97        81.17 o                         
  -8   9   1        489.39        553.50        43.06 o                         
   7  -9  -1        298.98        235.95        54.56 o                         
   7  -9  -1        352.64        359.39        35.19 o                         
  -7   9   1        352.64        296.18        49.60 o                         
  -7   9   1        298.98        266.06        40.16 o                         
   6  -9  -1        158.44        140.53        39.45 o                         
   6  -9  -1        475.06        496.58        28.69 o                         
  -6   9   1        475.06        538.75        51.22 o                         
  -6   9   1        158.44        171.22        35.33 o                         
   5  -9  -1        193.46        264.50        19.27 o                         
   5  -9  -1        196.96        244.77        17.67 o                         
  -5   9   1        196.96        253.66        40.96 o                         
  -5   9   1        193.46        262.02        37.32 o                         
   4  -9  -1         19.42         79.04        38.28 o                         
  -4   9   1         19.42         44.59        27.40 o                         
  -4   9   1          3.21         51.56        30.92 o                         
   3  -9  -1        443.57        408.33        26.57 o                         
  -3   9   1        443.57        475.59        27.40 o                         
   2  -9  -1        274.01        324.10        23.52 o                         
  -2   9   1        274.01        344.46        23.36 o                         
   1  -9  -1        428.72        490.02        21.60 o                         
  -1   9   1        428.72        510.99        17.68 o                         
   0  -9  -1        234.21        271.23        31.22 o                         
   0   9   1        234.21        256.00        17.46 o                         
  -1  -9  -1         88.07        114.89        29.56 o                         
   1   9   1         88.07         96.99        15.77 o                         
  -2  -9  -1         68.63         63.96        32.30 o                         
   2   9   1         68.63         60.52        15.47 o                         
  -3  -9  -1        151.87        162.10        34.78 o                         
   3   9   1        151.87        141.10        16.55 o                         
  -4  -9  -1       3033.24       3076.29        76.68 o                         
   4   9   1       3033.24       3261.34        61.29 o                         
   4   9   1       2164.53       2344.04        91.83 o                         
  -5  -9  -1         26.50          5.70        35.17 o                         
   5   9   1         26.50         45.42        19.26 o                         
   5   9   1         25.71         29.04        13.93 o                         
  -6  -9  -1        247.82        241.81        57.58 o                         
  -6  -9  -1          1.18         16.04        33.08 o                         
   6   9   1        247.82        328.79        22.65 o                         
   6   9   1          1.18         46.09        27.05 o                         
  -7  -9  -1         22.46         88.22        57.60 o                         
  -7  -9  -1         22.42         25.96        42.78 o                         
   7   9   1         22.42          3.75        26.02 o                         
   7   9   1         22.46         -3.86        22.41 o                         
  -8  -9  -1       1229.16       1030.15        90.02 o                         
  -8  -9  -1       1117.43        936.75       101.68 o                         
   8   9   1       1117.43       1029.93        59.75 o                         
   8   9   1       1229.16       1149.93        50.45 o                         
  -9  -9  -1         38.92         65.32        50.48 o                         
  -9  -9  -1        210.62        195.51        78.31 o                         
   9   9   1         38.92         53.59        29.82 o                         
   9   9   1        210.62        269.14        40.58 o                         
 -10  -9  -1       1624.60       1516.61        88.54 o                         
 -10  -9  -1       1718.30       1482.45       181.49 o                         
  10   9   1       1624.60       1552.30        69.73 o                         
  10   9   1       1718.30       1629.32        86.07 o                         
 -11  -9  -1        559.10        312.22       138.75 o                         
 -11  -9  -1        489.68        493.95        61.33 o                         
  11   9   1        489.68        493.46        42.58 o                         
 -12  -9  -1         49.79         78.26        44.13 o                         
 -12  -9  -1        277.85        274.77       144.69 o                         
  12   9   1         49.79         32.18        29.27 o                         
  12   9   1        143.90        118.15       131.15 o                         
 -13  -9  -1        113.51        100.75        47.62 o                         
 -13  -9  -1        124.13        131.75       152.96 o                         
  13   9   1        113.51         95.95        48.28 o                         
  13   9   1        133.08        391.42       145.61 o                         
 -14  -9  -1         62.23        114.51        52.21 o                         
  14   9   1        237.61        183.97       147.62 o                         
  14   9   1         62.23         61.70        49.54 o                         
 -15  -9  -1          1.35         72.86        72.99 o                         
 -15  -9  -1         15.44        -80.42       140.59 o                         
  15   9   1         15.44          8.33        83.87 o                         
 -16  -9  -1       1890.26       1674.53       202.39 o                         
 -16  -9  -1       1550.11       1309.61       152.47 o                         
  16   9   1       1890.26       1919.72       126.18 o                         
 -17  -9  -1         32.22         -4.89        53.45 o                         
  17   9   1         56.12         88.16        95.02 o                         
  18 -10  -1         34.65        -11.28        59.60 o                         
 -18  10   1        136.73        338.48       188.36 o                         
 -18  10   1         34.65         45.82        53.98 o                         
  17 -10  -1        394.36        310.75        76.02 o                         
 -17  10   1        394.36        278.83        53.58 o                         
  16 -10  -1         86.24         -7.37        58.77 o                         
 -16  10   1         86.24         55.83        42.09 o                         
  15 -10  -1       5266.18       5139.84       160.00 o                         
 -15  10   1       5266.18       4879.95       194.13 o                         
  14 -10  -1        337.20        261.70        50.57 o                         
 -14  10   1        337.20        318.17        59.26 o                         
  13 -10  -1       3144.89       3092.76       113.70 o                         
 -13  10   1       3714.31       3563.34       246.24 o                         
 -13  10   1       3144.89       3215.14       200.18 o                         
  12 -10  -1        642.03        594.51       149.92 o                         
  12 -10  -1        587.33        526.99        62.91 o                         
 -12  10   1        587.33        538.47        69.03 o                         
 -12  10   1        642.03        607.72        96.07 o                         
  11 -10  -1       2601.55       2613.35        89.87 o                         
  11 -10  -1       4467.79       4799.52       177.73 o                         
 -11  10   1       2601.55       2637.32       118.73 o                         
 -11  10   1       4467.79       4290.89       164.08 o                         
  10 -10  -1       1366.68       1367.05        72.72 o                         
  10 -10  -1       1304.65       1428.69        84.65 o                         
 -10  10   1       1304.65       1411.03        57.98 o                         
 -10  10   1       1366.68       1412.60       152.98 o                         
   9 -10  -1      19585.60      19153.31       350.10 o                         
   9 -10  -1      17570.78      17331.27       641.79 o                         
  -9  10   1      17570.78      17616.57       379.68 o                         
  -9  10   1      19585.60      19665.79       504.80 o                         
   8 -10  -1        436.10        447.86        41.07 o                         
   8 -10  -1        195.33         63.11        53.04 o                         
  -8  10   1        436.10        366.25        56.94 o                         
  -8  10   1        195.33        212.95        43.54 o                         
   7 -10  -1       8868.89       8936.68       157.24 o                         
  -7  10   1       8868.89       9127.13       214.32 o                         
  -7  10   1       8753.84       8325.23       238.49 o                         
   6 -10  -1       1458.27       1389.82        40.41 o                         
  -6  10   1        808.98        854.37        58.89 o                         
  -6  10   1       1458.27       1528.19        69.69 o                         
   5 -10  -1      12036.78      12142.76       265.23 o                         
  -5  10   1      12036.78      12889.16       276.46 o                         
  -5  10   1       8501.40       9503.56       210.09 o                         
   4 -10  -1        440.24        448.39        38.67 o                         
  -4  10   1        440.24        473.89        30.09 o                         
   3 -10  -1       9900.91       9454.49       156.22 o                         
  -3  10   1       9900.91       9877.04       150.55 o                         
   2 -10  -1       1014.45        952.04        37.26 o                         
  -2  10   1       1014.45        906.57        31.77 o                         
   1 -10  -1       6206.04       6374.44       106.80 o                         
  -1  10   1       6206.04       6427.55        93.25 o                         
   0 -10  -1         67.54         80.68        14.01 o                         
   0  10   1         67.54         89.73        16.44 o                         
  -1 -10  -1       7334.96       7412.99       163.08 o                         
   1  10   1       7334.96       7603.27       115.84 o                         
  -2 -10  -1       3272.58       3368.57        92.23 o                         
   2  10   1       3272.58       3391.92        59.57 o                         
  -3 -10  -1       9756.06      10003.43       213.14 o                         
   3  10   1       9756.06      10140.99       148.97 o                         
  -4 -10  -1       4248.16       4298.13       113.14 o                         
   4  10   1       4248.16       4297.09        79.56 o                         
   4  10   1       3180.20       3124.68       120.07 o                         
  -5 -10  -1       8908.74       9333.73       177.20 o                         
   5  10   1       8908.74       9322.90       152.45 o                         
   5  10   1       4715.05       5343.10       190.60 o                         
  -6 -10  -1        603.53        591.49        54.87 o                         
   6  10   1         32.15         51.32        29.22 o                         
   6  10   1        603.53        575.16        31.70 o                         
  -7 -10  -1       4357.77       4627.48       151.88 o                         
  -7 -10  -1       4339.69       4472.86       213.45 o                         
   7  10   1       4357.77       4444.83        94.51 o                         
   7  10   1       4339.69       4376.26       141.23 o
[truncated: 5,039,173 more chars]
